# Supplementary material for: Oncogenic lncRNAs alter epigenetic memory at a fragile chromosomal site in human cancer cells
Source: Sci Adv. 2022 Mar 2;8(9):eabl5621. doi: 10.1126/sciadv.abl5621 (PMC8890707; doi:10.1126/sciadv.abl5621)
Supplement: Supplementary file 2 — Tables S2 and S3 [file sciadv.abl5621_tables_s2_and_s3.zip]

Archive with 2 entries (2 files):
- sciadv.abl5621_table_s2.xlsx
- sciadv.abl5621_table_s3.xlsx
