# Supplementary material for: Oncogenic lncRNAs alter epigenetic memory at a fragile chromosomal site in human cancer cells
Source: Sci Adv. 2022 Mar 2;8(9):eabl5621. doi: 10.1126/sciadv.abl5621 (PMC8890707; doi:10.1126/sciadv.abl5621)
Supplement: Supplementary file 2 — Tables S2 and S3 [file sciadv.abl5621_tables_s2_and_s3.zip › sciadv.abl5621_table_s2.xlsx]

## Sheet: CENP-B_motifs
Table S2: CENP-B motifs and k-mer analysis of 8q24-derived lncRNAs
CENP-B Motifs
chr1	121689224	121689241	1-YTTCGTTGGAARCGGGA-3095-chr1	100	-	fimo	nucleotide_motif	.	Name=1_chr1-;Alias=YTTCGTTGGAARCGGGA;ID=1-YTTCGTTGGAARCGGGA-3095-chr1;pvalue=9.88e-11;qvalue= 1.39e-05;sequence=TTTCGTTGGAAGCGGGA;
chr1	121691089	121691106	1-YTTCGTTGGAARCGGGA-3096-chr1	100	-	fimo	nucleotide_motif	.	Name=1_chr1-;Alias=YTTCGTTGGAARCGGGA;ID=1-YTTCGTTGGAARCGGGA-3096-chr1;pvalue=9.88e-11;qvalue= 1.39e-05;sequence=TTTCGTTGGAAGCGGGA;
chr1	121694818	121694835	1-YTTCGTTGGAARCGGGA-3097-chr1	100	-	fimo	nucleotide_motif	.	Name=1_chr1-;Alias=YTTCGTTGGAARCGGGA;ID=1-YTTCGTTGGAARCGGGA-3097-chr1;pvalue=9.88e-11;qvalue= 1.39e-05;sequence=TTTCGTTGGAAGCGGGA;
chr1	121743248	121743265	1-YTTCGTTGGAARCGGGA-142-chr1	100	+	fimo	nucleotide_motif	.	Name=1_chr1+;Alias=YTTCGTTGGAARCGGGA;ID=1-YTTCGTTGGAARCGGGA-142-chr1;pvalue=9.88e-11;qvalue= 1.39e-05;sequence=cttcgttggaaacggga;
chr1	121743588	121743605	1-YTTCGTTGGAARCGGGA-143-chr1	100	+	fimo	nucleotide_motif	.	Name=1_chr1+;Alias=YTTCGTTGGAARCGGGA;ID=1-YTTCGTTGGAARCGGGA-143-chr1;pvalue=9.88e-11;qvalue= 1.39e-05;sequence=cttcgttggaaacggga;
chr1	121744607	121744624	1-YTTCGTTGGAARCGGGA-144-chr1	100	+	fimo	nucleotide_motif	.	Name=1_chr1+;Alias=YTTCGTTGGAARCGGGA;ID=1-YTTCGTTGGAARCGGGA-144-chr1;pvalue=9.88e-11;qvalue= 1.39e-05;sequence=cttcgttggaaacggga;
chr1	121745286	121745303	1-YTTCGTTGGAARCGGGA-145-chr1	100	+	fimo	nucleotide_motif	.	Name=1_chr1+;Alias=YTTCGTTGGAARCGGGA;ID=1-YTTCGTTGGAARCGGGA-145-chr1;pvalue=9.88e-11;qvalue= 1.39e-05;sequence=cttcgttggaaacggga;
chr1	121747325	121747342	1-YTTCGTTGGAARCGGGA-146-chr1	100	+	fimo	nucleotide_motif	.	Name=1_chr1+;Alias=YTTCGTTGGAARCGGGA;ID=1-YTTCGTTGGAARCGGGA-146-chr1;pvalue=9.88e-11;qvalue= 1.39e-05;sequence=cttcgttggaaacggga;
chr1	121748004	121748021	1-YTTCGTTGGAARCGGGA-147-chr1	100	+	fimo	nucleotide_motif	.	Name=1_chr1+;Alias=YTTCGTTGGAARCGGGA;ID=1-YTTCGTTGGAARCGGGA-147-chr1;pvalue=9.88e-11;qvalue= 1.39e-05;sequence=cttcgttggaaacggga;
chr1	121749023	121749040	1-YTTCGTTGGAARCGGGA-148-chr1	100	+	fimo	nucleotide_motif	.	Name=1_chr1+;Alias=YTTCGTTGGAARCGGGA;ID=1-YTTCGTTGGAARCGGGA-148-chr1;pvalue=9.88e-11;qvalue= 1.39e-05;sequence=cttcgttggaaacggga;
chr1	121749702	121749719	1-YTTCGTTGGAARCGGGA-149-chr1	100	+	fimo	nucleotide_motif	.	Name=1_chr1+;Alias=YTTCGTTGGAARCGGGA;ID=1-YTTCGTTGGAARCGGGA-149-chr1;pvalue=9.88e-11;qvalue= 1.39e-05;sequence=cttcgttggaaacggga;
chr1	121751402	121751419	1-YTTCGTTGGAARCGGGA-150-chr1	100	+	fimo	nucleotide_motif	.	Name=1_chr1+;Alias=YTTCGTTGGAARCGGGA;ID=1-YTTCGTTGGAARCGGGA-150-chr1;pvalue=9.88e-11;qvalue= 1.39e-05;sequence=cttcgttggaaacggga;
chr1	121752418	121752435	1-YTTCGTTGGAARCGGGA-151-chr1	100	+	fimo	nucleotide_motif	.	Name=1_chr1+;Alias=YTTCGTTGGAARCGGGA;ID=1-YTTCGTTGGAARCGGGA-151-chr1;pvalue=9.88e-11;qvalue= 1.39e-05;sequence=cttcgttggaaacggga;
chr1	121753774	121753791	1-YTTCGTTGGAARCGGGA-152-chr1	100	+	fimo	nucleotide_motif	.	Name=1_chr1+;Alias=YTTCGTTGGAARCGGGA;ID=1-YTTCGTTGGAARCGGGA-152-chr1;pvalue=9.88e-11;qvalue= 1.39e-05;sequence=cttcgttggaaacggga;
chr1	121754450	121754467	1-YTTCGTTGGAARCGGGA-153-chr1	100	+	fimo	nucleotide_motif	.	Name=1_chr1+;Alias=YTTCGTTGGAARCGGGA;ID=1-YTTCGTTGGAARCGGGA-153-chr1;pvalue=9.88e-11;qvalue= 1.39e-05;sequence=cttcgttggaaacggga;
chr1	121754789	121754806	1-YTTCGTTGGAARCGGGA-154-chr1	100	+	fimo	nucleotide_motif	.	Name=1_chr1+;Alias=YTTCGTTGGAARCGGGA;ID=1-YTTCGTTGGAARCGGGA-154-chr1;pvalue=9.88e-11;qvalue= 1.39e-05;sequence=cttcgttggaaacggga;
chr1	121755128	121755145	1-YTTCGTTGGAARCGGGA-155-chr1	100	+	fimo	nucleotide_motif	.	Name=1_chr1+;Alias=YTTCGTTGGAARCGGGA;ID=1-YTTCGTTGGAARCGGGA-155-chr1;pvalue=9.88e-11;qvalue= 1.39e-05;sequence=cttcgttggaaacggga;
chr1	121755808	121755825	1-YTTCGTTGGAARCGGGA-156-chr1	100	+	fimo	nucleotide_motif	.	Name=1_chr1+;Alias=YTTCGTTGGAARCGGGA;ID=1-YTTCGTTGGAARCGGGA-156-chr1;pvalue=9.88e-11;qvalue= 1.39e-05;sequence=cttcgttggaaacggga;
chr1	121756828	121756845	1-YTTCGTTGGAARCGGGA-157-chr1	100	+	fimo	nucleotide_motif	.	Name=1_chr1+;Alias=YTTCGTTGGAARCGGGA;ID=1-YTTCGTTGGAARCGGGA-157-chr1;pvalue=9.88e-11;qvalue= 1.39e-05;sequence=cttcgttggaaacggga;
chr1	121757167	121757184	1-YTTCGTTGGAARCGGGA-158-chr1	100	+	fimo	nucleotide_motif	.	Name=1_chr1+;Alias=YTTCGTTGGAARCGGGA;ID=1-YTTCGTTGGAARCGGGA-158-chr1;pvalue=9.88e-11;qvalue= 1.39e-05;sequence=cttcgttggaaacggga;
chr1	121759319	121759336	1-YTTCGTTGGAARCGGGA-159-chr1	100	+	fimo	nucleotide_motif	.	Name=1_chr1+;Alias=YTTCGTTGGAARCGGGA;ID=1-YTTCGTTGGAARCGGGA-159-chr1;pvalue=9.88e-11;qvalue= 1.39e-05;sequence=cttcgttggaaacggga;
chr1	121759998	121760015	1-YTTCGTTGGAARCGGGA-160-chr1	100	+	fimo	nucleotide_motif	.	Name=1_chr1+;Alias=YTTCGTTGGAARCGGGA;ID=1-YTTCGTTGGAARCGGGA-160-chr1;pvalue=9.88e-11;qvalue= 1.39e-05;sequence=cttcgttggaaacggga;
chr1	121760337	121760354	1-YTTCGTTGGAARCGGGA-161-chr1	100	+	fimo	nucleotide_motif	.	Name=1_chr1+;Alias=YTTCGTTGGAARCGGGA;ID=1-YTTCGTTGGAARCGGGA-161-chr1;pvalue=9.88e-11;qvalue= 1.39e-05;sequence=cttcgttggaaacggga;
chr1	121762032	121762049	1-YTTCGTTGGAARCGGGA-162-chr1	100	+	fimo	nucleotide_motif	.	Name=1_chr1+;Alias=YTTCGTTGGAARCGGGA;ID=1-YTTCGTTGGAARCGGGA-162-chr1;pvalue=9.88e-11;qvalue= 1.39e-05;sequence=cttcgttggaaacggga;
chr1	121762712	121762729	1-YTTCGTTGGAARCGGGA-163-chr1	100	+	fimo	nucleotide_motif	.	Name=1_chr1+;Alias=YTTCGTTGGAARCGGGA;ID=1-YTTCGTTGGAARCGGGA-163-chr1;pvalue=9.88e-11;qvalue= 1.39e-05;sequence=cttcgttggaaacggga;
chr1	121764071	121764088	1-YTTCGTTGGAARCGGGA-164-chr1	100	+	fimo	nucleotide_motif	.	Name=1_chr1+;Alias=YTTCGTTGGAARCGGGA;ID=1-YTTCGTTGGAARCGGGA-164-chr1;pvalue=9.88e-11;qvalue= 1.39e-05;sequence=cttcgttggaaacggga;
chr1	121764751	121764768	1-YTTCGTTGGAARCGGGA-165-chr1	100	+	fimo	nucleotide_motif	.	Name=1_chr1+;Alias=YTTCGTTGGAARCGGGA;ID=1-YTTCGTTGGAARCGGGA-165-chr1;pvalue=9.88e-11;qvalue= 1.39e-05;sequence=cttcgttggaaacggga;
chr1	121765427	121765444	1-YTTCGTTGGAARCGGGA-166-chr1	100	+	fimo	nucleotide_motif	.	Name=1_chr1+;Alias=YTTCGTTGGAARCGGGA;ID=1-YTTCGTTGGAARCGGGA-166-chr1;pvalue=9.88e-11;qvalue= 1.39e-05;sequence=cttcgttggaaacggga;
chr1	121766786	121766803	1-YTTCGTTGGAARCGGGA-167-chr1	100	+	fimo	nucleotide_motif	.	Name=1_chr1+;Alias=YTTCGTTGGAARCGGGA;ID=1-YTTCGTTGGAARCGGGA-167-chr1;pvalue=9.88e-11;qvalue= 1.39e-05;sequence=cttcgttggaaacggga;
chr1	121767465	121767482	1-YTTCGTTGGAARCGGGA-168-chr1	100	+	fimo	nucleotide_motif	.	Name=1_chr1+;Alias=YTTCGTTGGAARCGGGA;ID=1-YTTCGTTGGAARCGGGA-168-chr1;pvalue=9.88e-11;qvalue= 1.39e-05;sequence=cttcgttggaaacggga;
chr1	121767805	121767822	1-YTTCGTTGGAARCGGGA-169-chr1	100	+	fimo	nucleotide_motif	.	Name=1_chr1+;Alias=YTTCGTTGGAARCGGGA;ID=1-YTTCGTTGGAARCGGGA-169-chr1;pvalue=9.88e-11;qvalue= 1.39e-05;sequence=cttcgttggaaacggga;
chr1	121768495	121768512	1-YTTCGTTGGAARCGGGA-170-chr1	100	+	fimo	nucleotide_motif	.	Name=1_chr1+;Alias=YTTCGTTGGAARCGGGA;ID=1-YTTCGTTGGAARCGGGA-170-chr1;pvalue=9.88e-11;qvalue= 1.39e-05;sequence=cttcgttggaaacggga;
chr1	121769175	121769192	1-YTTCGTTGGAARCGGGA-171-chr1	100	+	fimo	nucleotide_motif	.	Name=1_chr1+;Alias=YTTCGTTGGAARCGGGA;ID=1-YTTCGTTGGAARCGGGA-171-chr1;pvalue=9.88e-11;qvalue= 1.39e-05;sequence=cttcgttggaaacggga;
chr1	121771214	121771231	1-YTTCGTTGGAARCGGGA-172-chr1	100	+	fimo	nucleotide_motif	.	Name=1_chr1+;Alias=YTTCGTTGGAARCGGGA;ID=1-YTTCGTTGGAARCGGGA-172-chr1;pvalue=9.88e-11;qvalue= 1.39e-05;sequence=cttcgttggaaacggga;
chr1	121771893	121771910	1-YTTCGTTGGAARCGGGA-173-chr1	100	+	fimo	nucleotide_motif	.	Name=1_chr1+;Alias=YTTCGTTGGAARCGGGA;ID=1-YTTCGTTGGAARCGGGA-173-chr1;pvalue=9.88e-11;qvalue= 1.39e-05;sequence=cttcgttggaaacggga;
chr1	121772572	121772589	1-YTTCGTTGGAARCGGGA-174-chr1	100	+	fimo	nucleotide_motif	.	Name=1_chr1+;Alias=YTTCGTTGGAARCGGGA;ID=1-YTTCGTTGGAARCGGGA-174-chr1;pvalue=9.88e-11;qvalue= 1.39e-05;sequence=cttcgttggaaacggga;
chr1	121773252	121773269	1-YTTCGTTGGAARCGGGA-175-chr1	100	+	fimo	nucleotide_motif	.	Name=1_chr1+;Alias=YTTCGTTGGAARCGGGA;ID=1-YTTCGTTGGAARCGGGA-175-chr1;pvalue=9.88e-11;qvalue= 1.39e-05;sequence=cttcgttggaaacggga;
chr1	121774950	121774967	1-YTTCGTTGGAARCGGGA-176-chr1	100	+	fimo	nucleotide_motif	.	Name=1_chr1+;Alias=YTTCGTTGGAARCGGGA;ID=1-YTTCGTTGGAARCGGGA-176-chr1;pvalue=9.88e-11;qvalue= 1.39e-05;sequence=cttcgttggaaacggga;
chr1	121775290	121775307	1-YTTCGTTGGAARCGGGA-177-chr1	100	+	fimo	nucleotide_motif	.	Name=1_chr1+;Alias=YTTCGTTGGAARCGGGA;ID=1-YTTCGTTGGAARCGGGA-177-chr1;pvalue=9.88e-11;qvalue= 1.39e-05;sequence=cttcgttggaaacggga;
chr1	121775630	121775647	1-YTTCGTTGGAARCGGGA-178-chr1	100	+	fimo	nucleotide_motif	.	Name=1_chr1+;Alias=YTTCGTTGGAARCGGGA;ID=1-YTTCGTTGGAARCGGGA-178-chr1;pvalue=9.88e-11;qvalue= 1.39e-05;sequence=cttcgttggaaacggga;
chr1	121776309	121776326	1-YTTCGTTGGAARCGGGA-179-chr1	100	+	fimo	nucleotide_motif	.	Name=1_chr1+;Alias=YTTCGTTGGAARCGGGA;ID=1-YTTCGTTGGAARCGGGA-179-chr1;pvalue=9.88e-11;qvalue= 1.39e-05;sequence=cttcgttggaaacggga;
chr1	121781727	121781744	1-YTTCGTTGGAARCGGGA-3098-chr1	100	-	fimo	nucleotide_motif	.	Name=1_chr1-;Alias=YTTCGTTGGAARCGGGA;ID=1-YTTCGTTGGAARCGGGA-3098-chr1;pvalue=9.88e-11;qvalue= 1.39e-05;sequence=TTTCGTTGGAAGCGGGA;
chr1	121793243	121793260	1-YTTCGTTGGAARCGGGA-3099-chr1	100	-	fimo	nucleotide_motif	.	Name=1_chr1-;Alias=YTTCGTTGGAARCGGGA;ID=1-YTTCGTTGGAARCGGGA-3099-chr1;pvalue=9.88e-11;qvalue= 1.39e-05;sequence=TTTCGTTGGAAGCGGGA;
chr1	121844489	121844506	1-YTTCGTTGGAARCGGGA-3100-chr1	100	-	fimo	nucleotide_motif	.	Name=1_chr1-;Alias=YTTCGTTGGAARCGGGA;ID=1-YTTCGTTGGAARCGGGA-3100-chr1;pvalue=9.88e-11;qvalue= 1.39e-05;sequence=CTTCGTTGGAAACGGGA;
chr1	121931923	121931940	1-YTTCGTTGGAARCGGGA-3101-chr1	100	-	fimo	nucleotide_motif	.	Name=1_chr1-;Alias=YTTCGTTGGAARCGGGA;ID=1-YTTCGTTGGAARCGGGA-3101-chr1;pvalue=9.88e-11;qvalue= 1.39e-05;sequence=TTTCGTTGGAAGCGGGA;
chr1	121936724	121936741	1-YTTCGTTGGAARCGGGA-3102-chr1	100	-	fimo	nucleotide_motif	.	Name=1_chr1-;Alias=YTTCGTTGGAARCGGGA;ID=1-YTTCGTTGGAARCGGGA-3102-chr1;pvalue=9.88e-11;qvalue= 1.39e-05;sequence=TTTCGTTGGAAGCGGGA;
chr1	121942606	121942623	1-YTTCGTTGGAARCGGGA-180-chr1	100	+	fimo	nucleotide_motif	.	Name=1_chr1+;Alias=YTTCGTTGGAARCGGGA;ID=1-YTTCGTTGGAARCGGGA-180-chr1;pvalue=9.88e-11;qvalue= 1.39e-05;sequence=tttcgttggaagcggga;
chr1	121966407	121966424	1-YTTCGTTGGAARCGGGA-181-chr1	100	+	fimo	nucleotide_motif	.	Name=1_chr1+;Alias=YTTCGTTGGAARCGGGA;ID=1-YTTCGTTGGAARCGGGA-181-chr1;pvalue=9.88e-11;qvalue= 1.39e-05;sequence=cttcgttggaaacggga;
chr1	121966746	121966763	1-YTTCGTTGGAARCGGGA-182-chr1	100	+	fimo	nucleotide_motif	.	Name=1_chr1+;Alias=YTTCGTTGGAARCGGGA;ID=1-YTTCGTTGGAARCGGGA-182-chr1;pvalue=9.88e-11;qvalue= 1.39e-05;sequence=cttcgttggaaacggga;
chr1	121968440	121968457	1-YTTCGTTGGAARCGGGA-183-chr1	100	+	fimo	nucleotide_motif	.	Name=1_chr1+;Alias=YTTCGTTGGAARCGGGA;ID=1-YTTCGTTGGAARCGGGA-183-chr1;pvalue=9.88e-11;qvalue= 1.39e-05;sequence=cttcgttggaaacggga;
chr1	121970040	121970057	1-YTTCGTTGGAARCGGGA-184-chr1	100	+	fimo	nucleotide_motif	.	Name=1_chr1+;Alias=YTTCGTTGGAARCGGGA;ID=1-YTTCGTTGGAARCGGGA-184-chr1;pvalue=9.88e-11;qvalue= 1.39e-05;sequence=tttcgttggaagcggga;
chr10	39499074	39499091	1-YTTCGTTGGAARCGGGA-1216-chr10	100	+	fimo	nucleotide_motif	.	Name=1_chr10+;Alias=YTTCGTTGGAARCGGGA;ID=1-YTTCGTTGGAARCGGGA-1216-chr10;pvalue=9.88e-11;qvalue= 1.39e-05;sequence=cttcgttggaaacggga;
chr10	39519839	39519856	1-YTTCGTTGGAARCGGGA-1217-chr10	100	+	fimo	nucleotide_motif	.	Name=1_chr10+;Alias=YTTCGTTGGAARCGGGA;ID=1-YTTCGTTGGAARCGGGA-1217-chr10;pvalue=9.88e-11;qvalue= 1.39e-05;sequence=cttcgttggaaacggga;
chr10	39521715	39521732	1-YTTCGTTGGAARCGGGA-1218-chr10	100	+	fimo	nucleotide_motif	.	Name=1_chr10+;Alias=YTTCGTTGGAARCGGGA;ID=1-YTTCGTTGGAARCGGGA-1218-chr10;pvalue=9.88e-11;qvalue= 1.39e-05;sequence=cttcgttggaaacggga;
chr10	39526293	39526310	1-YTTCGTTGGAARCGGGA-1219-chr10	100	+	fimo	nucleotide_motif	.	Name=1_chr10+;Alias=YTTCGTTGGAARCGGGA;ID=1-YTTCGTTGGAARCGGGA-1219-chr10;pvalue=9.88e-11;qvalue= 1.39e-05;sequence=cttcgttggaaacggga;
chr10	39538905	39538922	1-YTTCGTTGGAARCGGGA-1220-chr10	100	+	fimo	nucleotide_motif	.	Name=1_chr10+;Alias=YTTCGTTGGAARCGGGA;ID=1-YTTCGTTGGAARCGGGA-1220-chr10;pvalue=9.88e-11;qvalue= 1.39e-05;sequence=cttcgttggaaacggga;
chr10	39550654	39550671	1-YTTCGTTGGAARCGGGA-1221-chr10	100	+	fimo	nucleotide_motif	.	Name=1_chr10+;Alias=YTTCGTTGGAARCGGGA;ID=1-YTTCGTTGGAARCGGGA-1221-chr10;pvalue=9.88e-11;qvalue= 1.39e-05;sequence=cttcgttggaaacggga;
chr10	39553374	39553391	1-YTTCGTTGGAARCGGGA-1222-chr10	100	+	fimo	nucleotide_motif	.	Name=1_chr10+;Alias=YTTCGTTGGAARCGGGA;ID=1-YTTCGTTGGAARCGGGA-1222-chr10;pvalue=9.88e-11;qvalue= 1.39e-05;sequence=cttcgttggaaacggga;
chr10	39553885	39553902	1-YTTCGTTGGAARCGGGA-1223-chr10	100	+	fimo	nucleotide_motif	.	Name=1_chr10+;Alias=YTTCGTTGGAARCGGGA;ID=1-YTTCGTTGGAARCGGGA-1223-chr10;pvalue=9.88e-11;qvalue= 1.39e-05;sequence=cttcgttggaaacggga;
chr10	39556013	39556030	1-YTTCGTTGGAARCGGGA-1224-chr10	100	+	fimo	nucleotide_motif	.	Name=1_chr10+;Alias=YTTCGTTGGAARCGGGA;ID=1-YTTCGTTGGAARCGGGA-1224-chr10;pvalue=9.88e-11;qvalue= 1.39e-05;sequence=cttcgttggaaacggga;
chr10	39556353	39556370	1-YTTCGTTGGAARCGGGA-1225-chr10	100	+	fimo	nucleotide_motif	.	Name=1_chr10+;Alias=YTTCGTTGGAARCGGGA;ID=1-YTTCGTTGGAARCGGGA-1225-chr10;pvalue=9.88e-11;qvalue= 1.39e-05;sequence=cttcgttggaaacggga;
chr10	39558392	39558409	1-YTTCGTTGGAARCGGGA-1226-chr10	100	+	fimo	nucleotide_motif	.	Name=1_chr10+;Alias=YTTCGTTGGAARCGGGA;ID=1-YTTCGTTGGAARCGGGA-1226-chr10;pvalue=9.88e-11;qvalue= 1.39e-05;sequence=cttcgttggaaacggga;
chr10	39559072	39559089	1-YTTCGTTGGAARCGGGA-1227-chr10	100	+	fimo	nucleotide_motif	.	Name=1_chr10+;Alias=YTTCGTTGGAARCGGGA;ID=1-YTTCGTTGGAARCGGGA-1227-chr10;pvalue=9.88e-11;qvalue= 1.39e-05;sequence=cttcgttggaaacggga;
chr10	39559410	39559427	1-YTTCGTTGGAARCGGGA-1228-chr10	100	+	fimo	nucleotide_motif	.	Name=1_chr10+;Alias=YTTCGTTGGAARCGGGA;ID=1-YTTCGTTGGAARCGGGA-1228-chr10;pvalue=9.88e-11;qvalue= 1.39e-05;sequence=cttcgttggaaacggga;
chr10	39559750	39559767	1-YTTCGTTGGAARCGGGA-1229-chr10	100	+	fimo	nucleotide_motif	.	Name=1_chr10+;Alias=YTTCGTTGGAARCGGGA;ID=1-YTTCGTTGGAARCGGGA-1229-chr10;pvalue=9.88e-11;qvalue= 1.39e-05;sequence=cttcgttggaaacggga;
chr10	39560089	39560106	1-YTTCGTTGGAARCGGGA-1230-chr10	100	+	fimo	nucleotide_motif	.	Name=1_chr10+;Alias=YTTCGTTGGAARCGGGA;ID=1-YTTCGTTGGAARCGGGA-1230-chr10;pvalue=9.88e-11;qvalue= 1.39e-05;sequence=cttcgttggaaacggga;
chr10	39561449	39561466	1-YTTCGTTGGAARCGGGA-1231-chr10	100	+	fimo	nucleotide_motif	.	Name=1_chr10+;Alias=YTTCGTTGGAARCGGGA;ID=1-YTTCGTTGGAARCGGGA-1231-chr10;pvalue=9.88e-11;qvalue= 1.39e-05;sequence=cttcgttggaaacggga;
chr10	39563148	39563165	1-YTTCGTTGGAARCGGGA-1232-chr10	100	+	fimo	nucleotide_motif	.	Name=1_chr10+;Alias=YTTCGTTGGAARCGGGA;ID=1-YTTCGTTGGAARCGGGA-1232-chr10;pvalue=9.88e-11;qvalue= 1.39e-05;sequence=cttcgttggaaacggga;
chr10	39565864	39565881	1-YTTCGTTGGAARCGGGA-1233-chr10	100	+	fimo	nucleotide_motif	.	Name=1_chr10+;Alias=YTTCGTTGGAARCGGGA;ID=1-YTTCGTTGGAARCGGGA-1233-chr10;pvalue=9.88e-11;qvalue= 1.39e-05;sequence=cttcgttggaaacggga;
chr10	39566200	39566217	1-YTTCGTTGGAARCGGGA-1234-chr10	100	+	fimo	nucleotide_motif	.	Name=1_chr10+;Alias=YTTCGTTGGAARCGGGA;ID=1-YTTCGTTGGAARCGGGA-1234-chr10;pvalue=9.88e-11;qvalue= 1.39e-05;sequence=cttcgttggaaacggga;
chr10	39566540	39566557	1-YTTCGTTGGAARCGGGA-1235-chr10	100	+	fimo	nucleotide_motif	.	Name=1_chr10+;Alias=YTTCGTTGGAARCGGGA;ID=1-YTTCGTTGGAARCGGGA-1235-chr10;pvalue=9.88e-11;qvalue= 1.39e-05;sequence=cttcgttggaaacggga;
chr10	39567554	39567571	1-YTTCGTTGGAARCGGGA-1236-chr10	100	+	fimo	nucleotide_motif	.	Name=1_chr10+;Alias=YTTCGTTGGAARCGGGA;ID=1-YTTCGTTGGAARCGGGA-1236-chr10;pvalue=9.88e-11;qvalue= 1.39e-05;sequence=cttcgttggaaacggga;
chr10	39567891	39567908	1-YTTCGTTGGAARCGGGA-1237-chr10	100	+	fimo	nucleotide_motif	.	Name=1_chr10+;Alias=YTTCGTTGGAARCGGGA;ID=1-YTTCGTTGGAARCGGGA-1237-chr10;pvalue=9.88e-11;qvalue= 1.39e-05;sequence=cttcgttggaaacggga;
chr10	39568231	39568248	1-YTTCGTTGGAARCGGGA-1238-chr10	100	+	fimo	nucleotide_motif	.	Name=1_chr10+;Alias=YTTCGTTGGAARCGGGA;ID=1-YTTCGTTGGAARCGGGA-1238-chr10;pvalue=9.88e-11;qvalue= 1.39e-05;sequence=cttcgttggaaacggga;
chr10	39568570	39568587	1-YTTCGTTGGAARCGGGA-1-chr10	106	+	fimo	nucleotide_motif	.	Name=1_chr10+;Alias=YTTCGTTGGAARCGGGA;ID=1-YTTCGTTGGAARCGGGA-1-chr10;pvalue=2.55e-11;qvalue= 1.39e-05;sequence=cttcgttggaagcggga;
chr10	39569248	39569265	1-YTTCGTTGGAARCGGGA-1239-chr10	100	+	fimo	nucleotide_motif	.	Name=1_chr10+;Alias=YTTCGTTGGAARCGGGA;ID=1-YTTCGTTGGAARCGGGA-1239-chr10;pvalue=9.88e-11;qvalue= 1.39e-05;sequence=cttcgttggaaacggga;
chr10	39569588	39569605	1-YTTCGTTGGAARCGGGA-1240-chr10	100	+	fimo	nucleotide_motif	.	Name=1_chr10+;Alias=YTTCGTTGGAARCGGGA;ID=1-YTTCGTTGGAARCGGGA-1240-chr10;pvalue=9.88e-11;qvalue= 1.39e-05;sequence=cttcgttggaaacggga;
chr10	39570267	39570284	1-YTTCGTTGGAARCGGGA-1241-chr10	100	+	fimo	nucleotide_motif	.	Name=1_chr10+;Alias=YTTCGTTGGAARCGGGA;ID=1-YTTCGTTGGAARCGGGA-1241-chr10;pvalue=9.88e-11;qvalue= 1.39e-05;sequence=cttcgttggaaacggga;
chr10	39570606	39570623	1-YTTCGTTGGAARCGGGA-1242-chr10	100	+	fimo	nucleotide_motif	.	Name=1_chr10+;Alias=YTTCGTTGGAARCGGGA;ID=1-YTTCGTTGGAARCGGGA-1242-chr10;pvalue=9.88e-11;qvalue= 1.39e-05;sequence=cttcgttggaaacggga;
chr10	39572839	39572856	1-YTTCGTTGGAARCGGGA-1243-chr10	100	+	fimo	nucleotide_motif	.	Name=1_chr10+;Alias=YTTCGTTGGAARCGGGA;ID=1-YTTCGTTGGAARCGGGA-1243-chr10;pvalue=9.88e-11;qvalue= 1.39e-05;sequence=cttcgttggaaacggga;
chr10	39573179	39573196	1-YTTCGTTGGAARCGGGA-1244-chr10	100	+	fimo	nucleotide_motif	.	Name=1_chr10+;Alias=YTTCGTTGGAARCGGGA;ID=1-YTTCGTTGGAARCGGGA-1244-chr10;pvalue=9.88e-11;qvalue= 1.39e-05;sequence=cttcgttggaaacggga;
chr10	39573857	39573874	1-YTTCGTTGGAARCGGGA-1245-chr10	100	+	fimo	nucleotide_motif	.	Name=1_chr10+;Alias=YTTCGTTGGAARCGGGA;ID=1-YTTCGTTGGAARCGGGA-1245-chr10;pvalue=9.88e-11;qvalue= 1.39e-05;sequence=cttcgttggaaacggga;
chr10	39574197	39574214	1-YTTCGTTGGAARCGGGA-1246-chr10	100	+	fimo	nucleotide_motif	.	Name=1_chr10+;Alias=YTTCGTTGGAARCGGGA;ID=1-YTTCGTTGGAARCGGGA-1246-chr10;pvalue=9.88e-11;qvalue= 1.39e-05;sequence=cttcgttggaaacggga;
chr10	39575214	39575231	1-YTTCGTTGGAARCGGGA-1247-chr10	100	+	fimo	nucleotide_motif	.	Name=1_chr10+;Alias=YTTCGTTGGAARCGGGA;ID=1-YTTCGTTGGAARCGGGA-1247-chr10;pvalue=9.88e-11;qvalue= 1.39e-05;sequence=cttcgttggaaacggga;
chr10	39575554	39575571	1-YTTCGTTGGAARCGGGA-1248-chr10	100	+	fimo	nucleotide_motif	.	Name=1_chr10+;Alias=YTTCGTTGGAARCGGGA;ID=1-YTTCGTTGGAARCGGGA-1248-chr10;pvalue=9.88e-11;qvalue= 1.39e-05;sequence=cttcgttggaaacggga;
chr10	39576231	39576248	1-YTTCGTTGGAARCGGGA-1249-chr10	100	+	fimo	nucleotide_motif	.	Name=1_chr10+;Alias=YTTCGTTGGAARCGGGA;ID=1-YTTCGTTGGAARCGGGA-1249-chr10;pvalue=9.88e-11;qvalue= 1.39e-05;sequence=cttcgttggaaacggga;
chr10	39576569	39576586	1-YTTCGTTGGAARCGGGA-1250-chr10	100	+	fimo	nucleotide_motif	.	Name=1_chr10+;Alias=YTTCGTTGGAARCGGGA;ID=1-YTTCGTTGGAARCGGGA-1250-chr10;pvalue=9.88e-11;qvalue= 1.39e-05;sequence=cttcgttggaaacggga;
chr10	39576910	39576927	1-YTTCGTTGGAARCGGGA-1251-chr10	100	+	fimo	nucleotide_motif	.	Name=1_chr10+;Alias=YTTCGTTGGAARCGGGA;ID=1-YTTCGTTGGAARCGGGA-1251-chr10;pvalue=9.88e-11;qvalue= 1.39e-05;sequence=cttcgttggaaacggga;
chr10	39579623	39579640	1-YTTCGTTGGAARCGGGA-1252-chr10	100	+	fimo	nucleotide_motif	.	Name=1_chr10+;Alias=YTTCGTTGGAARCGGGA;ID=1-YTTCGTTGGAARCGGGA-1252-chr10;pvalue=9.88e-11;qvalue= 1.39e-05;sequence=cttcgttggaaacggga;
chr10	39580302	39580319	1-YTTCGTTGGAARCGGGA-2-chr10	106	+	fimo	nucleotide_motif	.	Name=1_chr10+;Alias=YTTCGTTGGAARCGGGA;ID=1-YTTCGTTGGAARCGGGA-2-chr10;pvalue=2.55e-11;qvalue= 1.39e-05;sequence=cttcgttggaagcggga;
chr10	39581318	39581335	1-YTTCGTTGGAARCGGGA-3-chr10	106	+	fimo	nucleotide_motif	.	Name=1_chr10+;Alias=YTTCGTTGGAARCGGGA;ID=1-YTTCGTTGGAARCGGGA-3-chr10;pvalue=2.55e-11;qvalue= 1.39e-05;sequence=cttcgttggaagcggga;
chr10	39581656	39581673	1-YTTCGTTGGAARCGGGA-1253-chr10	100	+	fimo	nucleotide_motif	.	Name=1_chr10+;Alias=YTTCGTTGGAARCGGGA;ID=1-YTTCGTTGGAARCGGGA-1253-chr10;pvalue=9.88e-11;qvalue= 1.39e-05;sequence=cttcgttggaaacggga;
chr10	39581994	39582011	1-YTTCGTTGGAARCGGGA-1254-chr10	100	+	fimo	nucleotide_motif	.	Name=1_chr10+;Alias=YTTCGTTGGAARCGGGA;ID=1-YTTCGTTGGAARCGGGA-1254-chr10;pvalue=9.88e-11;qvalue= 1.39e-05;sequence=cttcgttggaaacggga;
chr10	39582334	39582351	1-YTTCGTTGGAARCGGGA-1255-chr10	100	+	fimo	nucleotide_motif	.	Name=1_chr10+;Alias=YTTCGTTGGAARCGGGA;ID=1-YTTCGTTGGAARCGGGA-1255-chr10;pvalue=9.88e-11;qvalue= 1.39e-05;sequence=cttcgttggaaacggga;
chr10	39583012	39583029	1-YTTCGTTGGAARCGGGA-1256-chr10	100	+	fimo	nucleotide_motif	.	Name=1_chr10+;Alias=YTTCGTTGGAARCGGGA;ID=1-YTTCGTTGGAARCGGGA-1256-chr10;pvalue=9.88e-11;qvalue= 1.39e-05;sequence=cttcgttggaaacggga;
chr10	39583352	39583369	1-YTTCGTTGGAARCGGGA-1257-chr10	100	+	fimo	nucleotide_motif	.	Name=1_chr10+;Alias=YTTCGTTGGAARCGGGA;ID=1-YTTCGTTGGAARCGGGA-1257-chr10;pvalue=9.88e-11;qvalue= 1.39e-05;sequence=cttcgttggaaacggga;
chr10	39584369	39584386	1-YTTCGTTGGAARCGGGA-1258-chr10	100	+	fimo	nucleotide_motif	.	Name=1_chr10+;Alias=YTTCGTTGGAARCGGGA;ID=1-YTTCGTTGGAARCGGGA-1258-chr10;pvalue=9.88e-11;qvalue= 1.39e-05;sequence=cttcgttggaaacggga;
chr10	39590826	39590843	1-YTTCGTTGGAARCGGGA-4-chr10	106	+	fimo	nucleotide_motif	.	Name=1_chr10+;Alias=YTTCGTTGGAARCGGGA;ID=1-YTTCGTTGGAARCGGGA-4-chr10;pvalue=2.55e-11;qvalue= 1.39e-05;sequence=cttcgttggaagcggga;
chr10	39597601	39597618	1-YTTCGTTGGAARCGGGA-1259-chr10	100	+	fimo	nucleotide_motif	.	Name=1_chr10+;Alias=YTTCGTTGGAARCGGGA;ID=1-YTTCGTTGGAARCGGGA-1259-chr10;pvalue=9.88e-11;qvalue= 1.39e-05;sequence=cttcgttggaaacggga;
chr10	39597941	39597958	1-YTTCGTTGGAARCGGGA-1260-chr10	100	+	fimo	nucleotide_motif	.	Name=1_chr10+;Alias=YTTCGTTGGAARCGGGA;ID=1-YTTCGTTGGAARCGGGA-1260-chr10;pvalue=9.88e-11;qvalue= 1.39e-05;sequence=cttcgttggaaacggga;
chr10	39598903	39598920	1-YTTCGTTGGAARCGGGA-1261-chr10	100	+	fimo	nucleotide_motif	.	Name=1_chr10+;Alias=YTTCGTTGGAARCGGGA;ID=1-YTTCGTTGGAARCGGGA-1261-chr10;pvalue=9.88e-11;qvalue= 1.39e-05;sequence=cttcgttggaaacggga;
chr10	39599242	39599259	1-YTTCGTTGGAARCGGGA-1262-chr10	100	+	fimo	nucleotide_motif	.	Name=1_chr10+;Alias=YTTCGTTGGAARCGGGA;ID=1-YTTCGTTGGAARCGGGA-1262-chr10;pvalue=9.88e-11;qvalue= 1.39e-05;sequence=cttcgttggaaacggga;
chr10	39599582	39599599	1-YTTCGTTGGAARCGGGA-5-chr10	106	+	fimo	nucleotide_motif	.	Name=1_chr10+;Alias=YTTCGTTGGAARCGGGA;ID=1-YTTCGTTGGAARCGGGA-5-chr10;pvalue=2.55e-11;qvalue= 1.39e-05;sequence=cttcgttggaagcggga;
chr10	39600260	39600277	1-YTTCGTTGGAARCGGGA-1263-chr10	100	+	fimo	nucleotide_motif	.	Name=1_chr10+;Alias=YTTCGTTGGAARCGGGA;ID=1-YTTCGTTGGAARCGGGA-1263-chr10;pvalue=9.88e-11;qvalue= 1.39e-05;sequence=cttcgttggaaacggga;
chr10	39600600	39600617	1-YTTCGTTGGAARCGGGA-1264-chr10	100	+	fimo	nucleotide_motif	.	Name=1_chr10+;Alias=YTTCGTTGGAARCGGGA;ID=1-YTTCGTTGGAARCGGGA-1264-chr10;pvalue=9.88e-11;qvalue= 1.39e-05;sequence=cttcgttggaaacggga;
chr10	39601616	39601633	1-YTTCGTTGGAARCGGGA-1265-chr10	100	+	fimo	nucleotide_motif	.	Name=1_chr10+;Alias=YTTCGTTGGAARCGGGA;ID=1-YTTCGTTGGAARCGGGA-1265-chr10;pvalue=9.88e-11;qvalue= 1.39e-05;sequence=cttcgttggaaacggga;
chr10	39601955	39601972	1-YTTCGTTGGAARCGGGA-1266-chr10	100	+	fimo	nucleotide_motif	.	Name=1_chr10+;Alias=YTTCGTTGGAARCGGGA;ID=1-YTTCGTTGGAARCGGGA-1266-chr10;pvalue=9.88e-11;qvalue= 1.39e-05;sequence=cttcgttggaaacggga;
chr10	39608358	39608375	1-YTTCGTTGGAARCGGGA-6-chr10	106	+	fimo	nucleotide_motif	.	Name=1_chr10+;Alias=YTTCGTTGGAARCGGGA;ID=1-YTTCGTTGGAARCGGGA-6-chr10;pvalue=2.55e-11;qvalue= 1.39e-05;sequence=cttcgttggaagcggga;
chr10	39609373	39609390	1-YTTCGTTGGAARCGGGA-1267-chr10	100	+	fimo	nucleotide_motif	.	Name=1_chr10+;Alias=YTTCGTTGGAARCGGGA;ID=1-YTTCGTTGGAARCGGGA-1267-chr10;pvalue=9.88e-11;qvalue= 1.39e-05;sequence=cttcgttggaaacggga;
chr10	39610730	39610747	1-YTTCGTTGGAARCGGGA-1268-chr10	100	+	fimo	nucleotide_motif	.	Name=1_chr10+;Alias=YTTCGTTGGAARCGGGA;ID=1-YTTCGTTGGAARCGGGA-1268-chr10;pvalue=9.88e-11;qvalue= 1.39e-05;sequence=cttcgttggaaacggga;
chr10	39611408	39611425	1-YTTCGTTGGAARCGGGA-1269-chr10	100	+	fimo	nucleotide_motif	.	Name=1_chr10+;Alias=YTTCGTTGGAARCGGGA;ID=1-YTTCGTTGGAARCGGGA-1269-chr10;pvalue=9.88e-11;qvalue= 1.39e-05;sequence=cttcgttggaaacggga;
chr10	39612086	39612103	1-YTTCGTTGGAARCGGGA-1270-chr10	100	+	fimo	nucleotide_motif	.	Name=1_chr10+;Alias=YTTCGTTGGAARCGGGA;ID=1-YTTCGTTGGAARCGGGA-1270-chr10;pvalue=9.88e-11;qvalue= 1.39e-05;sequence=cttcgttggaaacggga;
chr10	39612762	39612779	1-YTTCGTTGGAARCGGGA-1271-chr10	100	+	fimo	nucleotide_motif	.	Name=1_chr10+;Alias=YTTCGTTGGAARCGGGA;ID=1-YTTCGTTGGAARCGGGA-1271-chr10;pvalue=9.88e-11;qvalue= 1.39e-05;sequence=cttcgttggaaacggga;
chr10	39613100	39613117	1-YTTCGTTGGAARCGGGA-7-chr10	106	+	fimo	nucleotide_motif	.	Name=1_chr10+;Alias=YTTCGTTGGAARCGGGA;ID=1-YTTCGTTGGAARCGGGA-7-chr10;pvalue=2.55e-11;qvalue= 1.39e-05;sequence=cttcgttggaagcggga;
chr10	39615662	39615679	1-YTTCGTTGGAARCGGGA-8-chr10	106	+	fimo	nucleotide_motif	.	Name=1_chr10+;Alias=YTTCGTTGGAARCGGGA;ID=1-YTTCGTTGGAARCGGGA-8-chr10;pvalue=2.55e-11;qvalue= 1.39e-05;sequence=cttcgttggaagcggga;
chr10	39616340	39616357	1-YTTCGTTGGAARCGGGA-1272-chr10	100	+	fimo	nucleotide_motif	.	Name=1_chr10+;Alias=YTTCGTTGGAARCGGGA;ID=1-YTTCGTTGGAARCGGGA-1272-chr10;pvalue=9.88e-11;qvalue= 1.39e-05;sequence=cttcgttggaaacggga;
chr10	39617020	39617037	1-YTTCGTTGGAARCGGGA-1273-chr10	100	+	fimo	nucleotide_motif	.	Name=1_chr10+;Alias=YTTCGTTGGAARCGGGA;ID=1-YTTCGTTGGAARCGGGA-1273-chr10;pvalue=9.88e-11;qvalue= 1.39e-05;sequence=cttcgttggaaacggga;
chr10	39617311	39617328	1-YTTCGTTGGAARCGGGA-1274-chr10	100	+	fimo	nucleotide_motif	.	Name=1_chr10+;Alias=YTTCGTTGGAARCGGGA;ID=1-YTTCGTTGGAARCGGGA-1274-chr10;pvalue=9.88e-11;qvalue= 1.39e-05;sequence=cttcgttggaaacggga;
chr10	39617649	39617666	1-YTTCGTTGGAARCGGGA-9-chr10	106	+	fimo	nucleotide_motif	.	Name=1_chr10+;Alias=YTTCGTTGGAARCGGGA;ID=1-YTTCGTTGGAARCGGGA-9-chr10;pvalue=2.55e-11;qvalue= 1.39e-05;sequence=cttcgttggaagcggga;
chr10	39617987	39618004	1-YTTCGTTGGAARCGGGA-1275-chr10	100	+	fimo	nucleotide_motif	.	Name=1_chr10+;Alias=YTTCGTTGGAARCGGGA;ID=1-YTTCGTTGGAARCGGGA-1275-chr10;pvalue=9.88e-11;qvalue= 1.39e-05;sequence=cttcgttggaaacggga;
chr10	39618667	39618684	1-YTTCGTTGGAARCGGGA-1276-chr10	100	+	fimo	nucleotide_motif	.	Name=1_chr10+;Alias=YTTCGTTGGAARCGGGA;ID=1-YTTCGTTGGAARCGGGA-1276-chr10;pvalue=9.88e-11;qvalue= 1.39e-05;sequence=cttcgttggaaacggga;
chr10	39619005	39619022	1-YTTCGTTGGAARCGGGA-1277-chr10	100	+	fimo	nucleotide_motif	.	Name=1_chr10+;Alias=YTTCGTTGGAARCGGGA;ID=1-YTTCGTTGGAARCGGGA-1277-chr10;pvalue=9.88e-11;qvalue= 1.39e-05;sequence=cttcgttggaaacggga;
chr10	39619344	39619361	1-YTTCGTTGGAARCGGGA-1278-chr10	100	+	fimo	nucleotide_motif	.	Name=1_chr10+;Alias=YTTCGTTGGAARCGGGA;ID=1-YTTCGTTGGAARCGGGA-1278-chr10;pvalue=9.88e-11;qvalue= 1.39e-05;sequence=cttcgttggaaacggga;
chr10	39620362	39620379	1-YTTCGTTGGAARCGGGA-1279-chr10	100	+	fimo	nucleotide_motif	.	Name=1_chr10+;Alias=YTTCGTTGGAARCGGGA;ID=1-YTTCGTTGGAARCGGGA-1279-chr10;pvalue=9.88e-11;qvalue= 1.39e-05;sequence=cttcgttggaaacggga;
chr10	39620701	39620718	1-YTTCGTTGGAARCGGGA-10-chr10	106	+	fimo	nucleotide_motif	.	Name=1_chr10+;Alias=YTTCGTTGGAARCGGGA;ID=1-YTTCGTTGGAARCGGGA-10-chr10;pvalue=2.55e-11;qvalue= 1.39e-05;sequence=cttcgttggaagcggga;
chr10	39625915	39625932	1-YTTCGTTGGAARCGGGA-1280-chr10	100	+	fimo	nucleotide_motif	.	Name=1_chr10+;Alias=YTTCGTTGGAARCGGGA;ID=1-YTTCGTTGGAARCGGGA-1280-chr10;pvalue=9.88e-11;qvalue= 1.39e-05;sequence=cttcgttggaaacggga;
chr10	39626252	39626269	1-YTTCGTTGGAARCGGGA-1281-chr10	100	+	fimo	nucleotide_motif	.	Name=1_chr10+;Alias=YTTCGTTGGAARCGGGA;ID=1-YTTCGTTGGAARCGGGA-1281-chr10;pvalue=9.88e-11;qvalue= 1.39e-05;sequence=cttcgttggaaacggga;
chr10	39627611	39627628	1-YTTCGTTGGAARCGGGA-1282-chr10	100	+	fimo	nucleotide_motif	.	Name=1_chr10+;Alias=YTTCGTTGGAARCGGGA;ID=1-YTTCGTTGGAARCGGGA-1282-chr10;pvalue=9.88e-11;qvalue= 1.39e-05;sequence=cttcgttggaaacggga;
chr10	39628624	39628641	1-YTTCGTTGGAARCGGGA-11-chr10	106	+	fimo	nucleotide_motif	.	Name=1_chr10+;Alias=YTTCGTTGGAARCGGGA;ID=1-YTTCGTTGGAARCGGGA-11-chr10;pvalue=2.55e-11;qvalue= 1.39e-05;sequence=cttcgttggaagcggga;
chr10	39629303	39629320	1-YTTCGTTGGAARCGGGA-1283-chr10	100	+	fimo	nucleotide_motif	.	Name=1_chr10+;Alias=YTTCGTTGGAARCGGGA;ID=1-YTTCGTTGGAARCGGGA-1283-chr10;pvalue=9.88e-11;qvalue= 1.39e-05;sequence=cttcgttggaaacggga;
chr10	39629981	39629998	1-YTTCGTTGGAARCGGGA-1284-chr10	100	+	fimo	nucleotide_motif	.	Name=1_chr10+;Alias=YTTCGTTGGAARCGGGA;ID=1-YTTCGTTGGAARCGGGA-1284-chr10;pvalue=9.88e-11;qvalue= 1.39e-05;sequence=cttcgttggaaacggga;
chr10	39631000	39631017	1-YTTCGTTGGAARCGGGA-1285-chr10	100	+	fimo	nucleotide_motif	.	Name=1_chr10+;Alias=YTTCGTTGGAARCGGGA;ID=1-YTTCGTTGGAARCGGGA-1285-chr10;pvalue=9.88e-11;qvalue= 1.39e-05;sequence=cttcgttggaaacggga;
chr10	39632002	39632019	1-YTTCGTTGGAARCGGGA-12-chr10	106	+	fimo	nucleotide_motif	.	Name=1_chr10+;Alias=YTTCGTTGGAARCGGGA;ID=1-YTTCGTTGGAARCGGGA-12-chr10;pvalue=2.55e-11;qvalue= 1.39e-05;sequence=cttcgttggaagcggga;
chr10	39632681	39632698	1-YTTCGTTGGAARCGGGA-1286-chr10	100	+	fimo	nucleotide_motif	.	Name=1_chr10+;Alias=YTTCGTTGGAARCGGGA;ID=1-YTTCGTTGGAARCGGGA-1286-chr10;pvalue=9.88e-11;qvalue= 1.39e-05;sequence=cttcgttggaaacggga;
chr10	39633019	39633036	1-YTTCGTTGGAARCGGGA-1287-chr10	100	+	fimo	nucleotide_motif	.	Name=1_chr10+;Alias=YTTCGTTGGAARCGGGA;ID=1-YTTCGTTGGAARCGGGA-1287-chr10;pvalue=9.88e-11;qvalue= 1.39e-05;sequence=cttcgttggaaacggga;
chr10	39633359	39633376	1-YTTCGTTGGAARCGGGA-1288-chr10	100	+	fimo	nucleotide_motif	.	Name=1_chr10+;Alias=YTTCGTTGGAARCGGGA;ID=1-YTTCGTTGGAARCGGGA-1288-chr10;pvalue=9.88e-11;qvalue= 1.39e-05;sequence=cttcgttggaaacggga;
chr10	39633699	39633716	1-YTTCGTTGGAARCGGGA-13-chr10	106	+	fimo	nucleotide_motif	.	Name=1_chr10+;Alias=YTTCGTTGGAARCGGGA;ID=1-YTTCGTTGGAARCGGGA-13-chr10;pvalue=2.55e-11;qvalue= 1.39e-05;sequence=cttcgttggaagcggga;
chr10	39634717	39634734	1-YTTCGTTGGAARCGGGA-1289-chr10	100	+	fimo	nucleotide_motif	.	Name=1_chr10+;Alias=YTTCGTTGGAARCGGGA;ID=1-YTTCGTTGGAARCGGGA-1289-chr10;pvalue=9.88e-11;qvalue= 1.39e-05;sequence=cttcgttggaaacggga;
chr10	39635679	39635696	1-YTTCGTTGGAARCGGGA-1290-chr10	100	+	fimo	nucleotide_motif	.	Name=1_chr10+;Alias=YTTCGTTGGAARCGGGA;ID=1-YTTCGTTGGAARCGGGA-1290-chr10;pvalue=9.88e-11;qvalue= 1.39e-05;sequence=cttcgttggaaacggga;
chr10	39636357	39636374	1-YTTCGTTGGAARCGGGA-1291-chr10	100	+	fimo	nucleotide_motif	.	Name=1_chr10+;Alias=YTTCGTTGGAARCGGGA;ID=1-YTTCGTTGGAARCGGGA-1291-chr10;pvalue=9.88e-11;qvalue= 1.39e-05;sequence=cttcgttggaaacggga;
chr10	41693819	41693836	1-YTTCGTTGGAARCGGGA-4635-chr10	100	+	fimo	nucleotide_motif	.	Name=1_chr10+;Alias=YTTCGTTGGAARCGGGA;ID=1-YTTCGTTGGAARCGGGA-4635-chr10;pvalue=9.88e-11;qvalue= 1.39e-05;sequence=cttcgttggaaacggga;
chr10	41694158	41694175	1-YTTCGTTGGAARCGGGA-4636-chr10	100	+	fimo	nucleotide_motif	.	Name=1_chr10+;Alias=YTTCGTTGGAARCGGGA;ID=1-YTTCGTTGGAARCGGGA-4636-chr10;pvalue=9.88e-11;qvalue= 1.39e-05;sequence=cttcgttggaaacggga;
chr10	41694498	41694515	1-YTTCGTTGGAARCGGGA-4637-chr10	100	+	fimo	nucleotide_motif	.	Name=1_chr10+;Alias=YTTCGTTGGAARCGGGA;ID=1-YTTCGTTGGAARCGGGA-4637-chr10;pvalue=9.88e-11;qvalue= 1.39e-05;sequence=cttcgttggaaacggga;
chr10	41695177	41695194	1-YTTCGTTGGAARCGGGA-4638-chr10	100	+	fimo	nucleotide_motif	.	Name=1_chr10+;Alias=YTTCGTTGGAARCGGGA;ID=1-YTTCGTTGGAARCGGGA-4638-chr10;pvalue=9.88e-11;qvalue= 1.39e-05;sequence=cttcgttggaaacggga;
chr10	41695517	41695534	1-YTTCGTTGGAARCGGGA-4639-chr10	100	+	fimo	nucleotide_motif	.	Name=1_chr10+;Alias=YTTCGTTGGAARCGGGA;ID=1-YTTCGTTGGAARCGGGA-4639-chr10;pvalue=9.88e-11;qvalue= 1.39e-05;sequence=cttcgttggaaacggga;
chr10	41696537	41696554	1-YTTCGTTGGAARCGGGA-4640-chr10	100	+	fimo	nucleotide_motif	.	Name=1_chr10+;Alias=YTTCGTTGGAARCGGGA;ID=1-YTTCGTTGGAARCGGGA-4640-chr10;pvalue=9.88e-11;qvalue= 1.39e-05;sequence=cttcgttggaaacggga;
chr10	41696877	41696894	1-YTTCGTTGGAARCGGGA-4641-chr10	100	+	fimo	nucleotide_motif	.	Name=1_chr10+;Alias=YTTCGTTGGAARCGGGA;ID=1-YTTCGTTGGAARCGGGA-4641-chr10;pvalue=9.88e-11;qvalue= 1.39e-05;sequence=cttcgttggaaacggga;
chr10	41697216	41697233	1-YTTCGTTGGAARCGGGA-4642-chr10	100	+	fimo	nucleotide_motif	.	Name=1_chr10+;Alias=YTTCGTTGGAARCGGGA;ID=1-YTTCGTTGGAARCGGGA-4642-chr10;pvalue=9.88e-11;qvalue= 1.39e-05;sequence=cttcgttggaaacggga;
chr10	41697556	41697573	1-YTTCGTTGGAARCGGGA-4643-chr10	100	+	fimo	nucleotide_motif	.	Name=1_chr10+;Alias=YTTCGTTGGAARCGGGA;ID=1-YTTCGTTGGAARCGGGA-4643-chr10;pvalue=9.88e-11;qvalue= 1.39e-05;sequence=cttcgttggaaacggga;
chr10	41698235	41698252	1-YTTCGTTGGAARCGGGA-4644-chr10	100	+	fimo	nucleotide_motif	.	Name=1_chr10+;Alias=YTTCGTTGGAARCGGGA;ID=1-YTTCGTTGGAARCGGGA-4644-chr10;pvalue=9.88e-11;qvalue= 1.39e-05;sequence=cttcgttggaaacggga;
chr10	41698575	41698592	1-YTTCGTTGGAARCGGGA-4645-chr10	100	+	fimo	nucleotide_motif	.	Name=1_chr10+;Alias=YTTCGTTGGAARCGGGA;ID=1-YTTCGTTGGAARCGGGA-4645-chr10;pvalue=9.88e-11;qvalue= 1.39e-05;sequence=cttcgttggaaacggga;
chr10	41699595	41699612	1-YTTCGTTGGAARCGGGA-4646-chr10	100	+	fimo	nucleotide_motif	.	Name=1_chr10+;Alias=YTTCGTTGGAARCGGGA;ID=1-YTTCGTTGGAARCGGGA-4646-chr10;pvalue=9.88e-11;qvalue= 1.39e-05;sequence=cttcgttggaaacggga;
chr10	41699935	41699952	1-YTTCGTTGGAARCGGGA-4647-chr10	100	+	fimo	nucleotide_motif	.	Name=1_chr10+;Alias=YTTCGTTGGAARCGGGA;ID=1-YTTCGTTGGAARCGGGA-4647-chr10;pvalue=9.88e-11;qvalue= 1.39e-05;sequence=cttcgttggaaacggga;
chr10	41700274	41700291	1-YTTCGTTGGAARCGGGA-4648-chr10	100	+	fimo	nucleotide_motif	.	Name=1_chr10+;Alias=YTTCGTTGGAARCGGGA;ID=1-YTTCGTTGGAARCGGGA-4648-chr10;pvalue=9.88e-11;qvalue= 1.39e-05;sequence=cttcgttggaaacggga;
chr10	41700614	41700631	1-YTTCGTTGGAARCGGGA-4649-chr10	100	+	fimo	nucleotide_motif	.	Name=1_chr10+;Alias=YTTCGTTGGAARCGGGA;ID=1-YTTCGTTGGAARCGGGA-4649-chr10;pvalue=9.88e-11;qvalue= 1.39e-05;sequence=cttcgttggaaacggga;
chr10	41701293	41701310	1-YTTCGTTGGAARCGGGA-4650-chr10	100	+	fimo	nucleotide_motif	.	Name=1_chr10+;Alias=YTTCGTTGGAARCGGGA;ID=1-YTTCGTTGGAARCGGGA-4650-chr10;pvalue=9.88e-11;qvalue= 1.39e-05;sequence=cttcgttggaaacggga;
chr10	41701633	41701650	1-YTTCGTTGGAARCGGGA-4651-chr10	100	+	fimo	nucleotide_motif	.	Name=1_chr10+;Alias=YTTCGTTGGAARCGGGA;ID=1-YTTCGTTGGAARCGGGA-4651-chr10;pvalue=9.88e-11;qvalue= 1.39e-05;sequence=cttcgttggaaacggga;
chr10	41702651	41702668	1-YTTCGTTGGAARCGGGA-4652-chr10	100	+	fimo	nucleotide_motif	.	Name=1_chr10+;Alias=YTTCGTTGGAARCGGGA;ID=1-YTTCGTTGGAARCGGGA-4652-chr10;pvalue=9.88e-11;qvalue= 1.39e-05;sequence=cttcgttggaaacggga;
chr10	41702991	41703008	1-YTTCGTTGGAARCGGGA-4653-chr10	100	+	fimo	nucleotide_motif	.	Name=1_chr10+;Alias=YTTCGTTGGAARCGGGA;ID=1-YTTCGTTGGAARCGGGA-4653-chr10;pvalue=9.88e-11;qvalue= 1.39e-05;sequence=cttcgttggaaacggga;
chr10	41703330	41703347	1-YTTCGTTGGAARCGGGA-4654-chr10	100	+	fimo	nucleotide_motif	.	Name=1_chr10+;Alias=YTTCGTTGGAARCGGGA;ID=1-YTTCGTTGGAARCGGGA-4654-chr10;pvalue=9.88e-11;qvalue= 1.39e-05;sequence=cttcgttggaaacggga;
chr10	41703670	41703687	1-YTTCGTTGGAARCGGGA-4655-chr10	100	+	fimo	nucleotide_motif	.	Name=1_chr10+;Alias=YTTCGTTGGAARCGGGA;ID=1-YTTCGTTGGAARCGGGA-4655-chr10;pvalue=9.88e-11;qvalue= 1.39e-05;sequence=cttcgttggaaacggga;
chr10	41704348	41704365	1-YTTCGTTGGAARCGGGA-4656-chr10	100	+	fimo	nucleotide_motif	.	Name=1_chr10+;Alias=YTTCGTTGGAARCGGGA;ID=1-YTTCGTTGGAARCGGGA-4656-chr10;pvalue=9.88e-11;qvalue= 1.39e-05;sequence=cttcgttggaaacggga;
chr10	41704688	41704705	1-YTTCGTTGGAARCGGGA-4657-chr10	100	+	fimo	nucleotide_motif	.	Name=1_chr10+;Alias=YTTCGTTGGAARCGGGA;ID=1-YTTCGTTGGAARCGGGA-4657-chr10;pvalue=9.88e-11;qvalue= 1.39e-05;sequence=cttcgttggaaacggga;
chr10	41705027	41705044	1-YTTCGTTGGAARCGGGA-4658-chr10	100	+	fimo	nucleotide_motif	.	Name=1_chr10+;Alias=YTTCGTTGGAARCGGGA;ID=1-YTTCGTTGGAARCGGGA-4658-chr10;pvalue=9.88e-11;qvalue= 1.39e-05;sequence=cttcgttggaaacggga;
chr10	41705707	41705724	1-YTTCGTTGGAARCGGGA-4659-chr10	100	+	fimo	nucleotide_motif	.	Name=1_chr10+;Alias=YTTCGTTGGAARCGGGA;ID=1-YTTCGTTGGAARCGGGA-4659-chr10;pvalue=9.88e-11;qvalue= 1.39e-05;sequence=cttcgttggaaacggga;
chr10	41706047	41706064	1-YTTCGTTGGAARCGGGA-4660-chr10	100	+	fimo	nucleotide_motif	.	Name=1_chr10+;Alias=YTTCGTTGGAARCGGGA;ID=1-YTTCGTTGGAARCGGGA-4660-chr10;pvalue=9.88e-11;qvalue= 1.39e-05;sequence=cttcgttggaaacggga;
chr10	41706386	41706403	1-YTTCGTTGGAARCGGGA-4661-chr10	100	+	fimo	nucleotide_motif	.	Name=1_chr10+;Alias=YTTCGTTGGAARCGGGA;ID=1-YTTCGTTGGAARCGGGA-4661-chr10;pvalue=9.88e-11;qvalue= 1.39e-05;sequence=cttcgttggaaacggga;
chr10	41706725	41706742	1-YTTCGTTGGAARCGGGA-4662-chr10	100	+	fimo	nucleotide_motif	.	Name=1_chr10+;Alias=YTTCGTTGGAARCGGGA;ID=1-YTTCGTTGGAARCGGGA-4662-chr10;pvalue=9.88e-11;qvalue= 1.39e-05;sequence=cttcgttggaaacggga;
chr10	41707744	41707761	1-YTTCGTTGGAARCGGGA-4663-chr10	100	+	fimo	nucleotide_motif	.	Name=1_chr10+;Alias=YTTCGTTGGAARCGGGA;ID=1-YTTCGTTGGAARCGGGA-4663-chr10;pvalue=9.88e-11;qvalue= 1.39e-05;sequence=cttcgttggaaacggga;
chr10	41710797	41710814	1-YTTCGTTGGAARCGGGA-4664-chr10	100	+	fimo	nucleotide_motif	.	Name=1_chr10+;Alias=YTTCGTTGGAARCGGGA;ID=1-YTTCGTTGGAARCGGGA-4664-chr10;pvalue=9.88e-11;qvalue= 1.39e-05;sequence=cttcgttggaaacggga;
chr10	41711478	41711495	1-YTTCGTTGGAARCGGGA-4665-chr10	100	+	fimo	nucleotide_motif	.	Name=1_chr10+;Alias=YTTCGTTGGAARCGGGA;ID=1-YTTCGTTGGAARCGGGA-4665-chr10;pvalue=9.88e-11;qvalue= 1.39e-05;sequence=cttcgttggaaacggga;
chr10	41711818	41711835	1-YTTCGTTGGAARCGGGA-4666-chr10	100	+	fimo	nucleotide_motif	.	Name=1_chr10+;Alias=YTTCGTTGGAARCGGGA;ID=1-YTTCGTTGGAARCGGGA-4666-chr10;pvalue=9.88e-11;qvalue= 1.39e-05;sequence=cttcgttggaaacggga;
chr10	41712158	41712175	1-YTTCGTTGGAARCGGGA-4667-chr10	100	+	fimo	nucleotide_motif	.	Name=1_chr10+;Alias=YTTCGTTGGAARCGGGA;ID=1-YTTCGTTGGAARCGGGA-4667-chr10;pvalue=9.88e-11;qvalue= 1.39e-05;sequence=cttcgttggaaacggga;
chr10	41830826	41830843	1-YTTCGTTGGAARCGGGA-4670-chr10	100	-	fimo	nucleotide_motif	.	Name=1_chr10-;Alias=YTTCGTTGGAARCGGGA;ID=1-YTTCGTTGGAARCGGGA-4670-chr10;pvalue=9.88e-11;qvalue= 1.39e-05;sequence=CTTCGTTGGAAACGGGA;
chr10	41838449	41838466	1-YTTCGTTGGAARCGGGA-4671-chr10	100	-	fimo	nucleotide_motif	.	Name=1_chr10-;Alias=YTTCGTTGGAARCGGGA;ID=1-YTTCGTTGGAARCGGGA-4671-chr10;pvalue=9.88e-11;qvalue= 1.39e-05;sequence=CTTCGTTGGAAACGGGA;
chr10	41839802	41839819	1-YTTCGTTGGAARCGGGA-4672-chr10	100	-	fimo	nucleotide_motif	.	Name=1_chr10-;Alias=YTTCGTTGGAARCGGGA;ID=1-YTTCGTTGGAARCGGGA-4672-chr10;pvalue=9.88e-11;qvalue= 1.39e-05;sequence=CTTCGTTGGAAACGGGA;
chr10	41842006	41842023	1-YTTCGTTGGAARCGGGA-4673-chr10	100	-	fimo	nucleotide_motif	.	Name=1_chr10-;Alias=YTTCGTTGGAARCGGGA;ID=1-YTTCGTTGGAARCGGGA-4673-chr10;pvalue=9.88e-11;qvalue= 1.39e-05;sequence=CTTCGTTGGAAACGGGA;
chr10	42321896	42321913	1-YTTCGTTGGAARCGGGA-4668-chr10	100	+	fimo	nucleotide_motif	.	Name=1_chr10+;Alias=YTTCGTTGGAARCGGGA;ID=1-YTTCGTTGGAARCGGGA-4668-chr10;pvalue=9.88e-11;qvalue= 1.39e-05;sequence=cttcgttggaaacggga;
chr10	42322407	42322424	1-YTTCGTTGGAARCGGGA-4669-chr10	100	+	fimo	nucleotide_motif	.	Name=1_chr10+;Alias=YTTCGTTGGAARCGGGA;ID=1-YTTCGTTGGAARCGGGA-4669-chr10;pvalue=9.88e-11;qvalue= 1.39e-05;sequence=cttcgttggaaacggga;
chr11	48818167	48818184	1-YTTCGTTGGAARCGGGA-1-chr11	100	+	fimo	nucleotide_motif	.	Name=1_chr11+;Alias=YTTCGTTGGAARCGGGA;ID=1-YTTCGTTGGAARCGGGA-1-chr11;pvalue=9.88e-11;qvalue= 1.39e-05;sequence=cttcgttggaaacggga;
chr11	48845962	48845979	1-YTTCGTTGGAARCGGGA-2-chr11	100	+	fimo	nucleotide_motif	.	Name=1_chr11+;Alias=YTTCGTTGGAARCGGGA;ID=1-YTTCGTTGGAARCGGGA-2-chr11;pvalue=9.88e-11;qvalue= 1.39e-05;sequence=cttcgttggaaacggga;
chr11	48856050	48856067	1-YTTCGTTGGAARCGGGA-3-chr11	100	+	fimo	nucleotide_motif	.	Name=1_chr11+;Alias=YTTCGTTGGAARCGGGA;ID=1-YTTCGTTGGAARCGGGA-3-chr11;pvalue=9.88e-11;qvalue= 1.39e-05;sequence=cttcgttggaaacggga;
chr11	48857415	48857432	1-YTTCGTTGGAARCGGGA-4-chr11	100	+	fimo	nucleotide_motif	.	Name=1_chr11+;Alias=YTTCGTTGGAARCGGGA;ID=1-YTTCGTTGGAARCGGGA-4-chr11;pvalue=9.88e-11;qvalue= 1.39e-05;sequence=cttcgttggaaacggga;
chr11	48860664	48860681	1-YTTCGTTGGAARCGGGA-5-chr11	100	+	fimo	nucleotide_motif	.	Name=1_chr11+;Alias=YTTCGTTGGAARCGGGA;ID=1-YTTCGTTGGAARCGGGA-5-chr11;pvalue=9.88e-11;qvalue= 1.39e-05;sequence=cttcgttggaaacggga;
chr11	48862202	48862219	1-YTTCGTTGGAARCGGGA-6-chr11	100	+	fimo	nucleotide_motif	.	Name=1_chr11+;Alias=YTTCGTTGGAARCGGGA;ID=1-YTTCGTTGGAARCGGGA-6-chr11;pvalue=9.88e-11;qvalue= 1.39e-05;sequence=cttcgttggaaacggga;
chr11	48864248	48864265	1-YTTCGTTGGAARCGGGA-7-chr11	100	+	fimo	nucleotide_motif	.	Name=1_chr11+;Alias=YTTCGTTGGAARCGGGA;ID=1-YTTCGTTGGAARCGGGA-7-chr11;pvalue=9.88e-11;qvalue= 1.39e-05;sequence=cttcgttggaaacggga;
chr11	48868923	48868940	1-YTTCGTTGGAARCGGGA-8-chr11	100	+	fimo	nucleotide_motif	.	Name=1_chr11+;Alias=YTTCGTTGGAARCGGGA;ID=1-YTTCGTTGGAARCGGGA-8-chr11;pvalue=9.88e-11;qvalue= 1.39e-05;sequence=cttcgttggaaacggga;
chr11	48870119	48870136	1-YTTCGTTGGAARCGGGA-9-chr11	100	+	fimo	nucleotide_motif	.	Name=1_chr11+;Alias=YTTCGTTGGAARCGGGA;ID=1-YTTCGTTGGAARCGGGA-9-chr11;pvalue=9.88e-11;qvalue= 1.39e-05;sequence=cttcgttggaaacggga;
chr11	48873366	48873383	1-YTTCGTTGGAARCGGGA-10-chr11	100	+	fimo	nucleotide_motif	.	Name=1_chr11+;Alias=YTTCGTTGGAARCGGGA;ID=1-YTTCGTTGGAARCGGGA-10-chr11;pvalue=9.88e-11;qvalue= 1.39e-05;sequence=cttcgttggaaacggga;
chr11	48875071	48875088	1-YTTCGTTGGAARCGGGA-11-chr11	100	+	fimo	nucleotide_motif	.	Name=1_chr11+;Alias=YTTCGTTGGAARCGGGA;ID=1-YTTCGTTGGAARCGGGA-11-chr11;pvalue=9.88e-11;qvalue= 1.39e-05;sequence=cttcgttggaaacggga;
chr11	48875413	48875430	1-YTTCGTTGGAARCGGGA-12-chr11	100	+	fimo	nucleotide_motif	.	Name=1_chr11+;Alias=YTTCGTTGGAARCGGGA;ID=1-YTTCGTTGGAARCGGGA-12-chr11;pvalue=9.88e-11;qvalue= 1.39e-05;sequence=cttcgttggaaacggga;
chr11	48910560	48910577	1-YTTCGTTGGAARCGGGA-27-chr11	100	-	fimo	nucleotide_motif	.	Name=1_chr11-;Alias=YTTCGTTGGAARCGGGA;ID=1-YTTCGTTGGAARCGGGA-27-chr11;pvalue=9.88e-11;qvalue= 1.39e-05;sequence=CTTCGTTGGAAACGGGA;
chr11	48911755	48911772	1-YTTCGTTGGAARCGGGA-28-chr11	100	-	fimo	nucleotide_motif	.	Name=1_chr11-;Alias=YTTCGTTGGAARCGGGA;ID=1-YTTCGTTGGAARCGGGA-28-chr11;pvalue=9.88e-11;qvalue= 1.39e-05;sequence=CTTCGTTGGAAACGGGA;
chr11	48913462	48913479	1-YTTCGTTGGAARCGGGA-29-chr11	100	-	fimo	nucleotide_motif	.	Name=1_chr11-;Alias=YTTCGTTGGAARCGGGA;ID=1-YTTCGTTGGAARCGGGA-29-chr11;pvalue=9.88e-11;qvalue= 1.39e-05;sequence=CTTCGTTGGAAACGGGA;
chr11	48916187	48916204	1-YTTCGTTGGAARCGGGA-30-chr11	100	-	fimo	nucleotide_motif	.	Name=1_chr11-;Alias=YTTCGTTGGAARCGGGA;ID=1-YTTCGTTGGAARCGGGA-30-chr11;pvalue=9.88e-11;qvalue= 1.39e-05;sequence=CTTCGTTGGAAACGGGA;
chr11	48918917	48918934	1-YTTCGTTGGAARCGGGA-31-chr11	100	-	fimo	nucleotide_motif	.	Name=1_chr11-;Alias=YTTCGTTGGAARCGGGA;ID=1-YTTCGTTGGAARCGGGA-31-chr11;pvalue=9.88e-11;qvalue= 1.39e-05;sequence=CTTCGTTGGAAACGGGA;
chr11	48921136	48921153	1-YTTCGTTGGAARCGGGA-32-chr11	100	-	fimo	nucleotide_motif	.	Name=1_chr11-;Alias=YTTCGTTGGAARCGGGA;ID=1-YTTCGTTGGAARCGGGA-32-chr11;pvalue=9.88e-11;qvalue= 1.39e-05;sequence=CTTCGTTGGAAACGGGA;
chr11	48924200	48924217	1-YTTCGTTGGAARCGGGA-33-chr11	100	-	fimo	nucleotide_motif	.	Name=1_chr11-;Alias=YTTCGTTGGAARCGGGA;ID=1-YTTCGTTGGAARCGGGA-33-chr11;pvalue=9.88e-11;qvalue= 1.39e-05;sequence=CTTCGTTGGAAACGGGA;
chr11	48924888	48924905	1-YTTCGTTGGAARCGGGA-34-chr11	100	-	fimo	nucleotide_motif	.	Name=1_chr11-;Alias=YTTCGTTGGAARCGGGA;ID=1-YTTCGTTGGAARCGGGA-34-chr11;pvalue=9.88e-11;qvalue= 1.39e-05;sequence=CTTCGTTGGAAACGGGA;
chr11	48925233	48925250	1-YTTCGTTGGAARCGGGA-35-chr11	100	-	fimo	nucleotide_motif	.	Name=1_chr11-;Alias=YTTCGTTGGAARCGGGA;ID=1-YTTCGTTGGAARCGGGA-35-chr11;pvalue=9.88e-11;qvalue= 1.39e-05;sequence=CTTCGTTGGAAACGGGA;
chr11	48927288	48927305	1-YTTCGTTGGAARCGGGA-36-chr11	100	-	fimo	nucleotide_motif	.	Name=1_chr11-;Alias=YTTCGTTGGAARCGGGA;ID=1-YTTCGTTGGAARCGGGA-36-chr11;pvalue=9.88e-11;qvalue= 1.39e-05;sequence=CTTCGTTGGAAACGGGA;
chr11	48927458	48927475	1-YTTCGTTGGAARCGGGA-37-chr11	100	-	fimo	nucleotide_motif	.	Name=1_chr11-;Alias=YTTCGTTGGAARCGGGA;ID=1-YTTCGTTGGAARCGGGA-37-chr11;pvalue=9.88e-11;qvalue= 1.39e-05;sequence=CTTCGTTGGAAACGGGA;
chr11	48931959	48931976	1-YTTCGTTGGAARCGGGA-38-chr11	100	-	fimo	nucleotide_motif	.	Name=1_chr11-;Alias=YTTCGTTGGAARCGGGA;ID=1-YTTCGTTGGAARCGGGA-38-chr11;pvalue=9.88e-11;qvalue= 1.39e-05;sequence=CTTCGTTGGAAACGGGA;
chr11	48935036	48935053	1-YTTCGTTGGAARCGGGA-39-chr11	100	-	fimo	nucleotide_motif	.	Name=1_chr11-;Alias=YTTCGTTGGAARCGGGA;ID=1-YTTCGTTGGAARCGGGA-39-chr11;pvalue=9.88e-11;qvalue= 1.39e-05;sequence=CTTCGTTGGAAACGGGA;
chr11	48937607	48937624	1-YTTCGTTGGAARCGGGA-40-chr11	100	-	fimo	nucleotide_motif	.	Name=1_chr11-;Alias=YTTCGTTGGAARCGGGA;ID=1-YTTCGTTGGAARCGGGA-40-chr11;pvalue=9.88e-11;qvalue= 1.39e-05;sequence=CTTCGTTGGAAACGGGA;
chr11	48941364	48941381	1-YTTCGTTGGAARCGGGA-41-chr11	100	-	fimo	nucleotide_motif	.	Name=1_chr11-;Alias=YTTCGTTGGAARCGGGA;ID=1-YTTCGTTGGAARCGGGA-41-chr11;pvalue=9.88e-11;qvalue= 1.39e-05;sequence=CTTCGTTGGAAACGGGA;
chr11	50809029	50809046	1-YTTCGTTGGAARCGGGA-13-chr11	100	+	fimo	nucleotide_motif	.	Name=1_chr11+;Alias=YTTCGTTGGAARCGGGA;ID=1-YTTCGTTGGAARCGGGA-13-chr11;pvalue=9.88e-11;qvalue= 1.39e-05;sequence=cttcgttggaaacggga;
chr11	54542137	54542154	1-YTTCGTTGGAARCGGGA-26-chr11	100	+	fimo	nucleotide_motif	.	Name=1_chr11+;Alias=YTTCGTTGGAARCGGGA;ID=1-YTTCGTTGGAARCGGGA-26-chr11;pvalue=9.88e-11;qvalue= 1.39e-05;sequence=tttcgttggaagcggga;
chr11	55252850	55252867	1-YTTCGTTGGAARCGGGA-42-chr11	100	-	fimo	nucleotide_motif	.	Name=1_chr11-;Alias=YTTCGTTGGAARCGGGA;ID=1-YTTCGTTGGAARCGGGA-42-chr11;pvalue=9.88e-11;qvalue= 1.39e-05;sequence=CTTCGTTGGAAACGGGA;
chr11	55256924	55256941	1-YTTCGTTGGAARCGGGA-43-chr11	100	-	fimo	nucleotide_motif	.	Name=1_chr11-;Alias=YTTCGTTGGAARCGGGA;ID=1-YTTCGTTGGAARCGGGA-43-chr11;pvalue=9.88e-11;qvalue= 1.39e-05;sequence=CTTCGTTGGAAACGGGA;
chr12	34682796	34682813	1-YTTCGTTGGAARCGGGA-10-chr12	100	+	fimo	nucleotide_motif	.	Name=1_chr12+;Alias=YTTCGTTGGAARCGGGA;ID=1-YTTCGTTGGAARCGGGA-10-chr12;pvalue=9.88e-11;qvalue= 1.39e-05;sequence=cttcgttggaaacggga;
chr12	34684503	34684520	1-YTTCGTTGGAARCGGGA-11-chr12	100	+	fimo	nucleotide_motif	.	Name=1_chr12+;Alias=YTTCGTTGGAARCGGGA;ID=1-YTTCGTTGGAARCGGGA-11-chr12;pvalue=9.88e-11;qvalue= 1.39e-05;sequence=cttcgttggaaacggga;
chr12	34688626	34688643	1-YTTCGTTGGAARCGGGA-12-chr12	100	+	fimo	nucleotide_motif	.	Name=1_chr12+;Alias=YTTCGTTGGAARCGGGA;ID=1-YTTCGTTGGAARCGGGA-12-chr12;pvalue=9.88e-11;qvalue= 1.39e-05;sequence=cttcgttggaaacggga;
chr12	34693767	34693784	1-YTTCGTTGGAARCGGGA-13-chr12	100	+	fimo	nucleotide_motif	.	Name=1_chr12+;Alias=YTTCGTTGGAARCGGGA;ID=1-YTTCGTTGGAARCGGGA-13-chr12;pvalue=9.88e-11;qvalue= 1.39e-05;sequence=cttcgttggaaacggga;
chr12	34696482	34696499	1-YTTCGTTGGAARCGGGA-14-chr12	100	+	fimo	nucleotide_motif	.	Name=1_chr12+;Alias=YTTCGTTGGAARCGGGA;ID=1-YTTCGTTGGAARCGGGA-14-chr12;pvalue=9.88e-11;qvalue= 1.39e-05;sequence=cttcgttggaaacggga;
chr12	34716004	34716021	1-YTTCGTTGGAARCGGGA-5967-chr12	100	-	fimo	nucleotide_motif	.	Name=1_chr12-;Alias=YTTCGTTGGAARCGGGA;ID=1-YTTCGTTGGAARCGGGA-5967-chr12;pvalue=9.88e-11;qvalue= 1.39e-05;sequence=CTTCGTTGGAAACGGGA;
chr12	34717357	34717374	1-YTTCGTTGGAARCGGGA-5968-chr12	100	-	fimo	nucleotide_motif	.	Name=1_chr12-;Alias=YTTCGTTGGAARCGGGA;ID=1-YTTCGTTGGAARCGGGA-5968-chr12;pvalue=9.88e-11;qvalue= 1.39e-05;sequence=CTTCGTTGGAAACGGGA;
chr12	34717697	34717714	1-YTTCGTTGGAARCGGGA-5969-chr12	100	-	fimo	nucleotide_motif	.	Name=1_chr12-;Alias=YTTCGTTGGAARCGGGA;ID=1-YTTCGTTGGAARCGGGA-5969-chr12;pvalue=9.88e-11;qvalue= 1.39e-05;sequence=CTTCGTTGGAAACGGGA;
chr12	34718713	34718730	1-YTTCGTTGGAARCGGGA-5970-chr12	100	-	fimo	nucleotide_motif	.	Name=1_chr12-;Alias=YTTCGTTGGAARCGGGA;ID=1-YTTCGTTGGAARCGGGA-5970-chr12;pvalue=9.88e-11;qvalue= 1.39e-05;sequence=CTTCGTTGGAAACGGGA;
chr12	34719390	34719407	1-YTTCGTTGGAARCGGGA-5971-chr12	100	-	fimo	nucleotide_motif	.	Name=1_chr12-;Alias=YTTCGTTGGAARCGGGA;ID=1-YTTCGTTGGAARCGGGA-5971-chr12;pvalue=9.88e-11;qvalue= 1.39e-05;sequence=CTTCGTTGGAAACGGGA;
chr12	37235331	37235348	1-YTTCGTTGGAARCGGGA-5984-chr12	100	-	fimo	nucleotide_motif	.	Name=1_chr12-;Alias=YTTCGTTGGAARCGGGA;ID=1-YTTCGTTGGAARCGGGA-5984-chr12;pvalue=9.88e-11;qvalue= 1.39e-05;sequence=CTTCGTTGGAAACGGGA;
chr12	37235671	37235688	1-YTTCGTTGGAARCGGGA-5985-chr12	100	-	fimo	nucleotide_motif	.	Name=1_chr12-;Alias=YTTCGTTGGAARCGGGA;ID=1-YTTCGTTGGAARCGGGA-5985-chr12;pvalue=9.88e-11;qvalue= 1.39e-05;sequence=CTTCGTTGGAAACGGGA;
chr12	37236351	37236368	1-YTTCGTTGGAARCGGGA-5986-chr12	100	-	fimo	nucleotide_motif	.	Name=1_chr12-;Alias=YTTCGTTGGAARCGGGA;ID=1-YTTCGTTGGAARCGGGA-5986-chr12;pvalue=9.88e-11;qvalue= 1.39e-05;sequence=CTTCGTTGGAAACGGGA;
chr12	37237031	37237048	1-YTTCGTTGGAARCGGGA-5987-chr12	100	-	fimo	nucleotide_motif	.	Name=1_chr12-;Alias=YTTCGTTGGAARCGGGA;ID=1-YTTCGTTGGAARCGGGA-5987-chr12;pvalue=9.88e-11;qvalue= 1.39e-05;sequence=CTTCGTTGGAAACGGGA;
chr12	37237371	37237388	1-YTTCGTTGGAARCGGGA-5988-chr12	100	-	fimo	nucleotide_motif	.	Name=1_chr12-;Alias=YTTCGTTGGAARCGGGA;ID=1-YTTCGTTGGAARCGGGA-5988-chr12;pvalue=9.88e-11;qvalue= 1.39e-05;sequence=CTTCGTTGGAAACGGGA;
chr12	37237711	37237728	1-YTTCGTTGGAARCGGGA-5989-chr12	100	-	fimo	nucleotide_motif	.	Name=1_chr12-;Alias=YTTCGTTGGAARCGGGA;ID=1-YTTCGTTGGAARCGGGA-5989-chr12;pvalue=9.88e-11;qvalue= 1.39e-05;sequence=CTTCGTTGGAAACGGGA;
chr12	37238051	37238068	1-YTTCGTTGGAARCGGGA-5990-chr12	100	-	fimo	nucleotide_motif	.	Name=1_chr12-;Alias=YTTCGTTGGAARCGGGA;ID=1-YTTCGTTGGAARCGGGA-5990-chr12;pvalue=9.88e-11;qvalue= 1.39e-05;sequence=CTTCGTTGGAAACGGGA;
chr12	37238389	37238406	1-YTTCGTTGGAARCGGGA-5991-chr12	100	-	fimo	nucleotide_motif	.	Name=1_chr12-;Alias=YTTCGTTGGAARCGGGA;ID=1-YTTCGTTGGAARCGGGA-5991-chr12;pvalue=9.88e-11;qvalue= 1.39e-05;sequence=CTTCGTTGGAAACGGGA;
chr12	37239069	37239086	1-YTTCGTTGGAARCGGGA-5992-chr12	100	-	fimo	nucleotide_motif	.	Name=1_chr12-;Alias=YTTCGTTGGAARCGGGA;ID=1-YTTCGTTGGAARCGGGA-5992-chr12;pvalue=9.88e-11;qvalue= 1.39e-05;sequence=CTTCGTTGGAAACGGGA;
chr12	37239409	37239426	1-YTTCGTTGGAARCGGGA-5993-chr12	100	-	fimo	nucleotide_motif	.	Name=1_chr12-;Alias=YTTCGTTGGAARCGGGA;ID=1-YTTCGTTGGAARCGGGA-5993-chr12;pvalue=9.88e-11;qvalue= 1.39e-05;sequence=CTTCGTTGGAAACGGGA;
chr12	37239745	37239762	1-YTTCGTTGGAARCGGGA-5994-chr12	100	-	fimo	nucleotide_motif	.	Name=1_chr12-;Alias=YTTCGTTGGAARCGGGA;ID=1-YTTCGTTGGAARCGGGA-5994-chr12;pvalue=9.88e-11;qvalue= 1.39e-05;sequence=CTTCGTTGGAAACGGGA;
chr12	37240425	37240442	1-YTTCGTTGGAARCGGGA-5995-chr12	100	-	fimo	nucleotide_motif	.	Name=1_chr12-;Alias=YTTCGTTGGAARCGGGA;ID=1-YTTCGTTGGAARCGGGA-5995-chr12;pvalue=9.88e-11;qvalue= 1.39e-05;sequence=CTTCGTTGGAAACGGGA;
chr12	37240765	37240782	1-YTTCGTTGGAARCGGGA-5996-chr12	100	-	fimo	nucleotide_motif	.	Name=1_chr12-;Alias=YTTCGTTGGAARCGGGA;ID=1-YTTCGTTGGAARCGGGA-5996-chr12;pvalue=9.88e-11;qvalue= 1.39e-05;sequence=CTTCGTTGGAAACGGGA;
chr12	37245857	37245874	1-YTTCGTTGGAARCGGGA-5997-chr12	100	-	fimo	nucleotide_motif	.	Name=1_chr12-;Alias=YTTCGTTGGAARCGGGA;ID=1-YTTCGTTGGAARCGGGA-5997-chr12;pvalue=9.88e-11;qvalue= 1.39e-05;sequence=CTTCGTTGGAAACGGGA;
chr12	37246197	37246214	1-YTTCGTTGGAARCGGGA-5998-chr12	100	-	fimo	nucleotide_motif	.	Name=1_chr12-;Alias=YTTCGTTGGAARCGGGA;ID=1-YTTCGTTGGAARCGGGA-5998-chr12;pvalue=9.88e-11;qvalue= 1.39e-05;sequence=CTTCGTTGGAAACGGGA;
chr12	37246537	37246554	1-YTTCGTTGGAARCGGGA-5999-chr12	100	-	fimo	nucleotide_motif	.	Name=1_chr12-;Alias=YTTCGTTGGAARCGGGA;ID=1-YTTCGTTGGAARCGGGA-5999-chr12;pvalue=9.88e-11;qvalue= 1.39e-05;sequence=CTTCGTTGGAAACGGGA;
chr12	37246877	37246894	1-YTTCGTTGGAARCGGGA-6000-chr12	100	-	fimo	nucleotide_motif	.	Name=1_chr12-;Alias=YTTCGTTGGAARCGGGA;ID=1-YTTCGTTGGAARCGGGA-6000-chr12;pvalue=9.88e-11;qvalue= 1.39e-05;sequence=CTTCGTTGGAAACGGGA;
chr12	37247217	37247234	1-YTTCGTTGGAARCGGGA-6001-chr12	100	-	fimo	nucleotide_motif	.	Name=1_chr12-;Alias=YTTCGTTGGAARCGGGA;ID=1-YTTCGTTGGAARCGGGA-6001-chr12;pvalue=9.88e-11;qvalue= 1.39e-05;sequence=CTTCGTTGGAAACGGGA;
chr12	37247557	37247574	1-YTTCGTTGGAARCGGGA-6002-chr12	100	-	fimo	nucleotide_motif	.	Name=1_chr12-;Alias=YTTCGTTGGAARCGGGA;ID=1-YTTCGTTGGAARCGGGA-6002-chr12;pvalue=9.88e-11;qvalue= 1.39e-05;sequence=CTTCGTTGGAAACGGGA;
chr12	37248237	37248254	1-YTTCGTTGGAARCGGGA-6003-chr12	100	-	fimo	nucleotide_motif	.	Name=1_chr12-;Alias=YTTCGTTGGAARCGGGA;ID=1-YTTCGTTGGAARCGGGA-6003-chr12;pvalue=9.88e-11;qvalue= 1.39e-05;sequence=CTTCGTTGGAAACGGGA;
chr12	37248577	37248594	1-YTTCGTTGGAARCGGGA-6004-chr12	100	-	fimo	nucleotide_motif	.	Name=1_chr12-;Alias=YTTCGTTGGAARCGGGA;ID=1-YTTCGTTGGAARCGGGA-6004-chr12;pvalue=9.88e-11;qvalue= 1.39e-05;sequence=CTTCGTTGGAAACGGGA;
chr12	37249258	37249275	1-YTTCGTTGGAARCGGGA-6005-chr12	100	-	fimo	nucleotide_motif	.	Name=1_chr12-;Alias=YTTCGTTGGAARCGGGA;ID=1-YTTCGTTGGAARCGGGA-6005-chr12;pvalue=9.88e-11;qvalue= 1.39e-05;sequence=CTTCGTTGGAAACGGGA;
chr12	37249594	37249611	1-YTTCGTTGGAARCGGGA-6006-chr12	100	-	fimo	nucleotide_motif	.	Name=1_chr12-;Alias=YTTCGTTGGAARCGGGA;ID=1-YTTCGTTGGAARCGGGA-6006-chr12;pvalue=9.88e-11;qvalue= 1.39e-05;sequence=CTTCGTTGGAAACGGGA;
chr12	37250947	37250964	1-YTTCGTTGGAARCGGGA-6007-chr12	100	-	fimo	nucleotide_motif	.	Name=1_chr12-;Alias=YTTCGTTGGAARCGGGA;ID=1-YTTCGTTGGAARCGGGA-6007-chr12;pvalue=9.88e-11;qvalue= 1.39e-05;sequence=CTTCGTTGGAAACGGGA;
chr12	37251624	37251641	1-YTTCGTTGGAARCGGGA-6008-chr12	100	-	fimo	nucleotide_motif	.	Name=1_chr12-;Alias=YTTCGTTGGAARCGGGA;ID=1-YTTCGTTGGAARCGGGA-6008-chr12;pvalue=9.88e-11;qvalue= 1.39e-05;sequence=CTTCGTTGGAAACGGGA;
chr12	37254115	37254132	1-YTTCGTTGGAARCGGGA-6009-chr12	100	-	fimo	nucleotide_motif	.	Name=1_chr12-;Alias=YTTCGTTGGAARCGGGA;ID=1-YTTCGTTGGAARCGGGA-6009-chr12;pvalue=9.88e-11;qvalue= 1.39e-05;sequence=CTTCGTTGGAAACGGGA;
chr12	37254455	37254472	1-YTTCGTTGGAARCGGGA-6010-chr12	100	-	fimo	nucleotide_motif	.	Name=1_chr12-;Alias=YTTCGTTGGAARCGGGA;ID=1-YTTCGTTGGAARCGGGA-6010-chr12;pvalue=9.88e-11;qvalue= 1.39e-05;sequence=CTTCGTTGGAAACGGGA;
chr12	37255127	37255144	1-YTTCGTTGGAARCGGGA-6011-chr12	100	-	fimo	nucleotide_motif	.	Name=1_chr12-;Alias=YTTCGTTGGAARCGGGA;ID=1-YTTCGTTGGAARCGGGA-6011-chr12;pvalue=9.88e-11;qvalue= 1.39e-05;sequence=CTTCGTTGGAAACGGGA;
chr12	37259921	37259938	1-YTTCGTTGGAARCGGGA-6012-chr12	100	-	fimo	nucleotide_motif	.	Name=1_chr12-;Alias=YTTCGTTGGAARCGGGA;ID=1-YTTCGTTGGAARCGGGA-6012-chr12;pvalue=9.88e-11;qvalue= 1.39e-05;sequence=CTTCGTTGGAAACGGGA;
chr12	37260601	37260618	1-YTTCGTTGGAARCGGGA-6013-chr12	100	-	fimo	nucleotide_motif	.	Name=1_chr12-;Alias=YTTCGTTGGAARCGGGA;ID=1-YTTCGTTGGAARCGGGA-6013-chr12;pvalue=9.88e-11;qvalue= 1.39e-05;sequence=CTTCGTTGGAAACGGGA;
chr12	37260933	37260950	1-YTTCGTTGGAARCGGGA-6014-chr12	100	-	fimo	nucleotide_motif	.	Name=1_chr12-;Alias=YTTCGTTGGAARCGGGA;ID=1-YTTCGTTGGAARCGGGA-6014-chr12;pvalue=9.88e-11;qvalue= 1.39e-05;sequence=CTTCGTTGGAAACGGGA;
chr12	37261613	37261630	1-YTTCGTTGGAARCGGGA-6015-chr12	100	-	fimo	nucleotide_motif	.	Name=1_chr12-;Alias=YTTCGTTGGAARCGGGA;ID=1-YTTCGTTGGAARCGGGA-6015-chr12;pvalue=9.88e-11;qvalue= 1.39e-05;sequence=CTTCGTTGGAAACGGGA;
chr12	37262631	37262648	1-YTTCGTTGGAARCGGGA-6016-chr12	100	-	fimo	nucleotide_motif	.	Name=1_chr12-;Alias=YTTCGTTGGAARCGGGA;ID=1-YTTCGTTGGAARCGGGA-6016-chr12;pvalue=9.88e-11;qvalue= 1.39e-05;sequence=CTTCGTTGGAAACGGGA;
chr12	37265006	37265023	1-YTTCGTTGGAARCGGGA-6017-chr12	100	-	fimo	nucleotide_motif	.	Name=1_chr12-;Alias=YTTCGTTGGAARCGGGA;ID=1-YTTCGTTGGAARCGGGA-6017-chr12;pvalue=9.88e-11;qvalue= 1.39e-05;sequence=CTTCGTTGGAAACGGGA;
chr12	37265342	37265359	1-YTTCGTTGGAARCGGGA-6018-chr12	100	-	fimo	nucleotide_motif	.	Name=1_chr12-;Alias=YTTCGTTGGAARCGGGA;ID=1-YTTCGTTGGAARCGGGA-6018-chr12;pvalue=9.88e-11;qvalue= 1.39e-05;sequence=CTTCGTTGGAAACGGGA;
chr12	37266700	37266717	1-YTTCGTTGGAARCGGGA-6019-chr12	100	-	fimo	nucleotide_motif	.	Name=1_chr12-;Alias=YTTCGTTGGAARCGGGA;ID=1-YTTCGTTGGAARCGGGA-6019-chr12;pvalue=9.88e-11;qvalue= 1.39e-05;sequence=CTTCGTTGGAAACGGGA;
chr12	37267380	37267397	1-YTTCGTTGGAARCGGGA-6020-chr12	100	-	fimo	nucleotide_motif	.	Name=1_chr12-;Alias=YTTCGTTGGAARCGGGA;ID=1-YTTCGTTGGAARCGGGA-6020-chr12;pvalue=9.88e-11;qvalue= 1.39e-05;sequence=CTTCGTTGGAAACGGGA;
chr12	37268374	37268391	1-YTTCGTTGGAARCGGGA-6021-chr12	100	-	fimo	nucleotide_motif	.	Name=1_chr12-;Alias=YTTCGTTGGAARCGGGA;ID=1-YTTCGTTGGAARCGGGA-6021-chr12;pvalue=9.88e-11;qvalue= 1.39e-05;sequence=CTTCGTTGGAAACGGGA;
chr12	37273014	37273031	1-YTTCGTTGGAARCGGGA-5961-chr12	100	+	fimo	nucleotide_motif	.	Name=1_chr12+;Alias=YTTCGTTGGAARCGGGA;ID=1-YTTCGTTGGAARCGGGA-5961-chr12;pvalue=9.88e-11;qvalue= 1.39e-05;sequence=cttcgttggaaacggga;
chr12	37274881	37274898	1-YTTCGTTGGAARCGGGA-5962-chr12	100	+	fimo	nucleotide_motif	.	Name=1_chr12+;Alias=YTTCGTTGGAARCGGGA;ID=1-YTTCGTTGGAARCGGGA-5962-chr12;pvalue=9.88e-11;qvalue= 1.39e-05;sequence=cttcgttggaaacggga;
chr12	37293256	37293273	1-YTTCGTTGGAARCGGGA-5963-chr12	100	+	fimo	nucleotide_motif	.	Name=1_chr12+;Alias=YTTCGTTGGAARCGGGA;ID=1-YTTCGTTGGAARCGGGA-5963-chr12;pvalue=9.88e-11;qvalue= 1.39e-05;sequence=cttcgttggaaacggga;
chr12	37300225	37300242	1-YTTCGTTGGAARCGGGA-5964-chr12	100	+	fimo	nucleotide_motif	.	Name=1_chr12+;Alias=YTTCGTTGGAARCGGGA;ID=1-YTTCGTTGGAARCGGGA-5964-chr12;pvalue=9.88e-11;qvalue= 1.39e-05;sequence=cttcgttggaaacggga;
chr12	37605303	37605320	1-YTTCGTTGGAARCGGGA-5965-chr12	100	+	fimo	nucleotide_motif	.	Name=1_chr12+;Alias=YTTCGTTGGAARCGGGA;ID=1-YTTCGTTGGAARCGGGA-5965-chr12;pvalue=9.88e-11;qvalue= 1.39e-05;sequence=cttcgttggaaacggga;
chr12	37606494	37606511	1-YTTCGTTGGAARCGGGA-5966-chr12	100	+	fimo	nucleotide_motif	.	Name=1_chr12+;Alias=YTTCGTTGGAARCGGGA;ID=1-YTTCGTTGGAARCGGGA-5966-chr12;pvalue=9.88e-11;qvalue= 1.39e-05;sequence=cttcgttggaaacggga;
chr12	37641530	37641547	1-YTTCGTTGGAARCGGGA-6022-chr12	100	-	fimo	nucleotide_motif	.	Name=1_chr12-;Alias=YTTCGTTGGAARCGGGA;ID=1-YTTCGTTGGAARCGGGA-6022-chr12;pvalue=9.88e-11;qvalue= 1.39e-05;sequence=CTTCGTTGGAAACGGGA;
chr12	37642040	37642057	1-YTTCGTTGGAARCGGGA-6023-chr12	100	-	fimo	nucleotide_motif	.	Name=1_chr12-;Alias=YTTCGTTGGAARCGGGA;ID=1-YTTCGTTGGAARCGGGA-6023-chr12;pvalue=9.88e-11;qvalue= 1.39e-05;sequence=CTTCGTTGGAAACGGGA;
chr12	37642718	37642735	1-YTTCGTTGGAARCGGGA-6024-chr12	100	-	fimo	nucleotide_motif	.	Name=1_chr12-;Alias=YTTCGTTGGAARCGGGA;ID=1-YTTCGTTGGAARCGGGA-6024-chr12;pvalue=9.88e-11;qvalue= 1.39e-05;sequence=CTTCGTTGGAAACGGGA;
chr14	18227312	18227329	1-YTTCGTTGGAARCGGGA-938-chr14	100	-	fimo	nucleotide_motif	.	Name=1_chr14-;Alias=YTTCGTTGGAARCGGGA;ID=1-YTTCGTTGGAARCGGGA-938-chr14;pvalue=9.88e-11;qvalue= 1.39e-05;sequence=CTTCGTTGGAAACGGGA;
chr14	18228166	18228183	1-YTTCGTTGGAARCGGGA-939-chr14	100	-	fimo	nucleotide_motif	.	Name=1_chr14-;Alias=YTTCGTTGGAARCGGGA;ID=1-YTTCGTTGGAARCGGGA-939-chr14;pvalue=9.88e-11;qvalue= 1.39e-05;sequence=CTTCGTTGGAAACGGGA;
chr14	18232259	18232276	1-YTTCGTTGGAARCGGGA-940-chr14	100	-	fimo	nucleotide_motif	.	Name=1_chr14-;Alias=YTTCGTTGGAARCGGGA;ID=1-YTTCGTTGGAARCGGGA-940-chr14;pvalue=9.88e-11;qvalue= 1.39e-05;sequence=CTTCGTTGGAAACGGGA;
chr14	18234645	18234662	1-YTTCGTTGGAARCGGGA-941-chr14	100	-	fimo	nucleotide_motif	.	Name=1_chr14-;Alias=YTTCGTTGGAARCGGGA;ID=1-YTTCGTTGGAARCGGGA-941-chr14;pvalue=9.88e-11;qvalue= 1.39e-05;sequence=CTTCGTTGGAAACGGGA;
chr14	18235495	18235512	1-YTTCGTTGGAARCGGGA-942-chr14	100	-	fimo	nucleotide_motif	.	Name=1_chr14-;Alias=YTTCGTTGGAARCGGGA;ID=1-YTTCGTTGGAARCGGGA-942-chr14;pvalue=9.88e-11;qvalue= 1.39e-05;sequence=CTTCGTTGGAAACGGGA;
chr14	18241988	18242005	1-YTTCGTTGGAARCGGGA-943-chr14	100	-	fimo	nucleotide_motif	.	Name=1_chr14-;Alias=YTTCGTTGGAARCGGGA;ID=1-YTTCGTTGGAARCGGGA-943-chr14;pvalue=9.88e-11;qvalue= 1.39e-05;sequence=CTTCGTTGGAAACGGGA;
chr14	18243691	18243708	1-YTTCGTTGGAARCGGGA-944-chr14	100	-	fimo	nucleotide_motif	.	Name=1_chr14-;Alias=YTTCGTTGGAARCGGGA;ID=1-YTTCGTTGGAARCGGGA-944-chr14;pvalue=9.88e-11;qvalue= 1.39e-05;sequence=CTTCGTTGGAAACGGGA;
chr14	18245054	18245071	1-YTTCGTTGGAARCGGGA-945-chr14	100	-	fimo	nucleotide_motif	.	Name=1_chr14-;Alias=YTTCGTTGGAARCGGGA;ID=1-YTTCGTTGGAARCGGGA-945-chr14;pvalue=9.88e-11;qvalue= 1.39e-05;sequence=CTTCGTTGGAAACGGGA;
chr14	18245225	18245242	1-YTTCGTTGGAARCGGGA-946-chr14	100	-	fimo	nucleotide_motif	.	Name=1_chr14-;Alias=YTTCGTTGGAARCGGGA;ID=1-YTTCGTTGGAARCGGGA-946-chr14;pvalue=9.88e-11;qvalue= 1.39e-05;sequence=CTTCGTTGGAAACGGGA;
chr14	18245738	18245755	1-YTTCGTTGGAARCGGGA-947-chr14	100	-	fimo	nucleotide_motif	.	Name=1_chr14-;Alias=YTTCGTTGGAARCGGGA;ID=1-YTTCGTTGGAARCGGGA-947-chr14;pvalue=9.88e-11;qvalue= 1.39e-05;sequence=CTTCGTTGGAAACGGGA;
chr14	18247272	18247289	1-YTTCGTTGGAARCGGGA-948-chr14	100	-	fimo	nucleotide_motif	.	Name=1_chr14-;Alias=YTTCGTTGGAARCGGGA;ID=1-YTTCGTTGGAARCGGGA-948-chr14;pvalue=9.88e-11;qvalue= 1.39e-05;sequence=CTTCGTTGGAAACGGGA;
chr14	18261265	18261282	1-YTTCGTTGGAARCGGGA-949-chr14	100	-	fimo	nucleotide_motif	.	Name=1_chr14-;Alias=YTTCGTTGGAARCGGGA;ID=1-YTTCGTTGGAARCGGGA-949-chr14;pvalue=9.88e-11;qvalue= 1.39e-05;sequence=CTTCGTTGGAAACGGGA;
chr14	18262629	18262646	1-YTTCGTTGGAARCGGGA-950-chr14	100	-	fimo	nucleotide_motif	.	Name=1_chr14-;Alias=YTTCGTTGGAARCGGGA;ID=1-YTTCGTTGGAARCGGGA-950-chr14;pvalue=9.88e-11;qvalue= 1.39e-05;sequence=CTTCGTTGGAAACGGGA;
chr14	18264846	18264863	1-YTTCGTTGGAARCGGGA-951-chr14	100	-	fimo	nucleotide_motif	.	Name=1_chr14-;Alias=YTTCGTTGGAARCGGGA;ID=1-YTTCGTTGGAARCGGGA-951-chr14;pvalue=9.88e-11;qvalue= 1.39e-05;sequence=CTTCGTTGGAAACGGGA;
chr15	19775699	19775716	1-YTTCGTTGGAARCGGGA-551-chr15	100	-	fimo	nucleotide_motif	.	Name=1_chr15-;Alias=YTTCGTTGGAARCGGGA;ID=1-YTTCGTTGGAARCGGGA-551-chr15;pvalue=9.88e-11;qvalue= 1.39e-05;sequence=TTTCGTTGGAAGCGGGA;
chr15	19776379	19776396	1-YTTCGTTGGAARCGGGA-552-chr15	100	-	fimo	nucleotide_motif	.	Name=1_chr15-;Alias=YTTCGTTGGAARCGGGA;ID=1-YTTCGTTGGAARCGGGA-552-chr15;pvalue=9.88e-11;qvalue= 1.39e-05;sequence=TTTCGTTGGAAGCGGGA;
chr15	19778253	19778270	1-YTTCGTTGGAARCGGGA-553-chr15	100	-	fimo	nucleotide_motif	.	Name=1_chr15-;Alias=YTTCGTTGGAARCGGGA;ID=1-YTTCGTTGGAARCGGGA-553-chr15;pvalue=9.88e-11;qvalue= 1.39e-05;sequence=TTTCGTTGGAAGCGGGA;
chr15	19779104	19779121	1-YTTCGTTGGAARCGGGA-554-chr15	100	-	fimo	nucleotide_motif	.	Name=1_chr15-;Alias=YTTCGTTGGAARCGGGA;ID=1-YTTCGTTGGAARCGGGA-554-chr15;pvalue=9.88e-11;qvalue= 1.39e-05;sequence=TTTCGTTGGAAGCGGGA;
chr15	19780130	19780147	1-YTTCGTTGGAARCGGGA-555-chr15	100	-	fimo	nucleotide_motif	.	Name=1_chr15-;Alias=YTTCGTTGGAARCGGGA;ID=1-YTTCGTTGGAARCGGGA-555-chr15;pvalue=9.88e-11;qvalue= 1.39e-05;sequence=TTTCGTTGGAAGCGGGA;
chr15	19783364	19783381	1-YTTCGTTGGAARCGGGA-556-chr15	100	-	fimo	nucleotide_motif	.	Name=1_chr15-;Alias=YTTCGTTGGAARCGGGA;ID=1-YTTCGTTGGAARCGGGA-556-chr15;pvalue=9.88e-11;qvalue= 1.39e-05;sequence=TTTCGTTGGAAGCGGGA;
chr15	19789313	19789330	1-YTTCGTTGGAARCGGGA-557-chr15	100	-	fimo	nucleotide_motif	.	Name=1_chr15-;Alias=YTTCGTTGGAARCGGGA;ID=1-YTTCGTTGGAARCGGGA-557-chr15;pvalue=9.88e-11;qvalue= 1.39e-05;sequence=TTTCGTTGGAAGCGGGA;
chr15	19792850	19792867	1-YTTCGTTGGAARCGGGA-558-chr15	100	-	fimo	nucleotide_motif	.	Name=1_chr15-;Alias=YTTCGTTGGAARCGGGA;ID=1-YTTCGTTGGAARCGGGA-558-chr15;pvalue=9.88e-11;qvalue= 1.39e-05;sequence=CTTCGTTGGAAACGGGA;
chr15	19796466	19796483	1-YTTCGTTGGAARCGGGA-559-chr15	100	-	fimo	nucleotide_motif	.	Name=1_chr15-;Alias=YTTCGTTGGAARCGGGA;ID=1-YTTCGTTGGAARCGGGA-559-chr15;pvalue=9.88e-11;qvalue= 1.39e-05;sequence=CTTCGTTGGAAACGGGA;
chr15	19797140	19797157	1-YTTCGTTGGAARCGGGA-560-chr15	100	-	fimo	nucleotide_motif	.	Name=1_chr15-;Alias=YTTCGTTGGAARCGGGA;ID=1-YTTCGTTGGAARCGGGA-560-chr15;pvalue=9.88e-11;qvalue= 1.39e-05;sequence=CTTCGTTGGAAACGGGA;
chr15	19798335	19798352	1-YTTCGTTGGAARCGGGA-561-chr15	100	-	fimo	nucleotide_motif	.	Name=1_chr15-;Alias=YTTCGTTGGAARCGGGA;ID=1-YTTCGTTGGAARCGGGA-561-chr15;pvalue=9.88e-11;qvalue= 1.39e-05;sequence=CTTCGTTGGAAACGGGA;
chr15	19798674	19798691	1-YTTCGTTGGAARCGGGA-562-chr15	100	-	fimo	nucleotide_motif	.	Name=1_chr15-;Alias=YTTCGTTGGAARCGGGA;ID=1-YTTCGTTGGAARCGGGA-562-chr15;pvalue=9.88e-11;qvalue= 1.39e-05;sequence=CTTCGTTGGAAACGGGA;
chr16	34242090	34242107	1-YTTCGTTGGAARCGGGA-3-chr16	100	+	fimo	nucleotide_motif	.	Name=1_chr16+;Alias=YTTCGTTGGAARCGGGA;ID=1-YTTCGTTGGAARCGGGA-3-chr16;pvalue=9.88e-11;qvalue= 1.39e-05;sequence=tttcgttggaagcggga;
chr16	34273753	34273770	1-YTTCGTTGGAARCGGGA-4-chr16	100	+	fimo	nucleotide_motif	.	Name=1_chr16+;Alias=YTTCGTTGGAARCGGGA;ID=1-YTTCGTTGGAARCGGGA-4-chr16;pvalue=9.88e-11;qvalue= 1.39e-05;sequence=cttcgttggaaacggga;
chr16	34274433	34274450	1-YTTCGTTGGAARCGGGA-5-chr16	100	+	fimo	nucleotide_motif	.	Name=1_chr16+;Alias=YTTCGTTGGAARCGGGA;ID=1-YTTCGTTGGAARCGGGA-5-chr16;pvalue=9.88e-11;qvalue= 1.39e-05;sequence=cttcgttggaaacggga;
chr16	34275453	34275470	1-YTTCGTTGGAARCGGGA-6-chr16	100	+	fimo	nucleotide_motif	.	Name=1_chr16+;Alias=YTTCGTTGGAARCGGGA;ID=1-YTTCGTTGGAARCGGGA-6-chr16;pvalue=9.88e-11;qvalue= 1.39e-05;sequence=cttcgttggaaacggga;
chr16	34276465	34276482	1-YTTCGTTGGAARCGGGA-7-chr16	100	+	fimo	nucleotide_motif	.	Name=1_chr16+;Alias=YTTCGTTGGAARCGGGA;ID=1-YTTCGTTGGAARCGGGA-7-chr16;pvalue=9.88e-11;qvalue= 1.39e-05;sequence=cttcgttggaaacggga;
chr16	34277484	34277501	1-YTTCGTTGGAARCGGGA-8-chr16	100	+	fimo	nucleotide_motif	.	Name=1_chr16+;Alias=YTTCGTTGGAARCGGGA;ID=1-YTTCGTTGGAARCGGGA-8-chr16;pvalue=9.88e-11;qvalue= 1.39e-05;sequence=cttcgttggaaacggga;
chr16	34277824	34277841	1-YTTCGTTGGAARCGGGA-9-chr16	100	+	fimo	nucleotide_motif	.	Name=1_chr16+;Alias=YTTCGTTGGAARCGGGA;ID=1-YTTCGTTGGAARCGGGA-9-chr16;pvalue=9.88e-11;qvalue= 1.39e-05;sequence=cttcgttggaaacggga;
chr16	34278843	34278860	1-YTTCGTTGGAARCGGGA-10-chr16	100	+	fimo	nucleotide_motif	.	Name=1_chr16+;Alias=YTTCGTTGGAARCGGGA;ID=1-YTTCGTTGGAARCGGGA-10-chr16;pvalue=9.88e-11;qvalue= 1.39e-05;sequence=cttcgttggaaacggga;
chr16	34279179	34279196	1-YTTCGTTGGAARCGGGA-11-chr16	100	+	fimo	nucleotide_motif	.	Name=1_chr16+;Alias=YTTCGTTGGAARCGGGA;ID=1-YTTCGTTGGAARCGGGA-11-chr16;pvalue=9.88e-11;qvalue= 1.39e-05;sequence=cttcgttggaaacggga;
chr16	34279516	34279533	1-YTTCGTTGGAARCGGGA-12-chr16	100	+	fimo	nucleotide_motif	.	Name=1_chr16+;Alias=YTTCGTTGGAARCGGGA;ID=1-YTTCGTTGGAARCGGGA-12-chr16;pvalue=9.88e-11;qvalue= 1.39e-05;sequence=cttcgttggaaacggga;
chr16	34280535	34280552	1-YTTCGTTGGAARCGGGA-13-chr16	100	+	fimo	nucleotide_motif	.	Name=1_chr16+;Alias=YTTCGTTGGAARCGGGA;ID=1-YTTCGTTGGAARCGGGA-13-chr16;pvalue=9.88e-11;qvalue= 1.39e-05;sequence=cttcgttggaaacggga;
chr16	34280875	34280892	1-YTTCGTTGGAARCGGGA-14-chr16	100	+	fimo	nucleotide_motif	.	Name=1_chr16+;Alias=YTTCGTTGGAARCGGGA;ID=1-YTTCGTTGGAARCGGGA-14-chr16;pvalue=9.88e-11;qvalue= 1.39e-05;sequence=cttcgttggaaacggga;
chr16	34281212	34281229	1-YTTCGTTGGAARCGGGA-15-chr16	100	+	fimo	nucleotide_motif	.	Name=1_chr16+;Alias=YTTCGTTGGAARCGGGA;ID=1-YTTCGTTGGAARCGGGA-15-chr16;pvalue=9.88e-11;qvalue= 1.39e-05;sequence=cttcgttggaaacggga;
chr16	34281552	34281569	1-YTTCGTTGGAARCGGGA-16-chr16	100	+	fimo	nucleotide_motif	.	Name=1_chr16+;Alias=YTTCGTTGGAARCGGGA;ID=1-YTTCGTTGGAARCGGGA-16-chr16;pvalue=9.88e-11;qvalue= 1.39e-05;sequence=cttcgttggaaacggga;
chr16	34281892	34281909	1-YTTCGTTGGAARCGGGA-17-chr16	100	+	fimo	nucleotide_motif	.	Name=1_chr16+;Alias=YTTCGTTGGAARCGGGA;ID=1-YTTCGTTGGAARCGGGA-17-chr16;pvalue=9.88e-11;qvalue= 1.39e-05;sequence=cttcgttggaaacggga;
chr16	34282229	34282246	1-YTTCGTTGGAARCGGGA-18-chr16	100	+	fimo	nucleotide_motif	.	Name=1_chr16+;Alias=YTTCGTTGGAARCGGGA;ID=1-YTTCGTTGGAARCGGGA-18-chr16;pvalue=9.88e-11;qvalue= 1.39e-05;sequence=cttcgttggaaacggga;
chr16	34283248	34283265	1-YTTCGTTGGAARCGGGA-19-chr16	100	+	fimo	nucleotide_motif	.	Name=1_chr16+;Alias=YTTCGTTGGAARCGGGA;ID=1-YTTCGTTGGAARCGGGA-19-chr16;pvalue=9.88e-11;qvalue= 1.39e-05;sequence=cttcgttggaaacggga;
chr16	34283588	34283605	1-YTTCGTTGGAARCGGGA-20-chr16	100	+	fimo	nucleotide_motif	.	Name=1_chr16+;Alias=YTTCGTTGGAARCGGGA;ID=1-YTTCGTTGGAARCGGGA-20-chr16;pvalue=9.88e-11;qvalue= 1.39e-05;sequence=cttcgttggaaacggga;
chr16	34284944	34284961	1-YTTCGTTGGAARCGGGA-21-chr16	100	+	fimo	nucleotide_motif	.	Name=1_chr16+;Alias=YTTCGTTGGAARCGGGA;ID=1-YTTCGTTGGAARCGGGA-21-chr16;pvalue=9.88e-11;qvalue= 1.39e-05;sequence=cttcgttggaaacggga;
chr16	34285281	34285298	1-YTTCGTTGGAARCGGGA-22-chr16	100	+	fimo	nucleotide_motif	.	Name=1_chr16+;Alias=YTTCGTTGGAARCGGGA;ID=1-YTTCGTTGGAARCGGGA-22-chr16;pvalue=9.88e-11;qvalue= 1.39e-05;sequence=cttcgttggaaacggga;
chr16	34286972	34286989	1-YTTCGTTGGAARCGGGA-23-chr16	100	+	fimo	nucleotide_motif	.	Name=1_chr16+;Alias=YTTCGTTGGAARCGGGA;ID=1-YTTCGTTGGAARCGGGA-23-chr16;pvalue=9.88e-11;qvalue= 1.39e-05;sequence=cttcgttggaaacggga;
chr16	34287989	34288006	1-YTTCGTTGGAARCGGGA-24-chr16	100	+	fimo	nucleotide_motif	.	Name=1_chr16+;Alias=YTTCGTTGGAARCGGGA;ID=1-YTTCGTTGGAARCGGGA-24-chr16;pvalue=9.88e-11;qvalue= 1.39e-05;sequence=cttcgttggaaacggga;
chr16	34288325	34288342	1-YTTCGTTGGAARCGGGA-25-chr16	100	+	fimo	nucleotide_motif	.	Name=1_chr16+;Alias=YTTCGTTGGAARCGGGA;ID=1-YTTCGTTGGAARCGGGA-25-chr16;pvalue=9.88e-11;qvalue= 1.39e-05;sequence=cttcgttggaaacggga;
chr16	34288662	34288679	1-YTTCGTTGGAARCGGGA-26-chr16	100	+	fimo	nucleotide_motif	.	Name=1_chr16+;Alias=YTTCGTTGGAARCGGGA;ID=1-YTTCGTTGGAARCGGGA-26-chr16;pvalue=9.88e-11;qvalue= 1.39e-05;sequence=cttcgttggaaacggga;
chr16	36050360	36050377	1-YTTCGTTGGAARCGGGA-27-chr16	100	+	fimo	nucleotide_motif	.	Name=1_chr16+;Alias=YTTCGTTGGAARCGGGA;ID=1-YTTCGTTGGAARCGGGA-27-chr16;pvalue=9.88e-11;qvalue= 1.39e-05;sequence=cttcgttggaaacggga;
chr16	36052402	36052419	1-YTTCGTTGGAARCGGGA-28-chr16	100	+	fimo	nucleotide_motif	.	Name=1_chr16+;Alias=YTTCGTTGGAARCGGGA;ID=1-YTTCGTTGGAARCGGGA-28-chr16;pvalue=9.88e-11;qvalue= 1.39e-05;sequence=cttcgttggaaacggga;
chr16	36067380	36067397	1-YTTCGTTGGAARCGGGA-29-chr16	100	+	fimo	nucleotide_motif	.	Name=1_chr16+;Alias=YTTCGTTGGAARCGGGA;ID=1-YTTCGTTGGAARCGGGA-29-chr16;pvalue=9.88e-11;qvalue= 1.39e-05;sequence=cttcgttggaaacggga;
chr18	20912058	20912075	1-YTTCGTTGGAARCGGGA-4170-chr18	100	+	fimo	nucleotide_motif	.	Name=1_chr18+;Alias=YTTCGTTGGAARCGGGA;ID=1-YTTCGTTGGAARCGGGA-4170-chr18;pvalue=9.88e-11;qvalue= 1.39e-05;sequence=tttcgttggaagcggga;
chr19	24420799	24420816	1-YTTCGTTGGAARCGGGA-142-chr19	100	+	fimo	nucleotide_motif	.	Name=1_chr19+;Alias=YTTCGTTGGAARCGGGA;ID=1-YTTCGTTGGAARCGGGA-142-chr19;pvalue=9.88e-11;qvalue= 1.39e-05;sequence=cttcgttggaaacggga;
chr19	24423695	24423712	1-YTTCGTTGGAARCGGGA-143-chr19	100	+	fimo	nucleotide_motif	.	Name=1_chr19+;Alias=YTTCGTTGGAARCGGGA;ID=1-YTTCGTTGGAARCGGGA-143-chr19;pvalue=9.88e-11;qvalue= 1.39e-05;sequence=cttcgttggaaacggga;
chr19	24426591	24426608	1-YTTCGTTGGAARCGGGA-144-chr19	100	+	fimo	nucleotide_motif	.	Name=1_chr19+;Alias=YTTCGTTGGAARCGGGA;ID=1-YTTCGTTGGAARCGGGA-144-chr19;pvalue=9.88e-11;qvalue= 1.39e-05;sequence=cttcgttggaaacggga;
chr19	24429487	24429504	1-YTTCGTTGGAARCGGGA-145-chr19	100	+	fimo	nucleotide_motif	.	Name=1_chr19+;Alias=YTTCGTTGGAARCGGGA;ID=1-YTTCGTTGGAARCGGGA-145-chr19;pvalue=9.88e-11;qvalue= 1.39e-05;sequence=cttcgttggaaacggga;
chr19	24432383	24432400	1-YTTCGTTGGAARCGGGA-146-chr19	100	+	fimo	nucleotide_motif	.	Name=1_chr19+;Alias=YTTCGTTGGAARCGGGA;ID=1-YTTCGTTGGAARCGGGA-146-chr19;pvalue=9.88e-11;qvalue= 1.39e-05;sequence=cttcgttggaaacggga;
chr19	24438001	24438018	1-YTTCGTTGGAARCGGGA-147-chr19	100	+	fimo	nucleotide_motif	.	Name=1_chr19+;Alias=YTTCGTTGGAARCGGGA;ID=1-YTTCGTTGGAARCGGGA-147-chr19;pvalue=9.88e-11;qvalue= 1.39e-05;sequence=cttcgttggaaacggga;
chr19	24440896	24440913	1-YTTCGTTGGAARCGGGA-148-chr19	100	+	fimo	nucleotide_motif	.	Name=1_chr19+;Alias=YTTCGTTGGAARCGGGA;ID=1-YTTCGTTGGAARCGGGA-148-chr19;pvalue=9.88e-11;qvalue= 1.39e-05;sequence=cttcgttggaaacggga;
chr19	27241120	27241137	1-YTTCGTTGGAARCGGGA-3060-chr19	100	+	fimo	nucleotide_motif	.	Name=1_chr19+;Alias=YTTCGTTGGAARCGGGA;ID=1-YTTCGTTGGAARCGGGA-3060-chr19;pvalue=9.88e-11;qvalue= 1.39e-05;sequence=cttcgttggaaacggga;
chr19	27241788	27241805	1-YTTCGTTGGAARCGGGA-3061-chr19	100	+	fimo	nucleotide_motif	.	Name=1_chr19+;Alias=YTTCGTTGGAARCGGGA;ID=1-YTTCGTTGGAARCGGGA-3061-chr19;pvalue=9.88e-11;qvalue= 1.39e-05;sequence=cttcgttggaaacggga;
chr19	27242127	27242144	1-YTTCGTTGGAARCGGGA-3062-chr19	100	+	fimo	nucleotide_motif	.	Name=1_chr19+;Alias=YTTCGTTGGAARCGGGA;ID=1-YTTCGTTGGAARCGGGA-3062-chr19;pvalue=9.88e-11;qvalue= 1.39e-05;sequence=cttcgttggaaacggga;
chr19	27243488	27243505	1-YTTCGTTGGAARCGGGA-3063-chr19	100	+	fimo	nucleotide_motif	.	Name=1_chr19+;Alias=YTTCGTTGGAARCGGGA;ID=1-YTTCGTTGGAARCGGGA-3063-chr19;pvalue=9.88e-11;qvalue= 1.39e-05;sequence=cttcgttggaaacggga;
chr19	27243828	27243845	1-YTTCGTTGGAARCGGGA-3064-chr19	100	+	fimo	nucleotide_motif	.	Name=1_chr19+;Alias=YTTCGTTGGAARCGGGA;ID=1-YTTCGTTGGAARCGGGA-3064-chr19;pvalue=9.88e-11;qvalue= 1.39e-05;sequence=cttcgttggaaacggga;
chr19	27248586	27248603	1-YTTCGTTGGAARCGGGA-3065-chr19	100	+	fimo	nucleotide_motif	.	Name=1_chr19+;Alias=YTTCGTTGGAARCGGGA;ID=1-YTTCGTTGGAARCGGGA-3065-chr19;pvalue=9.88e-11;qvalue= 1.39e-05;sequence=cttcgttggaaacggga;
chr19	27248922	27248939	1-YTTCGTTGGAARCGGGA-3066-chr19	100	+	fimo	nucleotide_motif	.	Name=1_chr19+;Alias=YTTCGTTGGAARCGGGA;ID=1-YTTCGTTGGAARCGGGA-3066-chr19;pvalue=9.88e-11;qvalue= 1.39e-05;sequence=cttcgttggaaacggga;
chr19	27254935	27254952	1-YTTCGTTGGAARCGGGA-3067-chr19	100	+	fimo	nucleotide_motif	.	Name=1_chr19+;Alias=YTTCGTTGGAARCGGGA;ID=1-YTTCGTTGGAARCGGGA-3067-chr19;pvalue=9.88e-11;qvalue= 1.39e-05;sequence=cttcgttggaaacggga;
chr19	27258139	27258156	1-YTTCGTTGGAARCGGGA-3068-chr19	100	+	fimo	nucleotide_motif	.	Name=1_chr19+;Alias=YTTCGTTGGAARCGGGA;ID=1-YTTCGTTGGAARCGGGA-3068-chr19;pvalue=9.88e-11;qvalue= 1.39e-05;sequence=cttcgttggaaacggga;
chr19	27258648	27258665	1-YTTCGTTGGAARCGGGA-3069-chr19	100	+	fimo	nucleotide_motif	.	Name=1_chr19+;Alias=YTTCGTTGGAARCGGGA;ID=1-YTTCGTTGGAARCGGGA-3069-chr19;pvalue=9.88e-11;qvalue= 1.39e-05;sequence=cttcgttggaaacggga;
chr19	27266465	27266482	1-YTTCGTTGGAARCGGGA-3070-chr19	100	+	fimo	nucleotide_motif	.	Name=1_chr19+;Alias=YTTCGTTGGAARCGGGA;ID=1-YTTCGTTGGAARCGGGA-3070-chr19;pvalue=9.88e-11;qvalue= 1.39e-05;sequence=cttcgttggaaacggga;
chr19	27268172	27268189	1-YTTCGTTGGAARCGGGA-3071-chr19	100	+	fimo	nucleotide_motif	.	Name=1_chr19+;Alias=YTTCGTTGGAARCGGGA;ID=1-YTTCGTTGGAARCGGGA-3071-chr19;pvalue=9.88e-11;qvalue= 1.39e-05;sequence=cttcgttggaaacggga;
chr19	27270033	27270050	1-YTTCGTTGGAARCGGGA-3072-chr19	100	+	fimo	nucleotide_motif	.	Name=1_chr19+;Alias=YTTCGTTGGAARCGGGA;ID=1-YTTCGTTGGAARCGGGA-3072-chr19;pvalue=9.88e-11;qvalue= 1.39e-05;sequence=cttcgttggaaacggga;
chr19	27271996	27272013	1-YTTCGTTGGAARCGGGA-3073-chr19	100	+	fimo	nucleotide_motif	.	Name=1_chr19+;Alias=YTTCGTTGGAARCGGGA;ID=1-YTTCGTTGGAARCGGGA-3073-chr19;pvalue=9.88e-11;qvalue= 1.39e-05;sequence=cttcgttggaaacggga;
chr19	27273618	27273635	1-YTTCGTTGGAARCGGGA-3074-chr19	100	+	fimo	nucleotide_motif	.	Name=1_chr19+;Alias=YTTCGTTGGAARCGGGA;ID=1-YTTCGTTGGAARCGGGA-3074-chr19;pvalue=9.88e-11;qvalue= 1.39e-05;sequence=cttcgttggaaacggga;
chr19	27274130	27274147	1-YTTCGTTGGAARCGGGA-3075-chr19	100	+	fimo	nucleotide_motif	.	Name=1_chr19+;Alias=YTTCGTTGGAARCGGGA;ID=1-YTTCGTTGGAARCGGGA-3075-chr19;pvalue=9.88e-11;qvalue= 1.39e-05;sequence=cttcgttggaaacggga;
chr19	27274472	27274489	1-YTTCGTTGGAARCGGGA-3076-chr19	100	+	fimo	nucleotide_motif	.	Name=1_chr19+;Alias=YTTCGTTGGAARCGGGA;ID=1-YTTCGTTGGAARCGGGA-3076-chr19;pvalue=9.88e-11;qvalue= 1.39e-05;sequence=cttcgttggaaacggga;
chr19	27275156	27275173	1-YTTCGTTGGAARCGGGA-3077-chr19	100	+	fimo	nucleotide_motif	.	Name=1_chr19+;Alias=YTTCGTTGGAARCGGGA;ID=1-YTTCGTTGGAARCGGGA-3077-chr19;pvalue=9.88e-11;qvalue= 1.39e-05;sequence=cttcgttggaaacggga;
chr19	27275670	27275687	1-YTTCGTTGGAARCGGGA-3078-chr19	100	+	fimo	nucleotide_motif	.	Name=1_chr19+;Alias=YTTCGTTGGAARCGGGA;ID=1-YTTCGTTGGAARCGGGA-3078-chr19;pvalue=9.88e-11;qvalue= 1.39e-05;sequence=cttcgttggaaacggga;
chr2	94154909	94154926	1-YTTCGTTGGAARCGGGA-16-chr2	100	+	fimo	nucleotide_motif	.	Name=1_chr2+;Alias=YTTCGTTGGAARCGGGA;ID=1-YTTCGTTGGAARCGGGA-16-chr2;pvalue=9.88e-11;qvalue= 1.39e-05;sequence=cttcgttggaaacggga;
chr2	94158992	94159009	1-YTTCGTTGGAARCGGGA-17-chr2	100	+	fimo	nucleotide_motif	.	Name=1_chr2+;Alias=YTTCGTTGGAARCGGGA;ID=1-YTTCGTTGGAARCGGGA-17-chr2;pvalue=9.88e-11;qvalue= 1.39e-05;sequence=cttcgttggaaacggga;
chr2	94163072	94163089	1-YTTCGTTGGAARCGGGA-18-chr2	100	+	fimo	nucleotide_motif	.	Name=1_chr2+;Alias=YTTCGTTGGAARCGGGA;ID=1-YTTCGTTGGAARCGGGA-18-chr2;pvalue=9.88e-11;qvalue= 1.39e-05;sequence=cttcgttggaaacggga;
chr2	94172441	94172458	1-YTTCGTTGGAARCGGGA-19-chr2	100	+	fimo	nucleotide_motif	.	Name=1_chr2+;Alias=YTTCGTTGGAARCGGGA;ID=1-YTTCGTTGGAARCGGGA-19-chr2;pvalue=9.88e-11;qvalue= 1.39e-05;sequence=cttcgttggaaacggga;
chr2	94174494	94174511	1-YTTCGTTGGAARCGGGA-20-chr2	100	+	fimo	nucleotide_motif	.	Name=1_chr2+;Alias=YTTCGTTGGAARCGGGA;ID=1-YTTCGTTGGAARCGGGA-20-chr2;pvalue=9.88e-11;qvalue= 1.39e-05;sequence=cttcgttggaaacggga;
chr2	94177914	94177931	1-YTTCGTTGGAARCGGGA-21-chr2	100	+	fimo	nucleotide_motif	.	Name=1_chr2+;Alias=YTTCGTTGGAARCGGGA;ID=1-YTTCGTTGGAARCGGGA-21-chr2;pvalue=9.88e-11;qvalue= 1.39e-05;sequence=cttcgttggaaacggga;
chr2	94525581	94525598	1-YTTCGTTGGAARCGGGA-29-chr2	100	-	fimo	nucleotide_motif	.	Name=1_chr2-;Alias=YTTCGTTGGAARCGGGA;ID=1-YTTCGTTGGAARCGGGA-29-chr2;pvalue=9.88e-11;qvalue= 1.39e-05;sequence=CTTCGTTGGAAACGGGA;
chr2	94526092	94526109	1-YTTCGTTGGAARCGGGA-30-chr2	100	-	fimo	nucleotide_motif	.	Name=1_chr2-;Alias=YTTCGTTGGAARCGGGA;ID=1-YTTCGTTGGAARCGGGA-30-chr2;pvalue=9.88e-11;qvalue= 1.39e-05;sequence=CTTCGTTGGAAACGGGA;
chr2	94530891	94530908	1-YTTCGTTGGAARCGGGA-31-chr2	100	-	fimo	nucleotide_motif	.	Name=1_chr2-;Alias=YTTCGTTGGAARCGGGA;ID=1-YTTCGTTGGAARCGGGA-31-chr2;pvalue=9.88e-11;qvalue= 1.39e-05;sequence=CTTCGTTGGAAACGGGA;
chr2	94532254	94532271	1-YTTCGTTGGAARCGGGA-32-chr2	100	-	fimo	nucleotide_motif	.	Name=1_chr2-;Alias=YTTCGTTGGAARCGGGA;ID=1-YTTCGTTGGAARCGGGA-32-chr2;pvalue=9.88e-11;qvalue= 1.39e-05;sequence=CTTCGTTGGAAACGGGA;
chr2	94535158	94535175	1-YTTCGTTGGAARCGGGA-33-chr2	100	-	fimo	nucleotide_motif	.	Name=1_chr2-;Alias=YTTCGTTGGAARCGGGA;ID=1-YTTCGTTGGAARCGGGA-33-chr2;pvalue=9.88e-11;qvalue= 1.39e-05;sequence=CTTCGTTGGAAACGGGA;
chr2	94536863	94536880	1-YTTCGTTGGAARCGGGA-34-chr2	100	-	fimo	nucleotide_motif	.	Name=1_chr2-;Alias=YTTCGTTGGAARCGGGA;ID=1-YTTCGTTGGAARCGGGA-34-chr2;pvalue=9.88e-11;qvalue= 1.39e-05;sequence=CTTCGTTGGAAACGGGA;
chr2	94537717	94537734	1-YTTCGTTGGAARCGGGA-35-chr2	100	-	fimo	nucleotide_motif	.	Name=1_chr2-;Alias=YTTCGTTGGAARCGGGA;ID=1-YTTCGTTGGAARCGGGA-35-chr2;pvalue=9.88e-11;qvalue= 1.39e-05;sequence=CTTCGTTGGAAACGGGA;
chr2	94549832	94549849	1-YTTCGTTGGAARCGGGA-36-chr2	100	-	fimo	nucleotide_motif	.	Name=1_chr2-;Alias=YTTCGTTGGAARCGGGA;ID=1-YTTCGTTGGAARCGGGA-36-chr2;pvalue=9.88e-11;qvalue= 1.39e-05;sequence=CTTCGTTGGAAACGGGA;
chr2	94550855	94550872	1-YTTCGTTGGAARCGGGA-37-chr2	100	-	fimo	nucleotide_motif	.	Name=1_chr2-;Alias=YTTCGTTGGAARCGGGA;ID=1-YTTCGTTGGAARCGGGA-37-chr2;pvalue=9.88e-11;qvalue= 1.39e-05;sequence=CTTCGTTGGAAACGGGA;
chr2	94552569	94552586	1-YTTCGTTGGAARCGGGA-38-chr2	100	-	fimo	nucleotide_motif	.	Name=1_chr2-;Alias=YTTCGTTGGAARCGGGA;ID=1-YTTCGTTGGAARCGGGA-38-chr2;pvalue=9.88e-11;qvalue= 1.39e-05;sequence=CTTCGTTGGAAACGGGA;
chr2	94554779	94554796	1-YTTCGTTGGAARCGGGA-1-chr2	106	-	fimo	nucleotide_motif	.	Name=1_chr2-;Alias=YTTCGTTGGAARCGGGA;ID=1-YTTCGTTGGAARCGGGA-1-chr2;pvalue=2.55e-11;qvalue= 1.39e-05;sequence=CTTCGTTGGAAGCGGGA;
chr2	94555801	94555818	1-YTTCGTTGGAARCGGGA-39-chr2	100	-	fimo	nucleotide_motif	.	Name=1_chr2-;Alias=YTTCGTTGGAARCGGGA;ID=1-YTTCGTTGGAARCGGGA-39-chr2;pvalue=9.88e-11;qvalue= 1.39e-05;sequence=CTTCGTTGGAAACGGGA;
chr2	94559044	94559061	1-YTTCGTTGGAARCGGGA-40-chr2	100	-	fimo	nucleotide_motif	.	Name=1_chr2-;Alias=YTTCGTTGGAARCGGGA;ID=1-YTTCGTTGGAARCGGGA-40-chr2;pvalue=9.88e-11;qvalue= 1.39e-05;sequence=CTTCGTTGGAAACGGGA;
chr2	114383848	114383865	1-YTTCGTTGGAARCGGGA-22-chr2	100	+	fimo	nucleotide_motif	.	Name=1_chr2+;Alias=YTTCGTTGGAARCGGGA;ID=1-YTTCGTTGGAARCGGGA-22-chr2;pvalue=9.88e-11;qvalue= 1.39e-05;sequence=cttcgttggaaacggga;
chr2	132218950	132218967	1-YTTCGTTGGAARCGGGA-23-chr2	100	+	fimo	nucleotide_motif	.	Name=1_chr2+;Alias=YTTCGTTGGAARCGGGA;ID=1-YTTCGTTGGAARCGGGA-23-chr2;pvalue=9.88e-11;qvalue= 1.39e-05;sequence=cttcgttggaaacggga;
chr2	132223087	132223104	1-YTTCGTTGGAARCGGGA-24-chr2	100	+	fimo	nucleotide_motif	.	Name=1_chr2+;Alias=YTTCGTTGGAARCGGGA;ID=1-YTTCGTTGGAARCGGGA-24-chr2;pvalue=9.88e-11;qvalue= 1.39e-05;sequence=cttcgttggaaacggga;
chr2	132224111	132224128	1-YTTCGTTGGAARCGGGA-2-chr2	106	+	fimo	nucleotide_motif	.	Name=1_chr2+;Alias=YTTCGTTGGAARCGGGA;ID=1-YTTCGTTGGAARCGGGA-2-chr2;pvalue=2.55e-11;qvalue= 1.39e-05;sequence=cttcgttggaagcggga;
chr2	132225128	132225145	1-YTTCGTTGGAARCGGGA-25-chr2	100	+	fimo	nucleotide_motif	.	Name=1_chr2+;Alias=YTTCGTTGGAARCGGGA;ID=1-YTTCGTTGGAARCGGGA-25-chr2;pvalue=9.88e-11;qvalue= 1.39e-05;sequence=cttcgttggaaacggga;
chr2	132226158	132226175	1-YTTCGTTGGAARCGGGA-26-chr2	100	+	fimo	nucleotide_motif	.	Name=1_chr2+;Alias=YTTCGTTGGAARCGGGA;ID=1-YTTCGTTGGAARCGGGA-26-chr2;pvalue=9.88e-11;qvalue= 1.39e-05;sequence=cttcgttggaaacggga;
chr2	132227183	132227200	1-YTTCGTTGGAARCGGGA-27-chr2	100	+	fimo	nucleotide_motif	.	Name=1_chr2+;Alias=YTTCGTTGGAARCGGGA;ID=1-YTTCGTTGGAARCGGGA-27-chr2;pvalue=9.88e-11;qvalue= 1.39e-05;sequence=cttcgttggaaacggga;
chr2	132229598	132229615	1-YTTCGTTGGAARCGGGA-28-chr2	100	+	fimo	nucleotide_motif	.	Name=1_chr2+;Alias=YTTCGTTGGAARCGGGA;ID=1-YTTCGTTGGAARCGGGA-28-chr2;pvalue=9.88e-11;qvalue= 1.39e-05;sequence=cttcgttggaaacggga;
chr20	26281076	26281093	1-YTTCGTTGGAARCGGGA-2-chr20	100	+	fimo	nucleotide_motif	.	Name=1_chr20+;Alias=YTTCGTTGGAARCGGGA;ID=1-YTTCGTTGGAARCGGGA-2-chr20;pvalue=9.88e-11;qvalue= 1.39e-05;sequence=cttcgttggaaacggga;
chr20	26287346	26287363	1-YTTCGTTGGAARCGGGA-3-chr20	100	+	fimo	nucleotide_motif	.	Name=1_chr20+;Alias=YTTCGTTGGAARCGGGA;ID=1-YTTCGTTGGAARCGGGA-3-chr20;pvalue=9.88e-11;qvalue= 1.39e-05;sequence=cttcgttggaaacggga;
chr20	26291501	26291518	1-YTTCGTTGGAARCGGGA-4-chr20	100	+	fimo	nucleotide_motif	.	Name=1_chr20+;Alias=YTTCGTTGGAARCGGGA;ID=1-YTTCGTTGGAARCGGGA-4-chr20;pvalue=9.88e-11;qvalue= 1.39e-05;sequence=cttcgttggaaacggga;
chr20	26294200	26294217	1-YTTCGTTGGAARCGGGA-5-chr20	100	+	fimo	nucleotide_motif	.	Name=1_chr20+;Alias=YTTCGTTGGAARCGGGA;ID=1-YTTCGTTGGAARCGGGA-5-chr20;pvalue=9.88e-11;qvalue= 1.39e-05;sequence=cttcgttggaaacggga;
chr20	26299276	26299293	1-YTTCGTTGGAARCGGGA-6-chr20	100	+	fimo	nucleotide_motif	.	Name=1_chr20+;Alias=YTTCGTTGGAARCGGGA;ID=1-YTTCGTTGGAARCGGGA-6-chr20;pvalue=9.88e-11;qvalue= 1.39e-05;sequence=cttcgttggaaacggga;
chr20	26300297	26300314	1-YTTCGTTGGAARCGGGA-7-chr20	100	+	fimo	nucleotide_motif	.	Name=1_chr20+;Alias=YTTCGTTGGAARCGGGA;ID=1-YTTCGTTGGAARCGGGA-7-chr20;pvalue=9.88e-11;qvalue= 1.39e-05;sequence=cttcgttggaaacggga;
chr20	26300966	26300983	1-YTTCGTTGGAARCGGGA-8-chr20	100	+	fimo	nucleotide_motif	.	Name=1_chr20+;Alias=YTTCGTTGGAARCGGGA;ID=1-YTTCGTTGGAARCGGGA-8-chr20;pvalue=9.88e-11;qvalue= 1.39e-05;sequence=cttcgttggaaacggga;
chr20	26306199	26306216	1-YTTCGTTGGAARCGGGA-9-chr20	100	+	fimo	nucleotide_motif	.	Name=1_chr20+;Alias=YTTCGTTGGAARCGGGA;ID=1-YTTCGTTGGAARCGGGA-9-chr20;pvalue=9.88e-11;qvalue= 1.39e-05;sequence=cttcgttggaaacggga;
chr20	26331857	26331874	1-YTTCGTTGGAARCGGGA-10-chr20	100	+	fimo	nucleotide_motif	.	Name=1_chr20+;Alias=YTTCGTTGGAARCGGGA;ID=1-YTTCGTTGGAARCGGGA-10-chr20;pvalue=9.88e-11;qvalue= 1.39e-05;sequence=cttcgttggaaacggga;
chr20	30146083	30146100	1-YTTCGTTGGAARCGGGA-21-chr20	100	+	fimo	nucleotide_motif	.	Name=1_chr20+;Alias=YTTCGTTGGAARCGGGA;ID=1-YTTCGTTGGAARCGGGA-21-chr20;pvalue=9.88e-11;qvalue= 1.39e-05;sequence=cttcgttggaaacggga;
chr20	30146254	30146271	1-YTTCGTTGGAARCGGGA-22-chr20	100	+	fimo	nucleotide_motif	.	Name=1_chr20+;Alias=YTTCGTTGGAARCGGGA;ID=1-YTTCGTTGGAARCGGGA-22-chr20;pvalue=9.88e-11;qvalue= 1.39e-05;sequence=cttcgttggaaacggga;
chr20	30149671	30149688	1-YTTCGTTGGAARCGGGA-23-chr20	100	+	fimo	nucleotide_motif	.	Name=1_chr20+;Alias=YTTCGTTGGAARCGGGA;ID=1-YTTCGTTGGAARCGGGA-23-chr20;pvalue=9.88e-11;qvalue= 1.39e-05;sequence=cttcgttggaaacggga;
chr20	30157804	30157821	1-YTTCGTTGGAARCGGGA-31-chr20	100	-	fimo	nucleotide_motif	.	Name=1_chr20-;Alias=YTTCGTTGGAARCGGGA;ID=1-YTTCGTTGGAARCGGGA-31-chr20;pvalue=9.88e-11;qvalue= 1.39e-05;sequence=CTTCGTTGGAAACGGGA;
chr20	30157975	30157992	1-YTTCGTTGGAARCGGGA-32-chr20	100	-	fimo	nucleotide_motif	.	Name=1_chr20-;Alias=YTTCGTTGGAARCGGGA;ID=1-YTTCGTTGGAARCGGGA-32-chr20;pvalue=9.88e-11;qvalue= 1.39e-05;sequence=CTTCGTTGGAAACGGGA;
chr20	30158657	30158674	1-YTTCGTTGGAARCGGGA-33-chr20	100	-	fimo	nucleotide_motif	.	Name=1_chr20-;Alias=YTTCGTTGGAARCGGGA;ID=1-YTTCGTTGGAARCGGGA-33-chr20;pvalue=9.88e-11;qvalue= 1.39e-05;sequence=CTTCGTTGGAAACGGGA;
chr20	30160955	30160972	1-YTTCGTTGGAARCGGGA-34-chr20	100	-	fimo	nucleotide_motif	.	Name=1_chr20-;Alias=YTTCGTTGGAARCGGGA;ID=1-YTTCGTTGGAARCGGGA-34-chr20;pvalue=9.88e-11;qvalue= 1.39e-05;sequence=CTTCGTTGGAAACGGGA;
chr20	30161964	30161981	1-YTTCGTTGGAARCGGGA-35-chr20	100	-	fimo	nucleotide_motif	.	Name=1_chr20-;Alias=YTTCGTTGGAARCGGGA;ID=1-YTTCGTTGGAARCGGGA-35-chr20;pvalue=9.88e-11;qvalue= 1.39e-05;sequence=CTTCGTTGGAAACGGGA;
chr20	30977526	30977543	1-YTTCGTTGGAARCGGGA-36-chr20	100	-	fimo	nucleotide_motif	.	Name=1_chr20-;Alias=YTTCGTTGGAARCGGGA;ID=1-YTTCGTTGGAARCGGGA-36-chr20;pvalue=9.88e-11;qvalue= 1.39e-05;sequence=CTTCGTTGGAAACGGGA;
chr20	30982118	30982135	1-YTTCGTTGGAARCGGGA-37-chr20	100	-	fimo	nucleotide_motif	.	Name=1_chr20-;Alias=YTTCGTTGGAARCGGGA;ID=1-YTTCGTTGGAARCGGGA-37-chr20;pvalue=9.88e-11;qvalue= 1.39e-05;sequence=CTTCGTTGGAAACGGGA;
chr20	30983652	30983669	1-YTTCGTTGGAARCGGGA-38-chr20	100	-	fimo	nucleotide_motif	.	Name=1_chr20-;Alias=YTTCGTTGGAARCGGGA;ID=1-YTTCGTTGGAARCGGGA-38-chr20;pvalue=9.88e-11;qvalue= 1.39e-05;sequence=CTTCGTTGGAAACGGGA;
chr20	30984677	30984694	1-YTTCGTTGGAARCGGGA-39-chr20	100	-	fimo	nucleotide_motif	.	Name=1_chr20-;Alias=YTTCGTTGGAARCGGGA;ID=1-YTTCGTTGGAARCGGGA-39-chr20;pvalue=9.88e-11;qvalue= 1.39e-05;sequence=CTTCGTTGGAAACGGGA;
chr20	30995227	30995244	1-YTTCGTTGGAARCGGGA-1-chr20	106	-	fimo	nucleotide_motif	.	Name=1_chr20-;Alias=YTTCGTTGGAARCGGGA;ID=1-YTTCGTTGGAARCGGGA-1-chr20;pvalue=2.55e-11;qvalue= 1.39e-05;sequence=CTTCGTTGGAAGCGGGA;
chr20	30997273	30997290	1-YTTCGTTGGAARCGGGA-40-chr20	100	-	fimo	nucleotide_motif	.	Name=1_chr20-;Alias=YTTCGTTGGAARCGGGA;ID=1-YTTCGTTGGAARCGGGA-40-chr20;pvalue=9.88e-11;qvalue= 1.39e-05;sequence=CTTCGTTGGAAACGGGA;
chr21	12968973	12968990	1-YTTCGTTGGAARCGGGA-938-chr21	100	-	fimo	nucleotide_motif	.	Name=1_chr21-;Alias=YTTCGTTGGAARCGGGA;ID=1-YTTCGTTGGAARCGGGA-938-chr21;pvalue=9.88e-11;qvalue= 1.39e-05;sequence=CTTCGTTGGAAACGGGA;
chr21	12969658	12969675	1-YTTCGTTGGAARCGGGA-939-chr21	100	-	fimo	nucleotide_motif	.	Name=1_chr21-;Alias=YTTCGTTGGAARCGGGA;ID=1-YTTCGTTGGAARCGGGA-939-chr21;pvalue=9.88e-11;qvalue= 1.39e-05;sequence=CTTCGTTGGAAACGGGA;
chr21	12974247	12974264	1-YTTCGTTGGAARCGGGA-940-chr21	100	-	fimo	nucleotide_motif	.	Name=1_chr21-;Alias=YTTCGTTGGAARCGGGA;ID=1-YTTCGTTGGAARCGGGA-940-chr21;pvalue=9.88e-11;qvalue= 1.39e-05;sequence=CTTCGTTGGAAACGGGA;
chr21	12974581	12974598	1-YTTCGTTGGAARCGGGA-941-chr21	100	-	fimo	nucleotide_motif	.	Name=1_chr21-;Alias=YTTCGTTGGAARCGGGA;ID=1-YTTCGTTGGAARCGGGA-941-chr21;pvalue=9.88e-11;qvalue= 1.39e-05;sequence=CTTCGTTGGAAACGGGA;
chr21	12978664	12978681	1-YTTCGTTGGAARCGGGA-942-chr21	100	-	fimo	nucleotide_motif	.	Name=1_chr21-;Alias=YTTCGTTGGAARCGGGA;ID=1-YTTCGTTGGAARCGGGA-942-chr21;pvalue=9.88e-11;qvalue= 1.39e-05;sequence=CTTCGTTGGAAACGGGA;
chr21	12993369	12993386	1-YTTCGTTGGAARCGGGA-943-chr21	100	-	fimo	nucleotide_motif	.	Name=1_chr21-;Alias=YTTCGTTGGAARCGGGA;ID=1-YTTCGTTGGAARCGGGA-943-chr21;pvalue=9.88e-11;qvalue= 1.39e-05;sequence=CTTCGTTGGAAACGGGA;
chr21	12995416	12995433	1-YTTCGTTGGAARCGGGA-944-chr21	100	-	fimo	nucleotide_motif	.	Name=1_chr21-;Alias=YTTCGTTGGAARCGGGA;ID=1-YTTCGTTGGAARCGGGA-944-chr21;pvalue=9.88e-11;qvalue= 1.39e-05;sequence=CTTCGTTGGAAACGGGA;
chr22	15157085	15157102	1-YTTCGTTGGAARCGGGA-940-chr22	100	-	fimo	nucleotide_motif	.	Name=1_chr22-;Alias=YTTCGTTGGAARCGGGA;ID=1-YTTCGTTGGAARCGGGA-940-chr22;pvalue=9.88e-11;qvalue= 1.39e-05;sequence=CTTCGTTGGAAACGGGA;
chr22	15157939	15157956	1-YTTCGTTGGAARCGGGA-941-chr22	100	-	fimo	nucleotide_motif	.	Name=1_chr22-;Alias=YTTCGTTGGAARCGGGA;ID=1-YTTCGTTGGAARCGGGA-941-chr22;pvalue=9.88e-11;qvalue= 1.39e-05;sequence=CTTCGTTGGAAACGGGA;
chr22	15162032	15162049	1-YTTCGTTGGAARCGGGA-942-chr22	100	-	fimo	nucleotide_motif	.	Name=1_chr22-;Alias=YTTCGTTGGAARCGGGA;ID=1-YTTCGTTGGAARCGGGA-942-chr22;pvalue=9.88e-11;qvalue= 1.39e-05;sequence=CTTCGTTGGAAACGGGA;
chr22	15164418	15164435	1-YTTCGTTGGAARCGGGA-943-chr22	100	-	fimo	nucleotide_motif	.	Name=1_chr22-;Alias=YTTCGTTGGAARCGGGA;ID=1-YTTCGTTGGAARCGGGA-943-chr22;pvalue=9.88e-11;qvalue= 1.39e-05;sequence=CTTCGTTGGAAACGGGA;
chr22	15165268	15165285	1-YTTCGTTGGAARCGGGA-944-chr22	100	-	fimo	nucleotide_motif	.	Name=1_chr22-;Alias=YTTCGTTGGAARCGGGA;ID=1-YTTCGTTGGAARCGGGA-944-chr22;pvalue=9.88e-11;qvalue= 1.39e-05;sequence=CTTCGTTGGAAACGGGA;
chr22	15172786	15172803	1-YTTCGTTGGAARCGGGA-945-chr22	100	-	fimo	nucleotide_motif	.	Name=1_chr22-;Alias=YTTCGTTGGAARCGGGA;ID=1-YTTCGTTGGAARCGGGA-945-chr22;pvalue=9.88e-11;qvalue= 1.39e-05;sequence=CTTCGTTGGAAACGGGA;
chr22	15174489	15174506	1-YTTCGTTGGAARCGGGA-946-chr22	100	-	fimo	nucleotide_motif	.	Name=1_chr22-;Alias=YTTCGTTGGAARCGGGA;ID=1-YTTCGTTGGAARCGGGA-946-chr22;pvalue=9.88e-11;qvalue= 1.39e-05;sequence=CTTCGTTGGAAACGGGA;
chr22	15175852	15175869	1-YTTCGTTGGAARCGGGA-947-chr22	100	-	fimo	nucleotide_motif	.	Name=1_chr22-;Alias=YTTCGTTGGAARCGGGA;ID=1-YTTCGTTGGAARCGGGA-947-chr22;pvalue=9.88e-11;qvalue= 1.39e-05;sequence=CTTCGTTGGAAACGGGA;
chr22	15176023	15176040	1-YTTCGTTGGAARCGGGA-948-chr22	100	-	fimo	nucleotide_motif	.	Name=1_chr22-;Alias=YTTCGTTGGAARCGGGA;ID=1-YTTCGTTGGAARCGGGA-948-chr22;pvalue=9.88e-11;qvalue= 1.39e-05;sequence=CTTCGTTGGAAACGGGA;
chr22	15176536	15176553	1-YTTCGTTGGAARCGGGA-949-chr22	100	-	fimo	nucleotide_motif	.	Name=1_chr22-;Alias=YTTCGTTGGAARCGGGA;ID=1-YTTCGTTGGAARCGGGA-949-chr22;pvalue=9.88e-11;qvalue= 1.39e-05;sequence=CTTCGTTGGAAACGGGA;
chr22	15178070	15178087	1-YTTCGTTGGAARCGGGA-950-chr22	100	-	fimo	nucleotide_motif	.	Name=1_chr22-;Alias=YTTCGTTGGAARCGGGA;ID=1-YTTCGTTGGAARCGGGA-950-chr22;pvalue=9.88e-11;qvalue= 1.39e-05;sequence=CTTCGTTGGAAACGGGA;
chr22	15192060	15192077	1-YTTCGTTGGAARCGGGA-951-chr22	100	-	fimo	nucleotide_motif	.	Name=1_chr22-;Alias=YTTCGTTGGAARCGGGA;ID=1-YTTCGTTGGAARCGGGA-951-chr22;pvalue=9.88e-11;qvalue= 1.39e-05;sequence=CTTCGTTGGAAACGGGA;
chr22	15193424	15193441	1-YTTCGTTGGAARCGGGA-952-chr22	100	-	fimo	nucleotide_motif	.	Name=1_chr22-;Alias=YTTCGTTGGAARCGGGA;ID=1-YTTCGTTGGAARCGGGA-952-chr22;pvalue=9.88e-11;qvalue= 1.39e-05;sequence=CTTCGTTGGAAACGGGA;
chr22	15195638	15195655	1-YTTCGTTGGAARCGGGA-953-chr22	100	-	fimo	nucleotide_motif	.	Name=1_chr22-;Alias=YTTCGTTGGAARCGGGA;ID=1-YTTCGTTGGAARCGGGA-953-chr22;pvalue=9.88e-11;qvalue= 1.39e-05;sequence=CTTCGTTGGAAACGGGA;
chr22	15994190	15994207	1-YTTCGTTGGAARCGGGA-954-chr22	100	-	fimo	nucleotide_motif	.	Name=1_chr22-;Alias=YTTCGTTGGAARCGGGA;ID=1-YTTCGTTGGAARCGGGA-954-chr22;pvalue=9.88e-11;qvalue= 1.39e-05;sequence=CTTCGTTGGAAACGGGA;
chr22	15998109	15998126	1-YTTCGTTGGAARCGGGA-955-chr22	100	-	fimo	nucleotide_motif	.	Name=1_chr22-;Alias=YTTCGTTGGAARCGGGA;ID=1-YTTCGTTGGAARCGGGA-955-chr22;pvalue=9.88e-11;qvalue= 1.39e-05;sequence=CTTCGTTGGAAACGGGA;
chr22	15999304	15999321	1-YTTCGTTGGAARCGGGA-956-chr22	100	-	fimo	nucleotide_motif	.	Name=1_chr22-;Alias=YTTCGTTGGAARCGGGA;ID=1-YTTCGTTGGAARCGGGA-956-chr22;pvalue=9.88e-11;qvalue= 1.39e-05;sequence=CTTCGTTGGAAACGGGA;
chr22	15999985	16000002	1-YTTCGTTGGAARCGGGA-957-chr22	100	-	fimo	nucleotide_motif	.	Name=1_chr22-;Alias=YTTCGTTGGAARCGGGA;ID=1-YTTCGTTGGAARCGGGA-957-chr22;pvalue=9.88e-11;qvalue= 1.39e-05;sequence=CTTCGTTGGAAACGGGA;
chr22	16030263	16030280	1-YTTCGTTGGAARCGGGA-2-chr22	106	-	fimo	nucleotide_motif	.	Name=1_chr22-;Alias=YTTCGTTGGAARCGGGA;ID=1-YTTCGTTGGAARCGGGA-2-chr22;pvalue=2.55e-11;qvalue= 1.39e-05;sequence=CTTCGTTGGAAGCGGGA;
chr22	16031286	16031303	1-YTTCGTTGGAARCGGGA-958-chr22	100	-	fimo	nucleotide_motif	.	Name=1_chr22-;Alias=YTTCGTTGGAARCGGGA;ID=1-YTTCGTTGGAARCGGGA-958-chr22;pvalue=9.88e-11;qvalue= 1.39e-05;sequence=CTTCGTTGGAAACGGGA;
chr22	16036240	16036257	1-YTTCGTTGGAARCGGGA-959-chr22	100	-	fimo	nucleotide_motif	.	Name=1_chr22-;Alias=YTTCGTTGGAARCGGGA;ID=1-YTTCGTTGGAARCGGGA-959-chr22;pvalue=9.88e-11;qvalue= 1.39e-05;sequence=CTTCGTTGGAAACGGGA;
chr22	16036578	16036595	1-YTTCGTTGGAARCGGGA-960-chr22	100	-	fimo	nucleotide_motif	.	Name=1_chr22-;Alias=YTTCGTTGGAARCGGGA;ID=1-YTTCGTTGGAARCGGGA-960-chr22;pvalue=9.88e-11;qvalue= 1.39e-05;sequence=CTTCGTTGGAAACGGGA;
chr22	16039178	16039195	1-YTTCGTTGGAARCGGGA-961-chr22	100	-	fimo	nucleotide_motif	.	Name=1_chr22-;Alias=YTTCGTTGGAARCGGGA;ID=1-YTTCGTTGGAARCGGGA-961-chr22;pvalue=9.88e-11;qvalue= 1.39e-05;sequence=CTTCGTTGGAAACGGGA;
chr22	16277583	16277600	1-YTTCGTTGGAARCGGGA-939-chr22	100	+	fimo	nucleotide_motif	.	Name=1_chr22+;Alias=YTTCGTTGGAARCGGGA;ID=1-YTTCGTTGGAARCGGGA-939-chr22;pvalue=9.88e-11;qvalue= 1.39e-05;sequence=cttcgttggaaacggga;
chr22_KI270738v1_random	97780	97797	1-YTTCGTTGGAARCGGGA-1-chr22_KI270738v1_random	100	-	fimo	nucleotide_motif	.	Name=1_chr22_KI270738v1_random-;Alias=YTTCGTTGGAARCGGGA;ID=1-YTTCGTTGGAARCGGGA-1-chr22_KI270738v1_random;pvalue=9.88e-11;qvalue= 1.39e-05;sequence=CTTCGTTGGAAACGGGA;
chr22_KI270738v1_random	98635	98652	1-YTTCGTTGGAARCGGGA-2-chr22_KI270738v1_random	100	-	fimo	nucleotide_motif	.	Name=1_chr22_KI270738v1_random-;Alias=YTTCGTTGGAARCGGGA;ID=1-YTTCGTTGGAARCGGGA-2-chr22_KI270738v1_random;pvalue=9.88e-11;qvalue= 1.39e-05;sequence=CTTCGTTGGAAACGGGA;
chr22_KI270738v1_random	98976	98993	1-YTTCGTTGGAARCGGGA-3-chr22_KI270738v1_random	100	-	fimo	nucleotide_motif	.	Name=1_chr22_KI270738v1_random-;Alias=YTTCGTTGGAARCGGGA;ID=1-YTTCGTTGGAARCGGGA-3-chr22_KI270738v1_random;pvalue=9.88e-11;qvalue= 1.39e-05;sequence=CTTCGTTGGAAACGGGA;
chr22_KI270739v1_random	22066	22083	1-YTTCGTTGGAARCGGGA-1-chr22_KI270739v1_random	100	+	fimo	nucleotide_motif	.	Name=1_chr22_KI270739v1_random+;Alias=YTTCGTTGGAARCGGGA;ID=1-YTTCGTTGGAARCGGGA-1-chr22_KI270739v1_random;pvalue=9.88e-11;qvalue= 1.39e-05;sequence=cttcgttggaaacggga;
chr22_KI270739v1_random	22747	22764	1-YTTCGTTGGAARCGGGA-2-chr22_KI270739v1_random	100	+	fimo	nucleotide_motif	.	Name=1_chr22_KI270739v1_random+;Alias=YTTCGTTGGAARCGGGA;ID=1-YTTCGTTGGAARCGGGA-2-chr22_KI270739v1_random;pvalue=9.88e-11;qvalue= 1.39e-05;sequence=cttcgttggaaacggga;
chr22_KI270739v1_random	23942	23959	1-YTTCGTTGGAARCGGGA-3-chr22_KI270739v1_random	100	+	fimo	nucleotide_motif	.	Name=1_chr22_KI270739v1_random+;Alias=YTTCGTTGGAARCGGGA;ID=1-YTTCGTTGGAARCGGGA-3-chr22_KI270739v1_random;pvalue=9.88e-11;qvalue= 1.39e-05;sequence=cttcgttggaaacggga;
chr22_KI270739v1_random	27861	27878	1-YTTCGTTGGAARCGGGA-4-chr22_KI270739v1_random	100	+	fimo	nucleotide_motif	.	Name=1_chr22_KI270739v1_random+;Alias=YTTCGTTGGAARCGGGA;ID=1-YTTCGTTGGAARCGGGA-4-chr22_KI270739v1_random;pvalue=9.88e-11;qvalue= 1.39e-05;sequence=cttcgttggaaacggga;
chr2_KI270715v1_random	109585	109602	1-YTTCGTTGGAARCGGGA-1-chr2_KI270715v1_random	100	+	fimo	nucleotide_motif	.	Name=1_chr2_KI270715v1_random+;Alias=YTTCGTTGGAARCGGGA;ID=1-YTTCGTTGGAARCGGGA-1-chr2_KI270715v1_random;pvalue=9.88e-11;qvalue= 1.39e-05;sequence=tttcgttggaagcggga;
chr3	90406417	90406434	1-YTTCGTTGGAARCGGGA-3356-chr3	100	-	fimo	nucleotide_motif	.	Name=1_chr3-;Alias=YTTCGTTGGAARCGGGA;ID=1-YTTCGTTGGAARCGGGA-3356-chr3;pvalue=9.88e-11;qvalue= 1.39e-05;sequence=CTTCGTTGGAAACGGGA;
chr3	90406930	90406947	1-YTTCGTTGGAARCGGGA-3357-chr3	100	-	fimo	nucleotide_motif	.	Name=1_chr3-;Alias=YTTCGTTGGAARCGGGA;ID=1-YTTCGTTGGAARCGGGA-3357-chr3;pvalue=9.88e-11;qvalue= 1.39e-05;sequence=CTTCGTTGGAAACGGGA;
chr3	90407272	90407289	1-YTTCGTTGGAARCGGGA-3358-chr3	100	-	fimo	nucleotide_motif	.	Name=1_chr3-;Alias=YTTCGTTGGAARCGGGA;ID=1-YTTCGTTGGAARCGGGA-3358-chr3;pvalue=9.88e-11;qvalue= 1.39e-05;sequence=CTTCGTTGGAAACGGGA;
chr3	90408976	90408993	1-YTTCGTTGGAARCGGGA-3359-chr3	100	-	fimo	nucleotide_motif	.	Name=1_chr3-;Alias=YTTCGTTGGAARCGGGA;ID=1-YTTCGTTGGAARCGGGA-3359-chr3;pvalue=9.88e-11;qvalue= 1.39e-05;sequence=CTTCGTTGGAAACGGGA;
chr3	90409966	90409983	1-YTTCGTTGGAARCGGGA-3360-chr3	100	-	fimo	nucleotide_motif	.	Name=1_chr3-;Alias=YTTCGTTGGAARCGGGA;ID=1-YTTCGTTGGAARCGGGA-3360-chr3;pvalue=9.88e-11;qvalue= 1.39e-05;sequence=CTTCGTTGGAAACGGGA;
chr3	90410306	90410323	1-YTTCGTTGGAARCGGGA-3361-chr3	100	-	fimo	nucleotide_motif	.	Name=1_chr3-;Alias=YTTCGTTGGAARCGGGA;ID=1-YTTCGTTGGAARCGGGA-3361-chr3;pvalue=9.88e-11;qvalue= 1.39e-05;sequence=CTTCGTTGGAAACGGGA;
chr3	90411660	90411677	1-YTTCGTTGGAARCGGGA-3362-chr3	100	-	fimo	nucleotide_motif	.	Name=1_chr3-;Alias=YTTCGTTGGAARCGGGA;ID=1-YTTCGTTGGAARCGGGA-3362-chr3;pvalue=9.88e-11;qvalue= 1.39e-05;sequence=CTTCGTTGGAAACGGGA;
chr3	90422586	90422603	1-YTTCGTTGGAARCGGGA-3363-chr3	100	-	fimo	nucleotide_motif	.	Name=1_chr3-;Alias=YTTCGTTGGAARCGGGA;ID=1-YTTCGTTGGAARCGGGA-3363-chr3;pvalue=9.88e-11;qvalue= 1.39e-05;sequence=CTTCGTTGGAAACGGGA;
chr3	90423439	90423456	1-YTTCGTTGGAARCGGGA-3364-chr3	100	-	fimo	nucleotide_motif	.	Name=1_chr3-;Alias=YTTCGTTGGAARCGGGA;ID=1-YTTCGTTGGAARCGGGA-3364-chr3;pvalue=9.88e-11;qvalue= 1.39e-05;sequence=CTTCGTTGGAAACGGGA;
chr3	90425655	90425672	1-YTTCGTTGGAARCGGGA-3365-chr3	100	-	fimo	nucleotide_motif	.	Name=1_chr3-;Alias=YTTCGTTGGAARCGGGA;ID=1-YTTCGTTGGAARCGGGA-3365-chr3;pvalue=9.88e-11;qvalue= 1.39e-05;sequence=CTTCGTTGGAAACGGGA;
chr3	90426731	90426748	1-YTTCGTTGGAARCGGGA-3366-chr3	100	-	fimo	nucleotide_motif	.	Name=1_chr3-;Alias=YTTCGTTGGAARCGGGA;ID=1-YTTCGTTGGAARCGGGA-3366-chr3;pvalue=9.88e-11;qvalue= 1.39e-05;sequence=CTTCGTTGGAAACGGGA;
chr3	90427243	90427260	1-YTTCGTTGGAARCGGGA-3367-chr3	100	-	fimo	nucleotide_motif	.	Name=1_chr3-;Alias=YTTCGTTGGAARCGGGA;ID=1-YTTCGTTGGAARCGGGA-3367-chr3;pvalue=9.88e-11;qvalue= 1.39e-05;sequence=CTTCGTTGGAAACGGGA;
chr3	90427414	90427431	1-YTTCGTTGGAARCGGGA-3368-chr3	100	-	fimo	nucleotide_motif	.	Name=1_chr3-;Alias=YTTCGTTGGAARCGGGA;ID=1-YTTCGTTGGAARCGGGA-3368-chr3;pvalue=9.88e-11;qvalue= 1.39e-05;sequence=CTTCGTTGGAAACGGGA;
chr3	90428092	90428109	1-YTTCGTTGGAARCGGGA-3369-chr3	100	-	fimo	nucleotide_motif	.	Name=1_chr3-;Alias=YTTCGTTGGAARCGGGA;ID=1-YTTCGTTGGAARCGGGA-3369-chr3;pvalue=9.88e-11;qvalue= 1.39e-05;sequence=CTTCGTTGGAAACGGGA;
chr3	90439409	90439426	1-YTTCGTTGGAARCGGGA-3370-chr3	100	-	fimo	nucleotide_motif	.	Name=1_chr3-;Alias=YTTCGTTGGAARCGGGA;ID=1-YTTCGTTGGAARCGGGA-3370-chr3;pvalue=9.88e-11;qvalue= 1.39e-05;sequence=CTTCGTTGGAAACGGGA;
chr3	90440769	90440786	1-YTTCGTTGGAARCGGGA-3371-chr3	100	-	fimo	nucleotide_motif	.	Name=1_chr3-;Alias=YTTCGTTGGAARCGGGA;ID=1-YTTCGTTGGAARCGGGA-3371-chr3;pvalue=9.88e-11;qvalue= 1.39e-05;sequence=CTTCGTTGGAAACGGGA;
chr3	90443150	90443167	1-YTTCGTTGGAARCGGGA-3372-chr3	100	-	fimo	nucleotide_motif	.	Name=1_chr3-;Alias=YTTCGTTGGAARCGGGA;ID=1-YTTCGTTGGAARCGGGA-3372-chr3;pvalue=9.88e-11;qvalue= 1.39e-05;sequence=CTTCGTTGGAAACGGGA;
chr3	90446556	90446573	1-YTTCGTTGGAARCGGGA-3373-chr3	100	-	fimo	nucleotide_motif	.	Name=1_chr3-;Alias=YTTCGTTGGAARCGGGA;ID=1-YTTCGTTGGAARCGGGA-3373-chr3;pvalue=9.88e-11;qvalue= 1.39e-05;sequence=CTTCGTTGGAAACGGGA;
chr3	90454538	90454555	1-YTTCGTTGGAARCGGGA-3374-chr3	100	-	fimo	nucleotide_motif	.	Name=1_chr3-;Alias=YTTCGTTGGAARCGGGA;ID=1-YTTCGTTGGAARCGGGA-3374-chr3;pvalue=9.88e-11;qvalue= 1.39e-05;sequence=CTTCGTTGGAAACGGGA;
chr3	90470729	90470746	1-YTTCGTTGGAARCGGGA-3375-chr3	100	-	fimo	nucleotide_motif	.	Name=1_chr3-;Alias=YTTCGTTGGAARCGGGA;ID=1-YTTCGTTGGAARCGGGA-3375-chr3;pvalue=9.88e-11;qvalue= 1.39e-05;sequence=CTTCGTTGGAAACGGGA;
chr3	90472433	90472450	1-YTTCGTTGGAARCGGGA-3376-chr3	100	-	fimo	nucleotide_motif	.	Name=1_chr3-;Alias=YTTCGTTGGAARCGGGA;ID=1-YTTCGTTGGAARCGGGA-3376-chr3;pvalue=9.88e-11;qvalue= 1.39e-05;sequence=CTTCGTTGGAAACGGGA;
chr3	90474140	90474157	1-YTTCGTTGGAARCGGGA-3377-chr3	100	-	fimo	nucleotide_motif	.	Name=1_chr3-;Alias=YTTCGTTGGAARCGGGA;ID=1-YTTCGTTGGAARCGGGA-3377-chr3;pvalue=9.88e-11;qvalue= 1.39e-05;sequence=CTTCGTTGGAAACGGGA;
chr3	90480114	90480131	1-YTTCGTTGGAARCGGGA-3378-chr3	100	-	fimo	nucleotide_motif	.	Name=1_chr3-;Alias=YTTCGTTGGAARCGGGA;ID=1-YTTCGTTGGAARCGGGA-3378-chr3;pvalue=9.88e-11;qvalue= 1.39e-05;sequence=CTTCGTTGGAAACGGGA;
chr3	90485049	90485066	1-YTTCGTTGGAARCGGGA-3379-chr3	100	-	fimo	nucleotide_motif	.	Name=1_chr3-;Alias=YTTCGTTGGAARCGGGA;ID=1-YTTCGTTGGAARCGGGA-3379-chr3;pvalue=9.88e-11;qvalue= 1.39e-05;sequence=CTTCGTTGGAAACGGGA;
chr3	90487261	90487278	1-YTTCGTTGGAARCGGGA-3380-chr3	100	-	fimo	nucleotide_motif	.	Name=1_chr3-;Alias=YTTCGTTGGAARCGGGA;ID=1-YTTCGTTGGAARCGGGA-3380-chr3;pvalue=9.88e-11;qvalue= 1.39e-05;sequence=CTTCGTTGGAAACGGGA;
chr3	90487765	90487782	1-YTTCGTTGGAARCGGGA-3381-chr3	100	-	fimo	nucleotide_motif	.	Name=1_chr3-;Alias=YTTCGTTGGAARCGGGA;ID=1-YTTCGTTGGAARCGGGA-3381-chr3;pvalue=9.88e-11;qvalue= 1.39e-05;sequence=CTTCGTTGGAAACGGGA;
chr3	90498772	90498789	1-YTTCGTTGGAARCGGGA-3382-chr3	100	-	fimo	nucleotide_motif	.	Name=1_chr3-;Alias=YTTCGTTGGAARCGGGA;ID=1-YTTCGTTGGAARCGGGA-3382-chr3;pvalue=9.88e-11;qvalue= 1.39e-05;sequence=CTTCGTTGGAAACGGGA;
chr3	90511353	90511370	1-YTTCGTTGGAARCGGGA-3383-chr3	100	-	fimo	nucleotide_motif	.	Name=1_chr3-;Alias=YTTCGTTGGAARCGGGA;ID=1-YTTCGTTGGAARCGGGA-3383-chr3;pvalue=9.88e-11;qvalue= 1.39e-05;sequence=CTTCGTTGGAAACGGGA;
chr3	90528452	90528469	1-YTTCGTTGGAARCGGGA-3384-chr3	100	-	fimo	nucleotide_motif	.	Name=1_chr3-;Alias=YTTCGTTGGAARCGGGA;ID=1-YTTCGTTGGAARCGGGA-3384-chr3;pvalue=9.88e-11;qvalue= 1.39e-05;sequence=CTTCGTTGGAAACGGGA;
chr3	90536270	90536287	1-YTTCGTTGGAARCGGGA-3385-chr3	100	-	fimo	nucleotide_motif	.	Name=1_chr3-;Alias=YTTCGTTGGAARCGGGA;ID=1-YTTCGTTGGAARCGGGA-3385-chr3;pvalue=9.88e-11;qvalue= 1.39e-05;sequence=CTTCGTTGGAAACGGGA;
chr3	90537120	90537137	1-YTTCGTTGGAARCGGGA-3386-chr3	100	-	fimo	nucleotide_motif	.	Name=1_chr3-;Alias=YTTCGTTGGAARCGGGA;ID=1-YTTCGTTGGAARCGGGA-3386-chr3;pvalue=9.88e-11;qvalue= 1.39e-05;sequence=CTTCGTTGGAAACGGGA;
chr3	90538819	90538836	1-YTTCGTTGGAARCGGGA-3387-chr3	100	-	fimo	nucleotide_motif	.	Name=1_chr3-;Alias=YTTCGTTGGAARCGGGA;ID=1-YTTCGTTGGAARCGGGA-3387-chr3;pvalue=9.88e-11;qvalue= 1.39e-05;sequence=CTTCGTTGGAAACGGGA;
chr3	90541027	90541044	1-YTTCGTTGGAARCGGGA-3388-chr3	100	-	fimo	nucleotide_motif	.	Name=1_chr3-;Alias=YTTCGTTGGAARCGGGA;ID=1-YTTCGTTGGAARCGGGA-3388-chr3;pvalue=9.88e-11;qvalue= 1.39e-05;sequence=CTTCGTTGGAAACGGGA;
chr3	90563333	90563350	1-YTTCGTTGGAARCGGGA-3389-chr3	100	-	fimo	nucleotide_motif	.	Name=1_chr3-;Alias=YTTCGTTGGAARCGGGA;ID=1-YTTCGTTGGAARCGGGA-3389-chr3;pvalue=9.88e-11;qvalue= 1.39e-05;sequence=CTTCGTTGGAAACGGGA;
chr3	90574178	90574195	1-YTTCGTTGGAARCGGGA-3390-chr3	100	-	fimo	nucleotide_motif	.	Name=1_chr3-;Alias=YTTCGTTGGAARCGGGA;ID=1-YTTCGTTGGAARCGGGA-3390-chr3;pvalue=9.88e-11;qvalue= 1.39e-05;sequence=CTTCGTTGGAAACGGGA;
chr3	90575031	90575048	1-YTTCGTTGGAARCGGGA-3391-chr3	100	-	fimo	nucleotide_motif	.	Name=1_chr3-;Alias=YTTCGTTGGAARCGGGA;ID=1-YTTCGTTGGAARCGGGA-3391-chr3;pvalue=9.88e-11;qvalue= 1.39e-05;sequence=CTTCGTTGGAAACGGGA;
chr3	90578767	90578784	1-YTTCGTTGGAARCGGGA-3392-chr3	100	-	fimo	nucleotide_motif	.	Name=1_chr3-;Alias=YTTCGTTGGAARCGGGA;ID=1-YTTCGTTGGAARCGGGA-3392-chr3;pvalue=9.88e-11;qvalue= 1.39e-05;sequence=CTTCGTTGGAAACGGGA;
chr3	90585567	90585584	1-YTTCGTTGGAARCGGGA-3393-chr3	100	-	fimo	nucleotide_motif	.	Name=1_chr3-;Alias=YTTCGTTGGAARCGGGA;ID=1-YTTCGTTGGAARCGGGA-3393-chr3;pvalue=9.88e-11;qvalue= 1.39e-05;sequence=CTTCGTTGGAAACGGGA;
chr3	90593559	90593576	1-YTTCGTTGGAARCGGGA-3394-chr3	100	-	fimo	nucleotide_motif	.	Name=1_chr3-;Alias=YTTCGTTGGAARCGGGA;ID=1-YTTCGTTGGAARCGGGA-3394-chr3;pvalue=9.88e-11;qvalue= 1.39e-05;sequence=CTTCGTTGGAAACGGGA;
chr3	90594325	90594342	1-YTTCGTTGGAARCGGGA-3395-chr3	100	-	fimo	nucleotide_motif	.	Name=1_chr3-;Alias=YTTCGTTGGAARCGGGA;ID=1-YTTCGTTGGAARCGGGA-3395-chr3;pvalue=9.88e-11;qvalue= 1.39e-05;sequence=CTTCGTTGGAAACGGGA;
chr3	90598236	90598253	1-YTTCGTTGGAARCGGGA-3396-chr3	100	-	fimo	nucleotide_motif	.	Name=1_chr3-;Alias=YTTCGTTGGAARCGGGA;ID=1-YTTCGTTGGAARCGGGA-3396-chr3;pvalue=9.88e-11;qvalue= 1.39e-05;sequence=CTTCGTTGGAAACGGGA;
chr3	90598917	90598934	1-YTTCGTTGGAARCGGGA-3397-chr3	100	-	fimo	nucleotide_motif	.	Name=1_chr3-;Alias=YTTCGTTGGAARCGGGA;ID=1-YTTCGTTGGAARCGGGA-3397-chr3;pvalue=9.88e-11;qvalue= 1.39e-05;sequence=CTTCGTTGGAAACGGGA;
chr3	90602493	90602510	1-YTTCGTTGGAARCGGGA-3398-chr3	100	-	fimo	nucleotide_motif	.	Name=1_chr3-;Alias=YTTCGTTGGAARCGGGA;ID=1-YTTCGTTGGAARCGGGA-3398-chr3;pvalue=9.88e-11;qvalue= 1.39e-05;sequence=CTTCGTTGGAAACGGGA;
chr3	90611796	90611813	1-YTTCGTTGGAARCGGGA-3399-chr3	100	-	fimo	nucleotide_motif	.	Name=1_chr3-;Alias=YTTCGTTGGAARCGGGA;ID=1-YTTCGTTGGAARCGGGA-3399-chr3;pvalue=9.88e-11;qvalue= 1.39e-05;sequence=CTTCGTTGGAAACGGGA;
chr3	90615349	90615366	1-YTTCGTTGGAARCGGGA-3400-chr3	100	-	fimo	nucleotide_motif	.	Name=1_chr3-;Alias=YTTCGTTGGAARCGGGA;ID=1-YTTCGTTGGAARCGGGA-3400-chr3;pvalue=9.88e-11;qvalue= 1.39e-05;sequence=CTTCGTTGGAAACGGGA;
chr3	90622823	90622840	1-YTTCGTTGGAARCGGGA-3401-chr3	100	-	fimo	nucleotide_motif	.	Name=1_chr3-;Alias=YTTCGTTGGAARCGGGA;ID=1-YTTCGTTGGAARCGGGA-3401-chr3;pvalue=9.88e-11;qvalue= 1.39e-05;sequence=CTTCGTTGGAAACGGGA;
chr3	90639758	90639775	1-YTTCGTTGGAARCGGGA-3402-chr3	100	-	fimo	nucleotide_motif	.	Name=1_chr3-;Alias=YTTCGTTGGAARCGGGA;ID=1-YTTCGTTGGAARCGGGA-3402-chr3;pvalue=9.88e-11;qvalue= 1.39e-05;sequence=CTTCGTTGGAAACGGGA;
chr3	90640437	90640454	1-YTTCGTTGGAARCGGGA-3403-chr3	100	-	fimo	nucleotide_motif	.	Name=1_chr3-;Alias=YTTCGTTGGAARCGGGA;ID=1-YTTCGTTGGAARCGGGA-3403-chr3;pvalue=9.88e-11;qvalue= 1.39e-05;sequence=CTTCGTTGGAAACGGGA;
chr3	90649089	90649106	1-YTTCGTTGGAARCGGGA-3404-chr3	100	-	fimo	nucleotide_motif	.	Name=1_chr3-;Alias=YTTCGTTGGAARCGGGA;ID=1-YTTCGTTGGAARCGGGA-3404-chr3;pvalue=9.88e-11;qvalue= 1.39e-05;sequence=CTTCGTTGGAAACGGGA;
chr3	90649427	90649444	1-YTTCGTTGGAARCGGGA-3405-chr3	100	-	fimo	nucleotide_motif	.	Name=1_chr3-;Alias=YTTCGTTGGAARCGGGA;ID=1-YTTCGTTGGAARCGGGA-3405-chr3;pvalue=9.88e-11;qvalue= 1.39e-05;sequence=CTTCGTTGGAAACGGGA;
chr3	90655033	90655050	1-YTTCGTTGGAARCGGGA-3406-chr3	100	-	fimo	nucleotide_motif	.	Name=1_chr3-;Alias=YTTCGTTGGAARCGGGA;ID=1-YTTCGTTGGAARCGGGA-3406-chr3;pvalue=9.88e-11;qvalue= 1.39e-05;sequence=CTTCGTTGGAAACGGGA;
chr3	90658435	90658452	1-YTTCGTTGGAARCGGGA-3407-chr3	100	-	fimo	nucleotide_motif	.	Name=1_chr3-;Alias=YTTCGTTGGAARCGGGA;ID=1-YTTCGTTGGAARCGGGA-3407-chr3;pvalue=9.88e-11;qvalue= 1.39e-05;sequence=CTTCGTTGGAAACGGGA;
chr3	90667256	90667273	1-YTTCGTTGGAARCGGGA-3408-chr3	100	-	fimo	nucleotide_motif	.	Name=1_chr3-;Alias=YTTCGTTGGAARCGGGA;ID=1-YTTCGTTGGAARCGGGA-3408-chr3;pvalue=9.88e-11;qvalue= 1.39e-05;sequence=CTTCGTTGGAAACGGGA;
chr3	90667764	90667781	1-YTTCGTTGGAARCGGGA-3409-chr3	100	-	fimo	nucleotide_motif	.	Name=1_chr3-;Alias=YTTCGTTGGAARCGGGA;ID=1-YTTCGTTGGAARCGGGA-3409-chr3;pvalue=9.88e-11;qvalue= 1.39e-05;sequence=CTTCGTTGGAAACGGGA;
chr3	90673022	90673039	1-YTTCGTTGGAARCGGGA-3410-chr3	100	-	fimo	nucleotide_motif	.	Name=1_chr3-;Alias=YTTCGTTGGAARCGGGA;ID=1-YTTCGTTGGAARCGGGA-3410-chr3;pvalue=9.88e-11;qvalue= 1.39e-05;sequence=CTTCGTTGGAAACGGGA;
chr3	90681682	90681699	1-YTTCGTTGGAARCGGGA-3411-chr3	100	-	fimo	nucleotide_motif	.	Name=1_chr3-;Alias=YTTCGTTGGAARCGGGA;ID=1-YTTCGTTGGAARCGGGA-3411-chr3;pvalue=9.88e-11;qvalue= 1.39e-05;sequence=CTTCGTTGGAAACGGGA;
chr3	90688548	90688565	1-YTTCGTTGGAARCGGGA-3412-chr3	100	-	fimo	nucleotide_motif	.	Name=1_chr3-;Alias=YTTCGTTGGAARCGGGA;ID=1-YTTCGTTGGAARCGGGA-3412-chr3;pvalue=9.88e-11;qvalue= 1.39e-05;sequence=CTTCGTTGGAAACGGGA;
chr3	90699639	90699656	1-YTTCGTTGGAARCGGGA-3413-chr3	100	-	fimo	nucleotide_motif	.	Name=1_chr3-;Alias=YTTCGTTGGAARCGGGA;ID=1-YTTCGTTGGAARCGGGA-3413-chr3;pvalue=9.88e-11;qvalue= 1.39e-05;sequence=CTTCGTTGGAAACGGGA;
chr3	90704449	90704466	1-YTTCGTTGGAARCGGGA-3414-chr3	100	-	fimo	nucleotide_motif	.	Name=1_chr3-;Alias=YTTCGTTGGAARCGGGA;ID=1-YTTCGTTGGAARCGGGA-3414-chr3;pvalue=9.88e-11;qvalue= 1.39e-05;sequence=CTTCGTTGGAAACGGGA;
chr3	90708186	90708203	1-YTTCGTTGGAARCGGGA-3415-chr3	100	-	fimo	nucleotide_motif	.	Name=1_chr3-;Alias=YTTCGTTGGAARCGGGA;ID=1-YTTCGTTGGAARCGGGA-3415-chr3;pvalue=9.88e-11;qvalue= 1.39e-05;sequence=CTTCGTTGGAAACGGGA;
chr3	90714287	90714304	1-YTTCGTTGGAARCGGGA-3416-chr3	100	-	fimo	nucleotide_motif	.	Name=1_chr3-;Alias=YTTCGTTGGAARCGGGA;ID=1-YTTCGTTGGAARCGGGA-3416-chr3;pvalue=9.88e-11;qvalue= 1.39e-05;sequence=CTTCGTTGGAAACGGGA;
chr3	90717674	90717691	1-YTTCGTTGGAARCGGGA-3417-chr3	100	-	fimo	nucleotide_motif	.	Name=1_chr3-;Alias=YTTCGTTGGAARCGGGA;ID=1-YTTCGTTGGAARCGGGA-3417-chr3;pvalue=9.88e-11;qvalue= 1.39e-05;sequence=CTTCGTTGGAAACGGGA;
chr3	90719877	90719894	1-YTTCGTTGGAARCGGGA-3418-chr3	100	-	fimo	nucleotide_motif	.	Name=1_chr3-;Alias=YTTCGTTGGAARCGGGA;ID=1-YTTCGTTGGAARCGGGA-3418-chr3;pvalue=9.88e-11;qvalue= 1.39e-05;sequence=CTTCGTTGGAAACGGGA;
chr3	93705849	93705866	1-YTTCGTTGGAARCGGGA-3434-chr3	100	-	fimo	nucleotide_motif	.	Name=1_chr3-;Alias=YTTCGTTGGAARCGGGA;ID=1-YTTCGTTGGAARCGGGA-3434-chr3;pvalue=9.88e-11;qvalue= 1.39e-05;sequence=CTTCGTTGGAAACGGGA;
chr3	93706868	93706885	1-YTTCGTTGGAARCGGGA-3435-chr3	100	-	fimo	nucleotide_motif	.	Name=1_chr3-;Alias=YTTCGTTGGAARCGGGA;ID=1-YTTCGTTGGAARCGGGA-3435-chr3;pvalue=9.88e-11;qvalue= 1.39e-05;sequence=CTTCGTTGGAAACGGGA;
chr3	93707206	93707223	1-YTTCGTTGGAARCGGGA-3436-chr3	100	-	fimo	nucleotide_motif	.	Name=1_chr3-;Alias=YTTCGTTGGAARCGGGA;ID=1-YTTCGTTGGAARCGGGA-3436-chr3;pvalue=9.88e-11;qvalue= 1.39e-05;sequence=CTTCGTTGGAAACGGGA;
chr3	93707884	93707901	1-YTTCGTTGGAARCGGGA-3437-chr3	100	-	fimo	nucleotide_motif	.	Name=1_chr3-;Alias=YTTCGTTGGAARCGGGA;ID=1-YTTCGTTGGAARCGGGA-3437-chr3;pvalue=9.88e-11;qvalue= 1.39e-05;sequence=CTTCGTTGGAAACGGGA;
chr3	93708398	93708415	1-YTTCGTTGGAARCGGGA-3438-chr3	100	-	fimo	nucleotide_motif	.	Name=1_chr3-;Alias=YTTCGTTGGAARCGGGA;ID=1-YTTCGTTGGAARCGGGA-3438-chr3;pvalue=9.88e-11;qvalue= 1.39e-05;sequence=CTTCGTTGGAAACGGGA;
chr3	93708737	93708754	1-YTTCGTTGGAARCGGGA-3439-chr3	100	-	fimo	nucleotide_motif	.	Name=1_chr3-;Alias=YTTCGTTGGAARCGGGA;ID=1-YTTCGTTGGAARCGGGA-3439-chr3;pvalue=9.88e-11;qvalue= 1.39e-05;sequence=CTTCGTTGGAAACGGGA;
chr3	93709751	93709768	1-YTTCGTTGGAARCGGGA-3440-chr3	100	-	fimo	nucleotide_motif	.	Name=1_chr3-;Alias=YTTCGTTGGAARCGGGA;ID=1-YTTCGTTGGAARCGGGA-3440-chr3;pvalue=9.88e-11;qvalue= 1.39e-05;sequence=CTTCGTTGGAAACGGGA;
chr3	93710769	93710786	1-YTTCGTTGGAARCGGGA-3441-chr3	100	-	fimo	nucleotide_motif	.	Name=1_chr3-;Alias=YTTCGTTGGAARCGGGA;ID=1-YTTCGTTGGAARCGGGA-3441-chr3;pvalue=9.88e-11;qvalue= 1.39e-05;sequence=CTTCGTTGGAAACGGGA;
chr3	93711283	93711300	1-YTTCGTTGGAARCGGGA-3442-chr3	100	-	fimo	nucleotide_motif	.	Name=1_chr3-;Alias=YTTCGTTGGAARCGGGA;ID=1-YTTCGTTGGAARCGGGA-3442-chr3;pvalue=9.88e-11;qvalue= 1.39e-05;sequence=CTTCGTTGGAAACGGGA;
chr3	93711622	93711639	1-YTTCGTTGGAARCGGGA-3443-chr3	100	-	fimo	nucleotide_motif	.	Name=1_chr3-;Alias=YTTCGTTGGAARCGGGA;ID=1-YTTCGTTGGAARCGGGA-3443-chr3;pvalue=9.88e-11;qvalue= 1.39e-05;sequence=CTTCGTTGGAAACGGGA;
chr3	93712641	93712658	1-YTTCGTTGGAARCGGGA-3444-chr3	100	-	fimo	nucleotide_motif	.	Name=1_chr3-;Alias=YTTCGTTGGAARCGGGA;ID=1-YTTCGTTGGAARCGGGA-3444-chr3;pvalue=9.88e-11;qvalue= 1.39e-05;sequence=CTTCGTTGGAAACGGGA;
chr3	93712979	93712996	1-YTTCGTTGGAARCGGGA-3445-chr3	100	-	fimo	nucleotide_motif	.	Name=1_chr3-;Alias=YTTCGTTGGAARCGGGA;ID=1-YTTCGTTGGAARCGGGA-3445-chr3;pvalue=9.88e-11;qvalue= 1.39e-05;sequence=CTTCGTTGGAAACGGGA;
chr3	93713656	93713673	1-YTTCGTTGGAARCGGGA-3446-chr3	100	-	fimo	nucleotide_motif	.	Name=1_chr3-;Alias=YTTCGTTGGAARCGGGA;ID=1-YTTCGTTGGAARCGGGA-3446-chr3;pvalue=9.88e-11;qvalue= 1.39e-05;sequence=CTTCGTTGGAAACGGGA;
chr3	93715519	93715536	1-YTTCGTTGGAARCGGGA-3447-chr3	100	-	fimo	nucleotide_motif	.	Name=1_chr3-;Alias=YTTCGTTGGAARCGGGA;ID=1-YTTCGTTGGAARCGGGA-3447-chr3;pvalue=9.88e-11;qvalue= 1.39e-05;sequence=CTTCGTTGGAAACGGGA;
chr3	93731474	93731491	1-YTTCGTTGGAARCGGGA-3448-chr3	100	-	fimo	nucleotide_motif	.	Name=1_chr3-;Alias=YTTCGTTGGAARCGGGA;ID=1-YTTCGTTGGAARCGGGA-3448-chr3;pvalue=9.88e-11;qvalue= 1.39e-05;sequence=CTTCGTTGGAAACGGGA;
chr3	93736755	93736772	1-YTTCGTTGGAARCGGGA-3449-chr3	100	-	fimo	nucleotide_motif	.	Name=1_chr3-;Alias=YTTCGTTGGAARCGGGA;ID=1-YTTCGTTGGAARCGGGA-3449-chr3;pvalue=9.88e-11;qvalue= 1.39e-05;sequence=CTTCGTTGGAAACGGGA;
chr3	93737948	93737965	1-YTTCGTTGGAARCGGGA-3450-chr3	100	-	fimo	nucleotide_motif	.	Name=1_chr3-;Alias=YTTCGTTGGAARCGGGA;ID=1-YTTCGTTGGAARCGGGA-3450-chr3;pvalue=9.88e-11;qvalue= 1.39e-05;sequence=CTTCGTTGGAAACGGGA;
chr3	93739481	93739498	1-YTTCGTTGGAARCGGGA-3451-chr3	100	-	fimo	nucleotide_motif	.	Name=1_chr3-;Alias=YTTCGTTGGAARCGGGA;ID=1-YTTCGTTGGAARCGGGA-3451-chr3;pvalue=9.88e-11;qvalue= 1.39e-05;sequence=CTTCGTTGGAAACGGGA;
chr3	93742021	93742038	1-YTTCGTTGGAARCGGGA-3452-chr3	100	-	fimo	nucleotide_motif	.	Name=1_chr3-;Alias=YTTCGTTGGAARCGGGA;ID=1-YTTCGTTGGAARCGGGA-3452-chr3;pvalue=9.88e-11;qvalue= 1.39e-05;sequence=CTTCGTTGGAAACGGGA;
chr4	67398952	67398969	1-YTTCGTTGGAARCGGGA-647-chr4	100	-	fimo	nucleotide_motif	.	Name=1_chr4-;Alias=YTTCGTTGGAARCGGGA;ID=1-YTTCGTTGGAARCGGGA-647-chr4;pvalue=9.88e-11;qvalue= 1.39e-05;sequence=CTTCGTTGGAAACGGGA;
chr4	67399291	67399308	1-YTTCGTTGGAARCGGGA-648-chr4	100	-	fimo	nucleotide_motif	.	Name=1_chr4-;Alias=YTTCGTTGGAARCGGGA;ID=1-YTTCGTTGGAARCGGGA-648-chr4;pvalue=9.88e-11;qvalue= 1.39e-05;sequence=CTTCGTTGGAAACGGGA;
chr4	67400311	67400328	1-YTTCGTTGGAARCGGGA-649-chr4	100	-	fimo	nucleotide_motif	.	Name=1_chr4-;Alias=YTTCGTTGGAARCGGGA;ID=1-YTTCGTTGGAARCGGGA-649-chr4;pvalue=9.88e-11;qvalue= 1.39e-05;sequence=CTTCGTTGGAAACGGGA;
chr5	46341061	46341078	1-YTTCGTTGGAARCGGGA-3110-chr5	100	-	fimo	nucleotide_motif	.	Name=1_chr5-;Alias=YTTCGTTGGAARCGGGA;ID=1-YTTCGTTGGAARCGGGA-3110-chr5;pvalue=9.88e-11;qvalue= 1.39e-05;sequence=CTTCGTTGGAAACGGGA;
chr5	46366559	46366576	1-YTTCGTTGGAARCGGGA-142-chr5	100	+	fimo	nucleotide_motif	.	Name=1_chr5+;Alias=YTTCGTTGGAARCGGGA;ID=1-YTTCGTTGGAARCGGGA-142-chr5;pvalue=9.88e-11;qvalue= 1.39e-05;sequence=cttcgttggaaacggga;
chr5	46369281	46369298	1-YTTCGTTGGAARCGGGA-143-chr5	100	+	fimo	nucleotide_motif	.	Name=1_chr5+;Alias=YTTCGTTGGAARCGGGA;ID=1-YTTCGTTGGAARCGGGA-143-chr5;pvalue=9.88e-11;qvalue= 1.39e-05;sequence=cttcgttggaaacggga;
chr5	46398889	46398906	1-YTTCGTTGGAARCGGGA-144-chr5	100	+	fimo	nucleotide_motif	.	Name=1_chr5+;Alias=YTTCGTTGGAARCGGGA;ID=1-YTTCGTTGGAARCGGGA-144-chr5;pvalue=9.88e-11;qvalue= 1.39e-05;sequence=cttcgttggaaacggga;
chr5	46400249	46400266	1-YTTCGTTGGAARCGGGA-145-chr5	100	+	fimo	nucleotide_motif	.	Name=1_chr5+;Alias=YTTCGTTGGAARCGGGA;ID=1-YTTCGTTGGAARCGGGA-145-chr5;pvalue=9.88e-11;qvalue= 1.39e-05;sequence=cttcgttggaaacggga;
chr5	46403610	46403627	1-YTTCGTTGGAARCGGGA-146-chr5	100	+	fimo	nucleotide_motif	.	Name=1_chr5+;Alias=YTTCGTTGGAARCGGGA;ID=1-YTTCGTTGGAARCGGGA-146-chr5;pvalue=9.88e-11;qvalue= 1.39e-05;sequence=cttcgttggaaacggga;
chr5	46408221	46408238	1-YTTCGTTGGAARCGGGA-147-chr5	100	+	fimo	nucleotide_motif	.	Name=1_chr5+;Alias=YTTCGTTGGAARCGGGA;ID=1-YTTCGTTGGAARCGGGA-147-chr5;pvalue=9.88e-11;qvalue= 1.39e-05;sequence=cttcgttggaaacggga;
chr5	46409414	46409431	1-YTTCGTTGGAARCGGGA-148-chr5	100	+	fimo	nucleotide_motif	.	Name=1_chr5+;Alias=YTTCGTTGGAARCGGGA;ID=1-YTTCGTTGGAARCGGGA-148-chr5;pvalue=9.88e-11;qvalue= 1.39e-05;sequence=cttcgttggaaacggga;
chr5	46414528	46414545	1-YTTCGTTGGAARCGGGA-149-chr5	100	+	fimo	nucleotide_motif	.	Name=1_chr5+;Alias=YTTCGTTGGAARCGGGA;ID=1-YTTCGTTGGAARCGGGA-149-chr5;pvalue=9.88e-11;qvalue= 1.39e-05;sequence=cttcgttggaaacggga;
chr5_GL000208v1_random	5784	5801	1-YTTCGTTGGAARCGGGA-1-chr5_GL000208v1_random	100	-	fimo	nucleotide_motif	.	Name=1_chr5_GL000208v1_random-;Alias=YTTCGTTGGAARCGGGA;ID=1-YTTCGTTGGAARCGGGA-1-chr5_GL000208v1_random;pvalue=9.88e-11;qvalue= 1.39e-05;sequence=CTTCGTTGGAAACGGGA;
chr5_GL000208v1_random	6295	6312	1-YTTCGTTGGAARCGGGA-2-chr5_GL000208v1_random	100	-	fimo	nucleotide_motif	.	Name=1_chr5_GL000208v1_random-;Alias=YTTCGTTGGAARCGGGA;ID=1-YTTCGTTGGAARCGGGA-2-chr5_GL000208v1_random;pvalue=9.88e-11;qvalue= 1.39e-05;sequence=CTTCGTTGGAAACGGGA;
chr5_GL000208v1_random	7320	7337	1-YTTCGTTGGAARCGGGA-3-chr5_GL000208v1_random	100	-	fimo	nucleotide_motif	.	Name=1_chr5_GL000208v1_random-;Alias=YTTCGTTGGAARCGGGA;ID=1-YTTCGTTGGAARCGGGA-3-chr5_GL000208v1_random;pvalue=9.88e-11;qvalue= 1.39e-05;sequence=CTTCGTTGGAAACGGGA;
chr5_GL000208v1_random	9015	9032	1-YTTCGTTGGAARCGGGA-4-chr5_GL000208v1_random	100	-	fimo	nucleotide_motif	.	Name=1_chr5_GL000208v1_random-;Alias=YTTCGTTGGAARCGGGA;ID=1-YTTCGTTGGAARCGGGA-4-chr5_GL000208v1_random;pvalue=9.88e-11;qvalue= 1.39e-05;sequence=CTTCGTTGGAAACGGGA;
chr5_GL000208v1_random	9867	9884	1-YTTCGTTGGAARCGGGA-5-chr5_GL000208v1_random	100	-	fimo	nucleotide_motif	.	Name=1_chr5_GL000208v1_random-;Alias=YTTCGTTGGAARCGGGA;ID=1-YTTCGTTGGAARCGGGA-5-chr5_GL000208v1_random;pvalue=9.88e-11;qvalue= 1.39e-05;sequence=CTTCGTTGGAAACGGGA;
chr5_GL000208v1_random	10037	10054	1-YTTCGTTGGAARCGGGA-6-chr5_GL000208v1_random	100	-	fimo	nucleotide_motif	.	Name=1_chr5_GL000208v1_random-;Alias=YTTCGTTGGAARCGGGA;ID=1-YTTCGTTGGAARCGGGA-6-chr5_GL000208v1_random;pvalue=9.88e-11;qvalue= 1.39e-05;sequence=CTTCGTTGGAAACGGGA;
chr5_GL000208v1_random	11233	11250	1-YTTCGTTGGAARCGGGA-7-chr5_GL000208v1_random	100	-	fimo	nucleotide_motif	.	Name=1_chr5_GL000208v1_random-;Alias=YTTCGTTGGAARCGGGA;ID=1-YTTCGTTGGAARCGGGA-7-chr5_GL000208v1_random;pvalue=9.88e-11;qvalue= 1.39e-05;sequence=CTTCGTTGGAAACGGGA;
chr5_GL000208v1_random	12087	12104	1-YTTCGTTGGAARCGGGA-8-chr5_GL000208v1_random	100	-	fimo	nucleotide_motif	.	Name=1_chr5_GL000208v1_random-;Alias=YTTCGTTGGAARCGGGA;ID=1-YTTCGTTGGAARCGGGA-8-chr5_GL000208v1_random;pvalue=9.88e-11;qvalue= 1.39e-05;sequence=CTTCGTTGGAAACGGGA;
chr5_GL000208v1_random	13110	13127	1-YTTCGTTGGAARCGGGA-9-chr5_GL000208v1_random	100	-	fimo	nucleotide_motif	.	Name=1_chr5_GL000208v1_random-;Alias=YTTCGTTGGAARCGGGA;ID=1-YTTCGTTGGAARCGGGA-9-chr5_GL000208v1_random;pvalue=9.88e-11;qvalue= 1.39e-05;sequence=CTTCGTTGGAAACGGGA;
chr5_GL000208v1_random	13619	13636	1-YTTCGTTGGAARCGGGA-10-chr5_GL000208v1_random	100	-	fimo	nucleotide_motif	.	Name=1_chr5_GL000208v1_random-;Alias=YTTCGTTGGAARCGGGA;ID=1-YTTCGTTGGAARCGGGA-10-chr5_GL000208v1_random;pvalue=9.88e-11;qvalue= 1.39e-05;sequence=CTTCGTTGGAAACGGGA;
chr5_GL000208v1_random	13948	13965	1-YTTCGTTGGAARCGGGA-11-chr5_GL000208v1_random	100	-	fimo	nucleotide_motif	.	Name=1_chr5_GL000208v1_random-;Alias=YTTCGTTGGAARCGGGA;ID=1-YTTCGTTGGAARCGGGA-11-chr5_GL000208v1_random;pvalue=9.88e-11;qvalue= 1.39e-05;sequence=CTTCGTTGGAAACGGGA;
chr5_GL000208v1_random	15975	15992	1-YTTCGTTGGAARCGGGA-12-chr5_GL000208v1_random	100	-	fimo	nucleotide_motif	.	Name=1_chr5_GL000208v1_random-;Alias=YTTCGTTGGAARCGGGA;ID=1-YTTCGTTGGAARCGGGA-12-chr5_GL000208v1_random;pvalue=9.88e-11;qvalue= 1.39e-05;sequence=CTTCGTTGGAAACGGGA;
chr5_GL000208v1_random	18754	18771	1-YTTCGTTGGAARCGGGA-13-chr5_GL000208v1_random	100	-	fimo	nucleotide_motif	.	Name=1_chr5_GL000208v1_random-;Alias=YTTCGTTGGAARCGGGA;ID=1-YTTCGTTGGAARCGGGA-13-chr5_GL000208v1_random;pvalue=9.88e-11;qvalue= 1.39e-05;sequence=CTTCGTTGGAAACGGGA;
chr5_GL000208v1_random	19268	19285	1-YTTCGTTGGAARCGGGA-14-chr5_GL000208v1_random	100	-	fimo	nucleotide_motif	.	Name=1_chr5_GL000208v1_random-;Alias=YTTCGTTGGAARCGGGA;ID=1-YTTCGTTGGAARCGGGA-14-chr5_GL000208v1_random;pvalue=9.88e-11;qvalue= 1.39e-05;sequence=CTTCGTTGGAAACGGGA;
chr5_GL000208v1_random	20806	20823	1-YTTCGTTGGAARCGGGA-15-chr5_GL000208v1_random	100	-	fimo	nucleotide_motif	.	Name=1_chr5_GL000208v1_random-;Alias=YTTCGTTGGAARCGGGA;ID=1-YTTCGTTGGAARCGGGA-15-chr5_GL000208v1_random;pvalue=9.88e-11;qvalue= 1.39e-05;sequence=CTTCGTTGGAAACGGGA;
chr5_GL000208v1_random	21487	21504	1-YTTCGTTGGAARCGGGA-16-chr5_GL000208v1_random	100	-	fimo	nucleotide_motif	.	Name=1_chr5_GL000208v1_random-;Alias=YTTCGTTGGAARCGGGA;ID=1-YTTCGTTGGAARCGGGA-16-chr5_GL000208v1_random;pvalue=9.88e-11;qvalue= 1.39e-05;sequence=CTTCGTTGGAAACGGGA;
chr5_GL000208v1_random	21998	22015	1-YTTCGTTGGAARCGGGA-17-chr5_GL000208v1_random	100	-	fimo	nucleotide_motif	.	Name=1_chr5_GL000208v1_random-;Alias=YTTCGTTGGAARCGGGA;ID=1-YTTCGTTGGAARCGGGA-17-chr5_GL000208v1_random;pvalue=9.88e-11;qvalue= 1.39e-05;sequence=CTTCGTTGGAAACGGGA;
chr5_GL000208v1_random	23706	23723	1-YTTCGTTGGAARCGGGA-18-chr5_GL000208v1_random	100	-	fimo	nucleotide_motif	.	Name=1_chr5_GL000208v1_random-;Alias=YTTCGTTGGAARCGGGA;ID=1-YTTCGTTGGAARCGGGA-18-chr5_GL000208v1_random;pvalue=9.88e-11;qvalue= 1.39e-05;sequence=CTTCGTTGGAAACGGGA;
chr5_GL000208v1_random	24635	24652	1-YTTCGTTGGAARCGGGA-19-chr5_GL000208v1_random	100	-	fimo	nucleotide_motif	.	Name=1_chr5_GL000208v1_random-;Alias=YTTCGTTGGAARCGGGA;ID=1-YTTCGTTGGAARCGGGA-19-chr5_GL000208v1_random;pvalue=9.88e-11;qvalue= 1.39e-05;sequence=CTTCGTTGGAAACGGGA;
chr5_GL000208v1_random	29165	29182	1-YTTCGTTGGAARCGGGA-20-chr5_GL000208v1_random	100	-	fimo	nucleotide_motif	.	Name=1_chr5_GL000208v1_random-;Alias=YTTCGTTGGAARCGGGA;ID=1-YTTCGTTGGAARCGGGA-20-chr5_GL000208v1_random;pvalue=9.88e-11;qvalue= 1.39e-05;sequence=CTTCGTTGGAAACGGGA;
chr5_GL000208v1_random	41066	41083	1-YTTCGTTGGAARCGGGA-21-chr5_GL000208v1_random	100	-	fimo	nucleotide_motif	.	Name=1_chr5_GL000208v1_random-;Alias=YTTCGTTGGAARCGGGA;ID=1-YTTCGTTGGAARCGGGA-21-chr5_GL000208v1_random;pvalue=9.88e-11;qvalue= 1.39e-05;sequence=CTTCGTTGGAAACGGGA;
chr5_GL000208v1_random	41919	41936	1-YTTCGTTGGAARCGGGA-22-chr5_GL000208v1_random	100	-	fimo	nucleotide_motif	.	Name=1_chr5_GL000208v1_random-;Alias=YTTCGTTGGAARCGGGA;ID=1-YTTCGTTGGAARCGGGA-22-chr5_GL000208v1_random;pvalue=9.88e-11;qvalue= 1.39e-05;sequence=CTTCGTTGGAAACGGGA;
chr5_GL000208v1_random	46837	46854	1-YTTCGTTGGAARCGGGA-23-chr5_GL000208v1_random	100	-	fimo	nucleotide_motif	.	Name=1_chr5_GL000208v1_random-;Alias=YTTCGTTGGAARCGGGA;ID=1-YTTCGTTGGAARCGGGA-23-chr5_GL000208v1_random;pvalue=9.88e-11;qvalue= 1.39e-05;sequence=CTTCGTTGGAAACGGGA;
chr5_GL000208v1_random	48199	48216	1-YTTCGTTGGAARCGGGA-24-chr5_GL000208v1_random	100	-	fimo	nucleotide_motif	.	Name=1_chr5_GL000208v1_random-;Alias=YTTCGTTGGAARCGGGA;ID=1-YTTCGTTGGAARCGGGA-24-chr5_GL000208v1_random;pvalue=9.88e-11;qvalue= 1.39e-05;sequence=CTTCGTTGGAAACGGGA;
chr5_GL000208v1_random	50078	50095	1-YTTCGTTGGAARCGGGA-25-chr5_GL000208v1_random	100	-	fimo	nucleotide_motif	.	Name=1_chr5_GL000208v1_random-;Alias=YTTCGTTGGAARCGGGA;ID=1-YTTCGTTGGAARCGGGA-25-chr5_GL000208v1_random;pvalue=9.88e-11;qvalue= 1.39e-05;sequence=CTTCGTTGGAAACGGGA;
chr5_GL000208v1_random	55533	55550	1-YTTCGTTGGAARCGGGA-26-chr5_GL000208v1_random	100	-	fimo	nucleotide_motif	.	Name=1_chr5_GL000208v1_random-;Alias=YTTCGTTGGAARCGGGA;ID=1-YTTCGTTGGAARCGGGA-26-chr5_GL000208v1_random;pvalue=9.88e-11;qvalue= 1.39e-05;sequence=CTTCGTTGGAAACGGGA;
chr5_GL000208v1_random	85367	85384	1-YTTCGTTGGAARCGGGA-27-chr5_GL000208v1_random	100	-	fimo	nucleotide_motif	.	Name=1_chr5_GL000208v1_random-;Alias=YTTCGTTGGAARCGGGA;ID=1-YTTCGTTGGAARCGGGA-27-chr5_GL000208v1_random;pvalue=9.88e-11;qvalue= 1.39e-05;sequence=CTTCGTTGGAAACGGGA;
chr5_GL000208v1_random	87581	87598	1-YTTCGTTGGAARCGGGA-28-chr5_GL000208v1_random	100	-	fimo	nucleotide_motif	.	Name=1_chr5_GL000208v1_random-;Alias=YTTCGTTGGAARCGGGA;ID=1-YTTCGTTGGAARCGGGA-28-chr5_GL000208v1_random;pvalue=9.88e-11;qvalue= 1.39e-05;sequence=CTTCGTTGGAAACGGGA;
chr6	58447387	58447404	1-YTTCGTTGGAARCGGGA-3-chr6	100	+	fimo	nucleotide_motif	.	Name=1_chr6+;Alias=YTTCGTTGGAARCGGGA;ID=1-YTTCGTTGGAARCGGGA-3-chr6;pvalue=9.88e-11;qvalue= 1.39e-05;sequence=cttcgttggaaacggga;
chr6	58449258	58449275	1-YTTCGTTGGAARCGGGA-4-chr6	100	+	fimo	nucleotide_motif	.	Name=1_chr6+;Alias=YTTCGTTGGAARCGGGA;ID=1-YTTCGTTGGAARCGGGA-4-chr6;pvalue=9.88e-11;qvalue= 1.39e-05;sequence=cttcgttggaaacggga;
chr6	58449598	58449615	1-YTTCGTTGGAARCGGGA-5-chr6	100	+	fimo	nucleotide_motif	.	Name=1_chr6+;Alias=YTTCGTTGGAARCGGGA;ID=1-YTTCGTTGGAARCGGGA-5-chr6;pvalue=9.88e-11;qvalue= 1.39e-05;sequence=cttcgttggaaacggga;
chr6	58449935	58449952	1-YTTCGTTGGAARCGGGA-6-chr6	100	+	fimo	nucleotide_motif	.	Name=1_chr6+;Alias=YTTCGTTGGAARCGGGA;ID=1-YTTCGTTGGAARCGGGA-6-chr6;pvalue=9.88e-11;qvalue= 1.39e-05;sequence=cttcgttggaaacggga;
chr6	58450104	58450121	1-YTTCGTTGGAARCGGGA-7-chr6	100	+	fimo	nucleotide_motif	.	Name=1_chr6+;Alias=YTTCGTTGGAARCGGGA;ID=1-YTTCGTTGGAARCGGGA-7-chr6;pvalue=9.88e-11;qvalue= 1.39e-05;sequence=cttcgttggaaacggga;
chr6	58450444	58450461	1-YTTCGTTGGAARCGGGA-8-chr6	100	+	fimo	nucleotide_motif	.	Name=1_chr6+;Alias=YTTCGTTGGAARCGGGA;ID=1-YTTCGTTGGAARCGGGA-8-chr6;pvalue=9.88e-11;qvalue= 1.39e-05;sequence=cttcgttggaaacggga;
chr6	58452315	58452332	1-YTTCGTTGGAARCGGGA-9-chr6	100	+	fimo	nucleotide_motif	.	Name=1_chr6+;Alias=YTTCGTTGGAARCGGGA;ID=1-YTTCGTTGGAARCGGGA-9-chr6;pvalue=9.88e-11;qvalue= 1.39e-05;sequence=cttcgttggaaacggga;
chr6	58452655	58452672	1-YTTCGTTGGAARCGGGA-10-chr6	100	+	fimo	nucleotide_motif	.	Name=1_chr6+;Alias=YTTCGTTGGAARCGGGA;ID=1-YTTCGTTGGAARCGGGA-10-chr6;pvalue=9.88e-11;qvalue= 1.39e-05;sequence=cttcgttggaaacggga;
chr6	58452992	58453009	1-YTTCGTTGGAARCGGGA-11-chr6	100	+	fimo	nucleotide_motif	.	Name=1_chr6+;Alias=YTTCGTTGGAARCGGGA;ID=1-YTTCGTTGGAARCGGGA-11-chr6;pvalue=9.88e-11;qvalue= 1.39e-05;sequence=cttcgttggaaacggga;
chr6	58453161	58453178	1-YTTCGTTGGAARCGGGA-12-chr6	100	+	fimo	nucleotide_motif	.	Name=1_chr6+;Alias=YTTCGTTGGAARCGGGA;ID=1-YTTCGTTGGAARCGGGA-12-chr6;pvalue=9.88e-11;qvalue= 1.39e-05;sequence=cttcgttggaaacggga;
chr6	60232633	60232650	1-YTTCGTTGGAARCGGGA-2343-chr6	100	+	fimo	nucleotide_motif	.	Name=1_chr6+;Alias=YTTCGTTGGAARCGGGA;ID=1-YTTCGTTGGAARCGGGA-2343-chr6;pvalue=9.88e-11;qvalue= 1.39e-05;sequence=cttcgttggaaacggga;
chr6	60241647	60241664	1-YTTCGTTGGAARCGGGA-2344-chr6	100	+	fimo	nucleotide_motif	.	Name=1_chr6+;Alias=YTTCGTTGGAARCGGGA;ID=1-YTTCGTTGGAARCGGGA-2344-chr6;pvalue=9.88e-11;qvalue= 1.39e-05;sequence=cttcgttggaaacggga;
chr6	61372841	61372858	1-YTTCGTTGGAARCGGGA-2345-chr6	100	+	fimo	nucleotide_motif	.	Name=1_chr6+;Alias=YTTCGTTGGAARCGGGA;ID=1-YTTCGTTGGAARCGGGA-2345-chr6;pvalue=9.88e-11;qvalue= 1.39e-05;sequence=cttcgttggaaacggga;
chr6	61381089	61381106	1-YTTCGTTGGAARCGGGA-2346-chr6	100	+	fimo	nucleotide_motif	.	Name=1_chr6+;Alias=YTTCGTTGGAARCGGGA;ID=1-YTTCGTTGGAARCGGGA-2346-chr6;pvalue=9.88e-11;qvalue= 1.39e-05;sequence=cttcgttggaaacggga;
chr6	61384414	61384431	1-YTTCGTTGGAARCGGGA-2347-chr6	100	+	fimo	nucleotide_motif	.	Name=1_chr6+;Alias=YTTCGTTGGAARCGGGA;ID=1-YTTCGTTGGAARCGGGA-2347-chr6;pvalue=9.88e-11;qvalue= 1.39e-05;sequence=cttcgttggaaacggga;
chr6	61389847	61389864	1-YTTCGTTGGAARCGGGA-2348-chr6	100	+	fimo	nucleotide_motif	.	Name=1_chr6+;Alias=YTTCGTTGGAARCGGGA;ID=1-YTTCGTTGGAARCGGGA-2348-chr6;pvalue=9.88e-11;qvalue= 1.39e-05;sequence=cttcgttggaaacggga;
chr6	61391038	61391055	1-YTTCGTTGGAARCGGGA-2349-chr6	100	+	fimo	nucleotide_motif	.	Name=1_chr6+;Alias=YTTCGTTGGAARCGGGA;ID=1-YTTCGTTGGAARCGGGA-2349-chr6;pvalue=9.88e-11;qvalue= 1.39e-05;sequence=cttcgttggaaacggga;
chr6	61399091	61399108	1-YTTCGTTGGAARCGGGA-2350-chr6	100	+	fimo	nucleotide_motif	.	Name=1_chr6+;Alias=YTTCGTTGGAARCGGGA;ID=1-YTTCGTTGGAARCGGGA-2350-chr6;pvalue=9.88e-11;qvalue= 1.39e-05;sequence=cttcgttggaaacggga;
chr6	61406214	61406231	1-YTTCGTTGGAARCGGGA-2351-chr6	100	+	fimo	nucleotide_motif	.	Name=1_chr6+;Alias=YTTCGTTGGAARCGGGA;ID=1-YTTCGTTGGAARCGGGA-2351-chr6;pvalue=9.88e-11;qvalue= 1.39e-05;sequence=cttcgttggaaacggga;
chr6	61408247	61408264	1-YTTCGTTGGAARCGGGA-2352-chr6	100	+	fimo	nucleotide_motif	.	Name=1_chr6+;Alias=YTTCGTTGGAARCGGGA;ID=1-YTTCGTTGGAARCGGGA-2352-chr6;pvalue=9.88e-11;qvalue= 1.39e-05;sequence=cttcgttggaaacggga;
chr6	61411801	61411818	1-YTTCGTTGGAARCGGGA-2353-chr6	100	+	fimo	nucleotide_motif	.	Name=1_chr6+;Alias=YTTCGTTGGAARCGGGA;ID=1-YTTCGTTGGAARCGGGA-2353-chr6;pvalue=9.88e-11;qvalue= 1.39e-05;sequence=cttcgttggaaacggga;
chr6	61412818	61412835	1-YTTCGTTGGAARCGGGA-2354-chr6	100	+	fimo	nucleotide_motif	.	Name=1_chr6+;Alias=YTTCGTTGGAARCGGGA;ID=1-YTTCGTTGGAARCGGGA-2354-chr6;pvalue=9.88e-11;qvalue= 1.39e-05;sequence=cttcgttggaaacggga;
chr6	61421214	61421231	1-YTTCGTTGGAARCGGGA-2355-chr6	100	+	fimo	nucleotide_motif	.	Name=1_chr6+;Alias=YTTCGTTGGAARCGGGA;ID=1-YTTCGTTGGAARCGGGA-2355-chr6;pvalue=9.88e-11;qvalue= 1.39e-05;sequence=cttcgttggaaacggga;
chr6	61422573	61422590	1-YTTCGTTGGAARCGGGA-2356-chr6	100	+	fimo	nucleotide_motif	.	Name=1_chr6+;Alias=YTTCGTTGGAARCGGGA;ID=1-YTTCGTTGGAARCGGGA-2356-chr6;pvalue=9.88e-11;qvalue= 1.39e-05;sequence=cttcgttggaaacggga;
chr6	61424160	61424177	1-YTTCGTTGGAARCGGGA-2357-chr6	100	+	fimo	nucleotide_motif	.	Name=1_chr6+;Alias=YTTCGTTGGAARCGGGA;ID=1-YTTCGTTGGAARCGGGA-2357-chr6;pvalue=9.88e-11;qvalue= 1.39e-05;sequence=cttcgttggaaacggga;
chr7	58004640	58004657	1-YTTCGTTGGAARCGGGA-10-chr7	100	+	fimo	nucleotide_motif	.	Name=1_chr7+;Alias=YTTCGTTGGAARCGGGA;ID=1-YTTCGTTGGAARCGGGA-10-chr7;pvalue=9.88e-11;qvalue= 1.39e-05;sequence=cttcgttggaaacggga;
chr7	58008383	58008400	1-YTTCGTTGGAARCGGGA-11-chr7	100	+	fimo	nucleotide_motif	.	Name=1_chr7+;Alias=YTTCGTTGGAARCGGGA;ID=1-YTTCGTTGGAARCGGGA-11-chr7;pvalue=9.88e-11;qvalue= 1.39e-05;sequence=cttcgttggaaacggga;
chr7	58009723	58009740	1-YTTCGTTGGAARCGGGA-12-chr7	100	+	fimo	nucleotide_motif	.	Name=1_chr7+;Alias=YTTCGTTGGAARCGGGA;ID=1-YTTCGTTGGAARCGGGA-12-chr7;pvalue=9.88e-11;qvalue= 1.39e-05;sequence=cttcgttggaaacggga;
chr7	58013818	58013835	1-YTTCGTTGGAARCGGGA-13-chr7	100	+	fimo	nucleotide_motif	.	Name=1_chr7+;Alias=YTTCGTTGGAARCGGGA;ID=1-YTTCGTTGGAARCGGGA-13-chr7;pvalue=9.88e-11;qvalue= 1.39e-05;sequence=cttcgttggaaacggga;
chr7	58014160	58014177	1-YTTCGTTGGAARCGGGA-14-chr7	100	+	fimo	nucleotide_motif	.	Name=1_chr7+;Alias=YTTCGTTGGAARCGGGA;ID=1-YTTCGTTGGAARCGGGA-14-chr7;pvalue=9.88e-11;qvalue= 1.39e-05;sequence=cttcgttggaaacggga;
chr7	58017912	58017929	1-YTTCGTTGGAARCGGGA-15-chr7	100	+	fimo	nucleotide_motif	.	Name=1_chr7+;Alias=YTTCGTTGGAARCGGGA;ID=1-YTTCGTTGGAARCGGGA-15-chr7;pvalue=9.88e-11;qvalue= 1.39e-05;sequence=cttcgttggaaacggga;
chr7	58018253	58018270	1-YTTCGTTGGAARCGGGA-16-chr7	100	+	fimo	nucleotide_motif	.	Name=1_chr7+;Alias=YTTCGTTGGAARCGGGA;ID=1-YTTCGTTGGAARCGGGA-16-chr7;pvalue=9.88e-11;qvalue= 1.39e-05;sequence=cttcgttggaaacggga;
chr7	58019450	58019467	1-YTTCGTTGGAARCGGGA-17-chr7	100	+	fimo	nucleotide_motif	.	Name=1_chr7+;Alias=YTTCGTTGGAARCGGGA;ID=1-YTTCGTTGGAARCGGGA-17-chr7;pvalue=9.88e-11;qvalue= 1.39e-05;sequence=cttcgttggaaacggga;
chr7	58023201	58023218	1-YTTCGTTGGAARCGGGA-18-chr7	100	+	fimo	nucleotide_motif	.	Name=1_chr7+;Alias=YTTCGTTGGAARCGGGA;ID=1-YTTCGTTGGAARCGGGA-18-chr7;pvalue=9.88e-11;qvalue= 1.39e-05;sequence=cttcgttggaaacggga;
chr7	58024056	58024073	1-YTTCGTTGGAARCGGGA-19-chr7	100	+	fimo	nucleotide_motif	.	Name=1_chr7+;Alias=YTTCGTTGGAARCGGGA;ID=1-YTTCGTTGGAARCGGGA-19-chr7;pvalue=9.88e-11;qvalue= 1.39e-05;sequence=cttcgttggaaacggga;
chr7	58024909	58024926	1-YTTCGTTGGAARCGGGA-20-chr7	100	+	fimo	nucleotide_motif	.	Name=1_chr7+;Alias=YTTCGTTGGAARCGGGA;ID=1-YTTCGTTGGAARCGGGA-20-chr7;pvalue=9.88e-11;qvalue= 1.39e-05;sequence=cttcgttggaaacggga;
chr7	58028485	58028502	1-YTTCGTTGGAARCGGGA-21-chr7	100	+	fimo	nucleotide_motif	.	Name=1_chr7+;Alias=YTTCGTTGGAARCGGGA;ID=1-YTTCGTTGGAARCGGGA-21-chr7;pvalue=9.88e-11;qvalue= 1.39e-05;sequence=cttcgttggaaacggga;
chr7	60878563	60878580	1-YTTCGTTGGAARCGGGA-4946-chr7	100	-	fimo	nucleotide_motif	.	Name=1_chr7-;Alias=YTTCGTTGGAARCGGGA;ID=1-YTTCGTTGGAARCGGGA-4946-chr7;pvalue=9.88e-11;qvalue= 1.39e-05;sequence=CTTCGTTGGAAACGGGA;
chr7	60882731	60882748	1-YTTCGTTGGAARCGGGA-4947-chr7	100	-	fimo	nucleotide_motif	.	Name=1_chr7-;Alias=YTTCGTTGGAARCGGGA;ID=1-YTTCGTTGGAARCGGGA-4947-chr7;pvalue=9.88e-11;qvalue= 1.39e-05;sequence=CTTCGTTGGAAACGGGA;
chr7	60883424	60883441	1-YTTCGTTGGAARCGGGA-4948-chr7	100	-	fimo	nucleotide_motif	.	Name=1_chr7-;Alias=YTTCGTTGGAARCGGGA;ID=1-YTTCGTTGGAARCGGGA-4948-chr7;pvalue=9.88e-11;qvalue= 1.39e-05;sequence=CTTCGTTGGAAACGGGA;
chr7	60884107	60884124	1-YTTCGTTGGAARCGGGA-4949-chr7	100	-	fimo	nucleotide_motif	.	Name=1_chr7-;Alias=YTTCGTTGGAARCGGGA;ID=1-YTTCGTTGGAARCGGGA-4949-chr7;pvalue=9.88e-11;qvalue= 1.39e-05;sequence=CTTCGTTGGAAACGGGA;
chr7	61106339	61106356	1-YTTCGTTGGAARCGGGA-4793-chr7	100	+	fimo	nucleotide_motif	.	Name=1_chr7+;Alias=YTTCGTTGGAARCGGGA;ID=1-YTTCGTTGGAARCGGGA-4793-chr7;pvalue=9.88e-11;qvalue= 1.39e-05;sequence=cttcgttggaaacggga;
chr7	61107364	61107381	1-YTTCGTTGGAARCGGGA-4794-chr7	100	+	fimo	nucleotide_motif	.	Name=1_chr7+;Alias=YTTCGTTGGAARCGGGA;ID=1-YTTCGTTGGAARCGGGA-4794-chr7;pvalue=9.88e-11;qvalue= 1.39e-05;sequence=cttcgttggaaacggga;
chr7	61116514	61116531	1-YTTCGTTGGAARCGGGA-4795-chr7	100	+	fimo	nucleotide_motif	.	Name=1_chr7+;Alias=YTTCGTTGGAARCGGGA;ID=1-YTTCGTTGGAARCGGGA-4795-chr7;pvalue=9.88e-11;qvalue= 1.39e-05;sequence=cttcgttggaaacggga;
chr7	61119249	61119266	1-YTTCGTTGGAARCGGGA-4796-chr7	100	+	fimo	nucleotide_motif	.	Name=1_chr7+;Alias=YTTCGTTGGAARCGGGA;ID=1-YTTCGTTGGAARCGGGA-4796-chr7;pvalue=9.88e-11;qvalue= 1.39e-05;sequence=cttcgttggaaacggga;
chr7	61121984	61122001	1-YTTCGTTGGAARCGGGA-4797-chr7	100	+	fimo	nucleotide_motif	.	Name=1_chr7+;Alias=YTTCGTTGGAARCGGGA;ID=1-YTTCGTTGGAARCGGGA-4797-chr7;pvalue=9.88e-11;qvalue= 1.39e-05;sequence=cttcgttggaaacggga;
chr7	61124718	61124735	1-YTTCGTTGGAARCGGGA-4798-chr7	100	+	fimo	nucleotide_motif	.	Name=1_chr7+;Alias=YTTCGTTGGAARCGGGA;ID=1-YTTCGTTGGAARCGGGA-4798-chr7;pvalue=9.88e-11;qvalue= 1.39e-05;sequence=cttcgttggaaacggga;
chr7	61127452	61127469	1-YTTCGTTGGAARCGGGA-4799-chr7	100	+	fimo	nucleotide_motif	.	Name=1_chr7+;Alias=YTTCGTTGGAARCGGGA;ID=1-YTTCGTTGGAARCGGGA-4799-chr7;pvalue=9.88e-11;qvalue= 1.39e-05;sequence=cttcgttggaaacggga;
chr7	61130186	61130203	1-YTTCGTTGGAARCGGGA-4800-chr7	100	+	fimo	nucleotide_motif	.	Name=1_chr7+;Alias=YTTCGTTGGAARCGGGA;ID=1-YTTCGTTGGAARCGGGA-4800-chr7;pvalue=9.88e-11;qvalue= 1.39e-05;sequence=cttcgttggaaacggga;
chr7	61132920	61132937	1-YTTCGTTGGAARCGGGA-4801-chr7	100	+	fimo	nucleotide_motif	.	Name=1_chr7+;Alias=YTTCGTTGGAARCGGGA;ID=1-YTTCGTTGGAARCGGGA-4801-chr7;pvalue=9.88e-11;qvalue= 1.39e-05;sequence=cttcgttggaaacggga;
chr7	61135654	61135671	1-YTTCGTTGGAARCGGGA-4802-chr7	100	+	fimo	nucleotide_motif	.	Name=1_chr7+;Alias=YTTCGTTGGAARCGGGA;ID=1-YTTCGTTGGAARCGGGA-4802-chr7;pvalue=9.88e-11;qvalue= 1.39e-05;sequence=cttcgttggaaacggga;
chr7	61138046	61138063	1-YTTCGTTGGAARCGGGA-4803-chr7	100	+	fimo	nucleotide_motif	.	Name=1_chr7+;Alias=YTTCGTTGGAARCGGGA;ID=1-YTTCGTTGGAARCGGGA-4803-chr7;pvalue=9.88e-11;qvalue= 1.39e-05;sequence=cttcgttggaaacggga;
chr7	61140950	61140967	1-YTTCGTTGGAARCGGGA-4804-chr7	100	+	fimo	nucleotide_motif	.	Name=1_chr7+;Alias=YTTCGTTGGAARCGGGA;ID=1-YTTCGTTGGAARCGGGA-4804-chr7;pvalue=9.88e-11;qvalue= 1.39e-05;sequence=cttcgttggaaacggga;
chr7	61143684	61143701	1-YTTCGTTGGAARCGGGA-4805-chr7	100	+	fimo	nucleotide_motif	.	Name=1_chr7+;Alias=YTTCGTTGGAARCGGGA;ID=1-YTTCGTTGGAARCGGGA-4805-chr7;pvalue=9.88e-11;qvalue= 1.39e-05;sequence=cttcgttggaaacggga;
chr7	61146418	61146435	1-YTTCGTTGGAARCGGGA-4806-chr7	100	+	fimo	nucleotide_motif	.	Name=1_chr7+;Alias=YTTCGTTGGAARCGGGA;ID=1-YTTCGTTGGAARCGGGA-4806-chr7;pvalue=9.88e-11;qvalue= 1.39e-05;sequence=cttcgttggaaacggga;
chr7	61149152	61149169	1-YTTCGTTGGAARCGGGA-4807-chr7	100	+	fimo	nucleotide_motif	.	Name=1_chr7+;Alias=YTTCGTTGGAARCGGGA;ID=1-YTTCGTTGGAARCGGGA-4807-chr7;pvalue=9.88e-11;qvalue= 1.39e-05;sequence=cttcgttggaaacggga;
chr7	61151886	61151903	1-YTTCGTTGGAARCGGGA-4808-chr7	100	+	fimo	nucleotide_motif	.	Name=1_chr7+;Alias=YTTCGTTGGAARCGGGA;ID=1-YTTCGTTGGAARCGGGA-4808-chr7;pvalue=9.88e-11;qvalue= 1.39e-05;sequence=cttcgttggaaacggga;
chr7	61154619	61154636	1-YTTCGTTGGAARCGGGA-4809-chr7	100	+	fimo	nucleotide_motif	.	Name=1_chr7+;Alias=YTTCGTTGGAARCGGGA;ID=1-YTTCGTTGGAARCGGGA-4809-chr7;pvalue=9.88e-11;qvalue= 1.39e-05;sequence=cttcgttggaaacggga;
chr7	61157353	61157370	1-YTTCGTTGGAARCGGGA-4810-chr7	100	+	fimo	nucleotide_motif	.	Name=1_chr7+;Alias=YTTCGTTGGAARCGGGA;ID=1-YTTCGTTGGAARCGGGA-4810-chr7;pvalue=9.88e-11;qvalue= 1.39e-05;sequence=cttcgttggaaacggga;
chr7	61160087	61160104	1-YTTCGTTGGAARCGGGA-4811-chr7	100	+	fimo	nucleotide_motif	.	Name=1_chr7+;Alias=YTTCGTTGGAARCGGGA;ID=1-YTTCGTTGGAARCGGGA-4811-chr7;pvalue=9.88e-11;qvalue= 1.39e-05;sequence=cttcgttggaaacggga;
chr7	61162821	61162838	1-YTTCGTTGGAARCGGGA-4812-chr7	100	+	fimo	nucleotide_motif	.	Name=1_chr7+;Alias=YTTCGTTGGAARCGGGA;ID=1-YTTCGTTGGAARCGGGA-4812-chr7;pvalue=9.88e-11;qvalue= 1.39e-05;sequence=cttcgttggaaacggga;
chr7	61165555	61165572	1-YTTCGTTGGAARCGGGA-4813-chr7	100	+	fimo	nucleotide_motif	.	Name=1_chr7+;Alias=YTTCGTTGGAARCGGGA;ID=1-YTTCGTTGGAARCGGGA-4813-chr7;pvalue=9.88e-11;qvalue= 1.39e-05;sequence=cttcgttggaaacggga;
chr7	61168289	61168306	1-YTTCGTTGGAARCGGGA-4814-chr7	100	+	fimo	nucleotide_motif	.	Name=1_chr7+;Alias=YTTCGTTGGAARCGGGA;ID=1-YTTCGTTGGAARCGGGA-4814-chr7;pvalue=9.88e-11;qvalue= 1.39e-05;sequence=cttcgttggaaacggga;
chr7	61171023	61171040	1-YTTCGTTGGAARCGGGA-4815-chr7	100	+	fimo	nucleotide_motif	.	Name=1_chr7+;Alias=YTTCGTTGGAARCGGGA;ID=1-YTTCGTTGGAARCGGGA-4815-chr7;pvalue=9.88e-11;qvalue= 1.39e-05;sequence=cttcgttggaaacggga;
chr7	61174613	61174630	1-YTTCGTTGGAARCGGGA-4816-chr7	100	+	fimo	nucleotide_motif	.	Name=1_chr7+;Alias=YTTCGTTGGAARCGGGA;ID=1-YTTCGTTGGAARCGGGA-4816-chr7;pvalue=9.88e-11;qvalue= 1.39e-05;sequence=cttcgttggaaacggga;
chr7	61177347	61177364	1-YTTCGTTGGAARCGGGA-4817-chr7	100	+	fimo	nucleotide_motif	.	Name=1_chr7+;Alias=YTTCGTTGGAARCGGGA;ID=1-YTTCGTTGGAARCGGGA-4817-chr7;pvalue=9.88e-11;qvalue= 1.39e-05;sequence=cttcgttggaaacggga;
chr7	61180081	61180098	1-YTTCGTTGGAARCGGGA-4818-chr7	100	+	fimo	nucleotide_motif	.	Name=1_chr7+;Alias=YTTCGTTGGAARCGGGA;ID=1-YTTCGTTGGAARCGGGA-4818-chr7;pvalue=9.88e-11;qvalue= 1.39e-05;sequence=cttcgttggaaacggga;
chr7	61182474	61182491	1-YTTCGTTGGAARCGGGA-4819-chr7	100	+	fimo	nucleotide_motif	.	Name=1_chr7+;Alias=YTTCGTTGGAARCGGGA;ID=1-YTTCGTTGGAARCGGGA-4819-chr7;pvalue=9.88e-11;qvalue= 1.39e-05;sequence=cttcgttggaaacggga;
chr7	61185208	61185225	1-YTTCGTTGGAARCGGGA-4820-chr7	100	+	fimo	nucleotide_motif	.	Name=1_chr7+;Alias=YTTCGTTGGAARCGGGA;ID=1-YTTCGTTGGAARCGGGA-4820-chr7;pvalue=9.88e-11;qvalue= 1.39e-05;sequence=cttcgttggaaacggga;
chr7	61187942	61187959	1-YTTCGTTGGAARCGGGA-4821-chr7	100	+	fimo	nucleotide_motif	.	Name=1_chr7+;Alias=YTTCGTTGGAARCGGGA;ID=1-YTTCGTTGGAARCGGGA-4821-chr7;pvalue=9.88e-11;qvalue= 1.39e-05;sequence=cttcgttggaaacggga;
chr7	61190674	61190691	1-YTTCGTTGGAARCGGGA-4822-chr7	100	+	fimo	nucleotide_motif	.	Name=1_chr7+;Alias=YTTCGTTGGAARCGGGA;ID=1-YTTCGTTGGAARCGGGA-4822-chr7;pvalue=9.88e-11;qvalue= 1.39e-05;sequence=cttcgttggaaacggga;
chr7	61193408	61193425	1-YTTCGTTGGAARCGGGA-4823-chr7	100	+	fimo	nucleotide_motif	.	Name=1_chr7+;Alias=YTTCGTTGGAARCGGGA;ID=1-YTTCGTTGGAARCGGGA-4823-chr7;pvalue=9.88e-11;qvalue= 1.39e-05;sequence=cttcgttggaaacggga;
chr7	61196314	61196331	1-YTTCGTTGGAARCGGGA-4824-chr7	100	+	fimo	nucleotide_motif	.	Name=1_chr7+;Alias=YTTCGTTGGAARCGGGA;ID=1-YTTCGTTGGAARCGGGA-4824-chr7;pvalue=9.88e-11;qvalue= 1.39e-05;sequence=cttcgttggaaacggga;
chr7	61199048	61199065	1-YTTCGTTGGAARCGGGA-4825-chr7	100	+	fimo	nucleotide_motif	.	Name=1_chr7+;Alias=YTTCGTTGGAARCGGGA;ID=1-YTTCGTTGGAARCGGGA-4825-chr7;pvalue=9.88e-11;qvalue= 1.39e-05;sequence=cttcgttggaaacggga;
chr7	61201782	61201799	1-YTTCGTTGGAARCGGGA-4826-chr7	100	+	fimo	nucleotide_motif	.	Name=1_chr7+;Alias=YTTCGTTGGAARCGGGA;ID=1-YTTCGTTGGAARCGGGA-4826-chr7;pvalue=9.88e-11;qvalue= 1.39e-05;sequence=cttcgttggaaacggga;
chr7	61204515	61204532	1-YTTCGTTGGAARCGGGA-4827-chr7	100	+	fimo	nucleotide_motif	.	Name=1_chr7+;Alias=YTTCGTTGGAARCGGGA;ID=1-YTTCGTTGGAARCGGGA-4827-chr7;pvalue=9.88e-11;qvalue= 1.39e-05;sequence=cttcgttggaaacggga;
chr7	61207249	61207266	1-YTTCGTTGGAARCGGGA-4828-chr7	100	+	fimo	nucleotide_motif	.	Name=1_chr7+;Alias=YTTCGTTGGAARCGGGA;ID=1-YTTCGTTGGAARCGGGA-4828-chr7;pvalue=9.88e-11;qvalue= 1.39e-05;sequence=cttcgttggaaacggga;
chr7	61209983	61210000	1-YTTCGTTGGAARCGGGA-4829-chr7	100	+	fimo	nucleotide_motif	.	Name=1_chr7+;Alias=YTTCGTTGGAARCGGGA;ID=1-YTTCGTTGGAARCGGGA-4829-chr7;pvalue=9.88e-11;qvalue= 1.39e-05;sequence=cttcgttggaaacggga;
chr7	61212717	61212734	1-YTTCGTTGGAARCGGGA-4830-chr7	100	+	fimo	nucleotide_motif	.	Name=1_chr7+;Alias=YTTCGTTGGAARCGGGA;ID=1-YTTCGTTGGAARCGGGA-4830-chr7;pvalue=9.88e-11;qvalue= 1.39e-05;sequence=cttcgttggaaacggga;
chr7	61215451	61215468	1-YTTCGTTGGAARCGGGA-4831-chr7	100	+	fimo	nucleotide_motif	.	Name=1_chr7+;Alias=YTTCGTTGGAARCGGGA;ID=1-YTTCGTTGGAARCGGGA-4831-chr7;pvalue=9.88e-11;qvalue= 1.39e-05;sequence=cttcgttggaaacggga;
chr7	61218185	61218202	1-YTTCGTTGGAARCGGGA-4832-chr7	100	+	fimo	nucleotide_motif	.	Name=1_chr7+;Alias=YTTCGTTGGAARCGGGA;ID=1-YTTCGTTGGAARCGGGA-4832-chr7;pvalue=9.88e-11;qvalue= 1.39e-05;sequence=cttcgttggaaacggga;
chr7	61220919	61220936	1-YTTCGTTGGAARCGGGA-4833-chr7	100	+	fimo	nucleotide_motif	.	Name=1_chr7+;Alias=YTTCGTTGGAARCGGGA;ID=1-YTTCGTTGGAARCGGGA-4833-chr7;pvalue=9.88e-11;qvalue= 1.39e-05;sequence=cttcgttggaaacggga;
chr7	61223652	61223669	1-YTTCGTTGGAARCGGGA-4834-chr7	100	+	fimo	nucleotide_motif	.	Name=1_chr7+;Alias=YTTCGTTGGAARCGGGA;ID=1-YTTCGTTGGAARCGGGA-4834-chr7;pvalue=9.88e-11;qvalue= 1.39e-05;sequence=cttcgttggaaacggga;
chr7	61226386	61226403	1-YTTCGTTGGAARCGGGA-4835-chr7	100	+	fimo	nucleotide_motif	.	Name=1_chr7+;Alias=YTTCGTTGGAARCGGGA;ID=1-YTTCGTTGGAARCGGGA-4835-chr7;pvalue=9.88e-11;qvalue= 1.39e-05;sequence=cttcgttggaaacggga;
chr7	61229461	61229478	1-YTTCGTTGGAARCGGGA-4836-chr7	100	+	fimo	nucleotide_motif	.	Name=1_chr7+;Alias=YTTCGTTGGAARCGGGA;ID=1-YTTCGTTGGAARCGGGA-4836-chr7;pvalue=9.88e-11;qvalue= 1.39e-05;sequence=cttcgttggaaacggga;
chr7	61232195	61232212	1-YTTCGTTGGAARCGGGA-4837-chr7	100	+	fimo	nucleotide_motif	.	Name=1_chr7+;Alias=YTTCGTTGGAARCGGGA;ID=1-YTTCGTTGGAARCGGGA-4837-chr7;pvalue=9.88e-11;qvalue= 1.39e-05;sequence=cttcgttggaaacggga;
chr7	61234929	61234946	1-YTTCGTTGGAARCGGGA-4838-chr7	100	+	fimo	nucleotide_motif	.	Name=1_chr7+;Alias=YTTCGTTGGAARCGGGA;ID=1-YTTCGTTGGAARCGGGA-4838-chr7;pvalue=9.88e-11;qvalue= 1.39e-05;sequence=cttcgttggaaacggga;
chr7	61237663	61237680	1-YTTCGTTGGAARCGGGA-4839-chr7	100	+	fimo	nucleotide_motif	.	Name=1_chr7+;Alias=YTTCGTTGGAARCGGGA;ID=1-YTTCGTTGGAARCGGGA-4839-chr7;pvalue=9.88e-11;qvalue= 1.39e-05;sequence=cttcgttggaaacggga;
chr7	61243131	61243148	1-YTTCGTTGGAARCGGGA-4840-chr7	100	+	fimo	nucleotide_motif	.	Name=1_chr7+;Alias=YTTCGTTGGAARCGGGA;ID=1-YTTCGTTGGAARCGGGA-4840-chr7;pvalue=9.88e-11;qvalue= 1.39e-05;sequence=cttcgttggaaacggga;
chr7	61245865	61245882	1-YTTCGTTGGAARCGGGA-4841-chr7	100	+	fimo	nucleotide_motif	.	Name=1_chr7+;Alias=YTTCGTTGGAARCGGGA;ID=1-YTTCGTTGGAARCGGGA-4841-chr7;pvalue=9.88e-11;qvalue= 1.39e-05;sequence=cttcgttggaaacggga;
chr7	61248599	61248616	1-YTTCGTTGGAARCGGGA-4842-chr7	100	+	fimo	nucleotide_motif	.	Name=1_chr7+;Alias=YTTCGTTGGAARCGGGA;ID=1-YTTCGTTGGAARCGGGA-4842-chr7;pvalue=9.88e-11;qvalue= 1.39e-05;sequence=cttcgttggaaacggga;
chr7	61251332	61251349	1-YTTCGTTGGAARCGGGA-4843-chr7	100	+	fimo	nucleotide_motif	.	Name=1_chr7+;Alias=YTTCGTTGGAARCGGGA;ID=1-YTTCGTTGGAARCGGGA-4843-chr7;pvalue=9.88e-11;qvalue= 1.39e-05;sequence=cttcgttggaaacggga;
chr7	61254066	61254083	1-YTTCGTTGGAARCGGGA-4844-chr7	100	+	fimo	nucleotide_motif	.	Name=1_chr7+;Alias=YTTCGTTGGAARCGGGA;ID=1-YTTCGTTGGAARCGGGA-4844-chr7;pvalue=9.88e-11;qvalue= 1.39e-05;sequence=cttcgttggaaacggga;
chr7	61256800	61256817	1-YTTCGTTGGAARCGGGA-4845-chr7	100	+	fimo	nucleotide_motif	.	Name=1_chr7+;Alias=YTTCGTTGGAARCGGGA;ID=1-YTTCGTTGGAARCGGGA-4845-chr7;pvalue=9.88e-11;qvalue= 1.39e-05;sequence=cttcgttggaaacggga;
chr7	61259876	61259893	1-YTTCGTTGGAARCGGGA-4846-chr7	100	+	fimo	nucleotide_motif	.	Name=1_chr7+;Alias=YTTCGTTGGAARCGGGA;ID=1-YTTCGTTGGAARCGGGA-4846-chr7;pvalue=9.88e-11;qvalue= 1.39e-05;sequence=cttcgttggaaacggga;
chr7	61263633	61263650	1-YTTCGTTGGAARCGGGA-4847-chr7	100	+	fimo	nucleotide_motif	.	Name=1_chr7+;Alias=YTTCGTTGGAARCGGGA;ID=1-YTTCGTTGGAARCGGGA-4847-chr7;pvalue=9.88e-11;qvalue= 1.39e-05;sequence=cttcgttggaaacggga;
chr7	61265075	61265092	1-YTTCGTTGGAARCGGGA-4848-chr7	100	+	fimo	nucleotide_motif	.	Name=1_chr7+;Alias=YTTCGTTGGAARCGGGA;ID=1-YTTCGTTGGAARCGGGA-4848-chr7;pvalue=9.88e-11;qvalue= 1.39e-05;sequence=cttcgttggaaacggga;
chr7	61605763	61605780	1-YTTCGTTGGAARCGGGA-4902-chr7	100	+	fimo	nucleotide_motif	.	Name=1_chr7+;Alias=YTTCGTTGGAARCGGGA;ID=1-YTTCGTTGGAARCGGGA-4902-chr7;pvalue=9.88e-11;qvalue= 1.39e-05;sequence=cttcgttggaaacggga;
chr7	61606446	61606463	1-YTTCGTTGGAARCGGGA-4903-chr7	100	+	fimo	nucleotide_motif	.	Name=1_chr7+;Alias=YTTCGTTGGAARCGGGA;ID=1-YTTCGTTGGAARCGGGA-4903-chr7;pvalue=9.88e-11;qvalue= 1.39e-05;sequence=cttcgttggaaacggga;
chr7	61607139	61607156	1-YTTCGTTGGAARCGGGA-4904-chr7	100	+	fimo	nucleotide_motif	.	Name=1_chr7+;Alias=YTTCGTTGGAARCGGGA;ID=1-YTTCGTTGGAARCGGGA-4904-chr7;pvalue=9.88e-11;qvalue= 1.39e-05;sequence=cttcgttggaaacggga;
chr7	61609865	61609882	1-YTTCGTTGGAARCGGGA-4905-chr7	100	+	fimo	nucleotide_motif	.	Name=1_chr7+;Alias=YTTCGTTGGAARCGGGA;ID=1-YTTCGTTGGAARCGGGA-4905-chr7;pvalue=9.88e-11;qvalue= 1.39e-05;sequence=cttcgttggaaacggga;
chr7	61611307	61611324	1-YTTCGTTGGAARCGGGA-4906-chr7	100	+	fimo	nucleotide_motif	.	Name=1_chr7+;Alias=YTTCGTTGGAARCGGGA;ID=1-YTTCGTTGGAARCGGGA-4906-chr7;pvalue=9.88e-11;qvalue= 1.39e-05;sequence=cttcgttggaaacggga;
chr7	61960969	61960986	1-YTTCGTTGGAARCGGGA-4907-chr7	100	+	fimo	nucleotide_motif	.	Name=1_chr7+;Alias=YTTCGTTGGAARCGGGA;ID=1-YTTCGTTGGAARCGGGA-4907-chr7;pvalue=9.88e-11;qvalue= 1.39e-05;sequence=cttcgttggaaacggga;
chr7	61961817	61961834	1-YTTCGTTGGAARCGGGA-4908-chr7	100	+	fimo	nucleotide_motif	.	Name=1_chr7+;Alias=YTTCGTTGGAARCGGGA;ID=1-YTTCGTTGGAARCGGGA-4908-chr7;pvalue=9.88e-11;qvalue= 1.39e-05;sequence=cttcgttggaaacggga;
chr7	61962154	61962171	1-YTTCGTTGGAARCGGGA-4909-chr7	100	+	fimo	nucleotide_motif	.	Name=1_chr7+;Alias=YTTCGTTGGAARCGGGA;ID=1-YTTCGTTGGAARCGGGA-4909-chr7;pvalue=9.88e-11;qvalue= 1.39e-05;sequence=cttcgttggaaacggga;
chr7	61963510	61963527	1-YTTCGTTGGAARCGGGA-4910-chr7	100	+	fimo	nucleotide_motif	.	Name=1_chr7+;Alias=YTTCGTTGGAARCGGGA;ID=1-YTTCGTTGGAARCGGGA-4910-chr7;pvalue=9.88e-11;qvalue= 1.39e-05;sequence=cttcgttggaaacggga;
chr7	61967078	61967095	1-YTTCGTTGGAARCGGGA-4911-chr7	100	+	fimo	nucleotide_motif	.	Name=1_chr7+;Alias=YTTCGTTGGAARCGGGA;ID=1-YTTCGTTGGAARCGGGA-4911-chr7;pvalue=9.88e-11;qvalue= 1.39e-05;sequence=cttcgttggaaacggga;
chr7	61968096	61968113	1-YTTCGTTGGAARCGGGA-4912-chr7	100	+	fimo	nucleotide_motif	.	Name=1_chr7+;Alias=YTTCGTTGGAARCGGGA;ID=1-YTTCGTTGGAARCGGGA-4912-chr7;pvalue=9.88e-11;qvalue= 1.39e-05;sequence=cttcgttggaaacggga;
chr7	61968436	61968453	1-YTTCGTTGGAARCGGGA-4913-chr7	100	+	fimo	nucleotide_motif	.	Name=1_chr7+;Alias=YTTCGTTGGAARCGGGA;ID=1-YTTCGTTGGAARCGGGA-4913-chr7;pvalue=9.88e-11;qvalue= 1.39e-05;sequence=cttcgttggaaacggga;
chr7	61969456	61969473	1-YTTCGTTGGAARCGGGA-4914-chr7	100	+	fimo	nucleotide_motif	.	Name=1_chr7+;Alias=YTTCGTTGGAARCGGGA;ID=1-YTTCGTTGGAARCGGGA-4914-chr7;pvalue=9.88e-11;qvalue= 1.39e-05;sequence=cttcgttggaaacggga;
chr7	61970138	61970155	1-YTTCGTTGGAARCGGGA-4915-chr7	100	+	fimo	nucleotide_motif	.	Name=1_chr7+;Alias=YTTCGTTGGAARCGGGA;ID=1-YTTCGTTGGAARCGGGA-4915-chr7;pvalue=9.88e-11;qvalue= 1.39e-05;sequence=cttcgttggaaacggga;
chr7	61971838	61971855	1-YTTCGTTGGAARCGGGA-4916-chr7	100	+	fimo	nucleotide_motif	.	Name=1_chr7+;Alias=YTTCGTTGGAARCGGGA;ID=1-YTTCGTTGGAARCGGGA-4916-chr7;pvalue=9.88e-11;qvalue= 1.39e-05;sequence=cttcgttggaaacggga;
chr7	61972178	61972195	1-YTTCGTTGGAARCGGGA-4917-chr7	100	+	fimo	nucleotide_motif	.	Name=1_chr7+;Alias=YTTCGTTGGAARCGGGA;ID=1-YTTCGTTGGAARCGGGA-4917-chr7;pvalue=9.88e-11;qvalue= 1.39e-05;sequence=cttcgttggaaacggga;
chr7	61973198	61973215	1-YTTCGTTGGAARCGGGA-4918-chr7	100	+	fimo	nucleotide_motif	.	Name=1_chr7+;Alias=YTTCGTTGGAARCGGGA;ID=1-YTTCGTTGGAARCGGGA-4918-chr7;pvalue=9.88e-11;qvalue= 1.39e-05;sequence=cttcgttggaaacggga;
chr7	61974218	61974235	1-YTTCGTTGGAARCGGGA-4919-chr7	100	+	fimo	nucleotide_motif	.	Name=1_chr7+;Alias=YTTCGTTGGAARCGGGA;ID=1-YTTCGTTGGAARCGGGA-4919-chr7;pvalue=9.88e-11;qvalue= 1.39e-05;sequence=cttcgttggaaacggga;
chr7	61974898	61974915	1-YTTCGTTGGAARCGGGA-4920-chr7	100	+	fimo	nucleotide_motif	.	Name=1_chr7+;Alias=YTTCGTTGGAARCGGGA;ID=1-YTTCGTTGGAARCGGGA-4920-chr7;pvalue=9.88e-11;qvalue= 1.39e-05;sequence=cttcgttggaaacggga;
chr7	61975578	61975595	1-YTTCGTTGGAARCGGGA-4921-chr7	100	+	fimo	nucleotide_motif	.	Name=1_chr7+;Alias=YTTCGTTGGAARCGGGA;ID=1-YTTCGTTGGAARCGGGA-4921-chr7;pvalue=9.88e-11;qvalue= 1.39e-05;sequence=cttcgttggaaacggga;
chr7	61975918	61975935	1-YTTCGTTGGAARCGGGA-4922-chr7	100	+	fimo	nucleotide_motif	.	Name=1_chr7+;Alias=YTTCGTTGGAARCGGGA;ID=1-YTTCGTTGGAARCGGGA-4922-chr7;pvalue=9.88e-11;qvalue= 1.39e-05;sequence=cttcgttggaaacggga;
chr7	62034603	62034620	1-YTTCGTTGGAARCGGGA-4923-chr7	100	+	fimo	nucleotide_motif	.	Name=1_chr7+;Alias=YTTCGTTGGAARCGGGA;ID=1-YTTCGTTGGAARCGGGA-4923-chr7;pvalue=9.88e-11;qvalue= 1.39e-05;sequence=cttcgttggaaacggga;
chr7	62035286	62035303	1-YTTCGTTGGAARCGGGA-4924-chr7	100	+	fimo	nucleotide_motif	.	Name=1_chr7+;Alias=YTTCGTTGGAARCGGGA;ID=1-YTTCGTTGGAARCGGGA-4924-chr7;pvalue=9.88e-11;qvalue= 1.39e-05;sequence=cttcgttggaaacggga;
chr7	62035979	62035996	1-YTTCGTTGGAARCGGGA-4925-chr7	100	+	fimo	nucleotide_motif	.	Name=1_chr7+;Alias=YTTCGTTGGAARCGGGA;ID=1-YTTCGTTGGAARCGGGA-4925-chr7;pvalue=9.88e-11;qvalue= 1.39e-05;sequence=cttcgttggaaacggga;
chr7	62040147	62040164	1-YTTCGTTGGAARCGGGA-4926-chr7	100	+	fimo	nucleotide_motif	.	Name=1_chr7+;Alias=YTTCGTTGGAARCGGGA;ID=1-YTTCGTTGGAARCGGGA-4926-chr7;pvalue=9.88e-11;qvalue= 1.39e-05;sequence=cttcgttggaaacggga;
chr7	62507077	62507094	1-YTTCGTTGGAARCGGGA-4927-chr7	100	+	fimo	nucleotide_motif	.	Name=1_chr7+;Alias=YTTCGTTGGAARCGGGA;ID=1-YTTCGTTGGAARCGGGA-4927-chr7;pvalue=9.88e-11;qvalue= 1.39e-05;sequence=cttcgttggaaacggga;
chr7	62508266	62508283	1-YTTCGTTGGAARCGGGA-4928-chr7	100	+	fimo	nucleotide_motif	.	Name=1_chr7+;Alias=YTTCGTTGGAARCGGGA;ID=1-YTTCGTTGGAARCGGGA-4928-chr7;pvalue=9.88e-11;qvalue= 1.39e-05;sequence=cttcgttggaaacggga;
chr7	62508606	62508623	1-YTTCGTTGGAARCGGGA-4929-chr7	100	+	fimo	nucleotide_motif	.	Name=1_chr7+;Alias=YTTCGTTGGAARCGGGA;ID=1-YTTCGTTGGAARCGGGA-4929-chr7;pvalue=9.88e-11;qvalue= 1.39e-05;sequence=cttcgttggaaacggga;
chr7	62509288	62509305	1-YTTCGTTGGAARCGGGA-4930-chr7	100	+	fimo	nucleotide_motif	.	Name=1_chr7+;Alias=YTTCGTTGGAARCGGGA;ID=1-YTTCGTTGGAARCGGGA-4930-chr7;pvalue=9.88e-11;qvalue= 1.39e-05;sequence=cttcgttggaaacggga;
chr7	62509628	62509645	1-YTTCGTTGGAARCGGGA-4931-chr7	100	+	fimo	nucleotide_motif	.	Name=1_chr7+;Alias=YTTCGTTGGAARCGGGA;ID=1-YTTCGTTGGAARCGGGA-4931-chr7;pvalue=9.88e-11;qvalue= 1.39e-05;sequence=cttcgttggaaacggga;
chr7	62509968	62509985	1-YTTCGTTGGAARCGGGA-4932-chr7	100	+	fimo	nucleotide_motif	.	Name=1_chr7+;Alias=YTTCGTTGGAARCGGGA;ID=1-YTTCGTTGGAARCGGGA-4932-chr7;pvalue=9.88e-11;qvalue= 1.39e-05;sequence=cttcgttggaaacggga;
chr7	62512344	62512361	1-YTTCGTTGGAARCGGGA-4933-chr7	100	+	fimo	nucleotide_motif	.	Name=1_chr7+;Alias=YTTCGTTGGAARCGGGA;ID=1-YTTCGTTGGAARCGGGA-4933-chr7;pvalue=9.88e-11;qvalue= 1.39e-05;sequence=cttcgttggaaacggga;
chr7	62515737	62515754	1-YTTCGTTGGAARCGGGA-4934-chr7	100	+	fimo	nucleotide_motif	.	Name=1_chr7+;Alias=YTTCGTTGGAARCGGGA;ID=1-YTTCGTTGGAARCGGGA-4934-chr7;pvalue=9.88e-11;qvalue= 1.39e-05;sequence=cttcgttggaaacggga;
chr7	62516756	62516773	1-YTTCGTTGGAARCGGGA-4935-chr7	100	+	fimo	nucleotide_motif	.	Name=1_chr7+;Alias=YTTCGTTGGAARCGGGA;ID=1-YTTCGTTGGAARCGGGA-4935-chr7;pvalue=9.88e-11;qvalue= 1.39e-05;sequence=cttcgttggaaacggga;
chr7	62517266	62517283	1-YTTCGTTGGAARCGGGA-4936-chr7	100	+	fimo	nucleotide_motif	.	Name=1_chr7+;Alias=YTTCGTTGGAARCGGGA;ID=1-YTTCGTTGGAARCGGGA-4936-chr7;pvalue=9.88e-11;qvalue= 1.39e-05;sequence=cttcgttggaaacggga;
chr7	62517601	62517618	1-YTTCGTTGGAARCGGGA-9-chr7	106	+	fimo	nucleotide_motif	.	Name=1_chr7+;Alias=YTTCGTTGGAARCGGGA;ID=1-YTTCGTTGGAARCGGGA-9-chr7;pvalue=2.55e-11;qvalue= 1.39e-05;sequence=cttcgttggaagcggga;
chr7	62518112	62518129	1-YTTCGTTGGAARCGGGA-4937-chr7	100	+	fimo	nucleotide_motif	.	Name=1_chr7+;Alias=YTTCGTTGGAARCGGGA;ID=1-YTTCGTTGGAARCGGGA-4937-chr7;pvalue=9.88e-11;qvalue= 1.39e-05;sequence=cttcgttggaaacggga;
chr7	62518961	62518978	1-YTTCGTTGGAARCGGGA-4938-chr7	100	+	fimo	nucleotide_motif	.	Name=1_chr7+;Alias=YTTCGTTGGAARCGGGA;ID=1-YTTCGTTGGAARCGGGA-4938-chr7;pvalue=9.88e-11;qvalue= 1.39e-05;sequence=cttcgttggaaacggga;
chr7	62519811	62519828	1-YTTCGTTGGAARCGGGA-4939-chr7	100	+	fimo	nucleotide_motif	.	Name=1_chr7+;Alias=YTTCGTTGGAARCGGGA;ID=1-YTTCGTTGGAARCGGGA-4939-chr7;pvalue=9.88e-11;qvalue= 1.39e-05;sequence=cttcgttggaaacggga;
chr7	62520151	62520168	1-YTTCGTTGGAARCGGGA-4940-chr7	100	+	fimo	nucleotide_motif	.	Name=1_chr7+;Alias=YTTCGTTGGAARCGGGA;ID=1-YTTCGTTGGAARCGGGA-4940-chr7;pvalue=9.88e-11;qvalue= 1.39e-05;sequence=cttcgttggaaacggga;
chr7	62522364	62522381	1-YTTCGTTGGAARCGGGA-4941-chr7	100	+	fimo	nucleotide_motif	.	Name=1_chr7+;Alias=YTTCGTTGGAARCGGGA;ID=1-YTTCGTTGGAARCGGGA-4941-chr7;pvalue=9.88e-11;qvalue= 1.39e-05;sequence=cttcgttggaaacggga;
chr7	62523215	62523232	1-YTTCGTTGGAARCGGGA-4942-chr7	100	+	fimo	nucleotide_motif	.	Name=1_chr7+;Alias=YTTCGTTGGAARCGGGA;ID=1-YTTCGTTGGAARCGGGA-4942-chr7;pvalue=9.88e-11;qvalue= 1.39e-05;sequence=cttcgttggaaacggga;
chr7	62524572	62524589	1-YTTCGTTGGAARCGGGA-4943-chr7	100	+	fimo	nucleotide_motif	.	Name=1_chr7+;Alias=YTTCGTTGGAARCGGGA;ID=1-YTTCGTTGGAARCGGGA-4943-chr7;pvalue=9.88e-11;qvalue= 1.39e-05;sequence=cttcgttggaaacggga;
chr7	62525764	62525781	1-YTTCGTTGGAARCGGGA-4944-chr7	100	+	fimo	nucleotide_motif	.	Name=1_chr7+;Alias=YTTCGTTGGAARCGGGA;ID=1-YTTCGTTGGAARCGGGA-4944-chr7;pvalue=9.88e-11;qvalue= 1.39e-05;sequence=cttcgttggaaacggga;
chr7	62530533	62530550	1-YTTCGTTGGAARCGGGA-4945-chr7	100	+	fimo	nucleotide_motif	.	Name=1_chr7+;Alias=YTTCGTTGGAARCGGGA;ID=1-YTTCGTTGGAARCGGGA-4945-chr7;pvalue=9.88e-11;qvalue= 1.39e-05;sequence=cttcgttggaaacggga;
chr8	43940774	43940791	1-YTTCGTTGGAARCGGGA-1-chr8	100	+	fimo	nucleotide_motif	.	Name=1_chr8+;Alias=YTTCGTTGGAARCGGGA;ID=1-YTTCGTTGGAARCGGGA-1-chr8;pvalue=9.88e-11;qvalue= 1.39e-05;sequence=cttcgttggaaacggga;
chr8	43941966	43941983	1-YTTCGTTGGAARCGGGA-2-chr8	100	+	fimo	nucleotide_motif	.	Name=1_chr8+;Alias=YTTCGTTGGAARCGGGA;ID=1-YTTCGTTGGAARCGGGA-2-chr8;pvalue=9.88e-11;qvalue= 1.39e-05;sequence=cttcgttggaaacggga;
chr8	43942478	43942495	1-YTTCGTTGGAARCGGGA-3-chr8	100	+	fimo	nucleotide_motif	.	Name=1_chr8+;Alias=YTTCGTTGGAARCGGGA;ID=1-YTTCGTTGGAARCGGGA-3-chr8;pvalue=9.88e-11;qvalue= 1.39e-05;sequence=cttcgttggaaacggga;
chr8	43948071	43948088	1-YTTCGTTGGAARCGGGA-4-chr8	100	+	fimo	nucleotide_motif	.	Name=1_chr8+;Alias=YTTCGTTGGAARCGGGA;ID=1-YTTCGTTGGAARCGGGA-4-chr8;pvalue=9.88e-11;qvalue= 1.39e-05;sequence=cttcgttggaaacggga;
chr8	43953530	43953547	1-YTTCGTTGGAARCGGGA-5-chr8	100	+	fimo	nucleotide_motif	.	Name=1_chr8+;Alias=YTTCGTTGGAARCGGGA;ID=1-YTTCGTTGGAARCGGGA-5-chr8;pvalue=9.88e-11;qvalue= 1.39e-05;sequence=cttcgttggaaacggga;
chr8	43956624	43956641	1-YTTCGTTGGAARCGGGA-6-chr8	100	+	fimo	nucleotide_motif	.	Name=1_chr8+;Alias=YTTCGTTGGAARCGGGA;ID=1-YTTCGTTGGAARCGGGA-6-chr8;pvalue=9.88e-11;qvalue= 1.39e-05;sequence=cttcgttggaaacggga;
chr8	43958489	43958506	1-YTTCGTTGGAARCGGGA-7-chr8	100	+	fimo	nucleotide_motif	.	Name=1_chr8+;Alias=YTTCGTTGGAARCGGGA;ID=1-YTTCGTTGGAARCGGGA-7-chr8;pvalue=9.88e-11;qvalue= 1.39e-05;sequence=cttcgttggaaacggga;
chr8	43961506	43961523	1-YTTCGTTGGAARCGGGA-8-chr8	100	+	fimo	nucleotide_motif	.	Name=1_chr8+;Alias=YTTCGTTGGAARCGGGA;ID=1-YTTCGTTGGAARCGGGA-8-chr8;pvalue=9.88e-11;qvalue= 1.39e-05;sequence=cttcgttggaaacggga;
chr8	45946975	45946992	1-YTTCGTTGGAARCGGGA-9-chr8	100	+	fimo	nucleotide_motif	.	Name=1_chr8+;Alias=YTTCGTTGGAARCGGGA;ID=1-YTTCGTTGGAARCGGGA-9-chr8;pvalue=9.88e-11;qvalue= 1.39e-05;sequence=cttcgttggaaacggga;
chr8	45948166	45948183	1-YTTCGTTGGAARCGGGA-10-chr8	100	+	fimo	nucleotide_motif	.	Name=1_chr8+;Alias=YTTCGTTGGAARCGGGA;ID=1-YTTCGTTGGAARCGGGA-10-chr8;pvalue=9.88e-11;qvalue= 1.39e-05;sequence=cttcgttggaaacggga;
chr8	45948678	45948695	1-YTTCGTTGGAARCGGGA-11-chr8	100	+	fimo	nucleotide_motif	.	Name=1_chr8+;Alias=YTTCGTTGGAARCGGGA;ID=1-YTTCGTTGGAARCGGGA-11-chr8;pvalue=9.88e-11;qvalue= 1.39e-05;sequence=cttcgttggaaacggga;
chr8	45954274	45954291	1-YTTCGTTGGAARCGGGA-12-chr8	100	+	fimo	nucleotide_motif	.	Name=1_chr8+;Alias=YTTCGTTGGAARCGGGA;ID=1-YTTCGTTGGAARCGGGA-12-chr8;pvalue=9.88e-11;qvalue= 1.39e-05;sequence=cttcgttggaaacggga;
chr8	45957002	45957019	1-YTTCGTTGGAARCGGGA-13-chr8	100	+	fimo	nucleotide_motif	.	Name=1_chr8+;Alias=YTTCGTTGGAARCGGGA;ID=1-YTTCGTTGGAARCGGGA-13-chr8;pvalue=9.88e-11;qvalue= 1.39e-05;sequence=cttcgttggaaacggga;
chr8	45960758	45960775	1-YTTCGTTGGAARCGGGA-14-chr8	100	+	fimo	nucleotide_motif	.	Name=1_chr8+;Alias=YTTCGTTGGAARCGGGA;ID=1-YTTCGTTGGAARCGGGA-14-chr8;pvalue=9.88e-11;qvalue= 1.39e-05;sequence=cttcgttggaaacggga;
chr8	45963852	45963869	1-YTTCGTTGGAARCGGGA-15-chr8	100	+	fimo	nucleotide_motif	.	Name=1_chr8+;Alias=YTTCGTTGGAARCGGGA;ID=1-YTTCGTTGGAARCGGGA-15-chr8;pvalue=9.88e-11;qvalue= 1.39e-05;sequence=cttcgttggaaacggga;
chr8	45965717	45965734	1-YTTCGTTGGAARCGGGA-16-chr8	100	+	fimo	nucleotide_motif	.	Name=1_chr8+;Alias=YTTCGTTGGAARCGGGA;ID=1-YTTCGTTGGAARCGGGA-16-chr8;pvalue=9.88e-11;qvalue= 1.39e-05;sequence=cttcgttggaaacggga;
chr8	45968737	45968754	1-YTTCGTTGGAARCGGGA-17-chr8	100	+	fimo	nucleotide_motif	.	Name=1_chr8+;Alias=YTTCGTTGGAARCGGGA;ID=1-YTTCGTTGGAARCGGGA-17-chr8;pvalue=9.88e-11;qvalue= 1.39e-05;sequence=cttcgttggaaacggga;
chr9	40830728	40830745	1-YTTCGTTGGAARCGGGA-1-chr9	100	+	fimo	nucleotide_motif	.	Name=1_chr9+;Alias=YTTCGTTGGAARCGGGA;ID=1-YTTCGTTGGAARCGGGA-1-chr9;pvalue=9.88e-11;qvalue= 1.39e-05;sequence=cttcgttggaaacggga;
chr9	40833634	40833651	1-YTTCGTTGGAARCGGGA-2-chr9	100	+	fimo	nucleotide_motif	.	Name=1_chr9+;Alias=YTTCGTTGGAARCGGGA;ID=1-YTTCGTTGGAARCGGGA-2-chr9;pvalue=9.88e-11;qvalue= 1.39e-05;sequence=cttcgttggaaacggga;
chr9	40834313	40834330	1-YTTCGTTGGAARCGGGA-3-chr9	100	+	fimo	nucleotide_motif	.	Name=1_chr9+;Alias=YTTCGTTGGAARCGGGA;ID=1-YTTCGTTGGAARCGGGA-3-chr9;pvalue=9.88e-11;qvalue= 1.39e-05;sequence=cttcgttggaaacggga;
chr9	40835161	40835178	1-YTTCGTTGGAARCGGGA-4-chr9	100	+	fimo	nucleotide_motif	.	Name=1_chr9+;Alias=YTTCGTTGGAARCGGGA;ID=1-YTTCGTTGGAARCGGGA-4-chr9;pvalue=9.88e-11;qvalue= 1.39e-05;sequence=cttcgttggaaacggga;
chr9	40836695	40836712	1-YTTCGTTGGAARCGGGA-5-chr9	100	+	fimo	nucleotide_motif	.	Name=1_chr9+;Alias=YTTCGTTGGAARCGGGA;ID=1-YTTCGTTGGAARCGGGA-5-chr9;pvalue=9.88e-11;qvalue= 1.39e-05;sequence=cttcgttggaaacggga;
chr9	40837718	40837735	1-YTTCGTTGGAARCGGGA-6-chr9	100	+	fimo	nucleotide_motif	.	Name=1_chr9+;Alias=YTTCGTTGGAARCGGGA;ID=1-YTTCGTTGGAARCGGGA-6-chr9;pvalue=9.88e-11;qvalue= 1.39e-05;sequence=cttcgttggaaacggga;
chr9	40838911	40838928	1-YTTCGTTGGAARCGGGA-7-chr9	100	+	fimo	nucleotide_motif	.	Name=1_chr9+;Alias=YTTCGTTGGAARCGGGA;ID=1-YTTCGTTGGAARCGGGA-7-chr9;pvalue=9.88e-11;qvalue= 1.39e-05;sequence=cttcgttggaaacggga;
chr9	40840790	40840807	1-YTTCGTTGGAARCGGGA-8-chr9	100	+	fimo	nucleotide_motif	.	Name=1_chr9+;Alias=YTTCGTTGGAARCGGGA;ID=1-YTTCGTTGGAARCGGGA-8-chr9;pvalue=9.88e-11;qvalue= 1.39e-05;sequence=cttcgttggaaacggga;
chr9	40848946	40848963	1-YTTCGTTGGAARCGGGA-9-chr9	100	+	fimo	nucleotide_motif	.	Name=1_chr9+;Alias=YTTCGTTGGAARCGGGA;ID=1-YTTCGTTGGAARCGGGA-9-chr9;pvalue=9.88e-11;qvalue= 1.39e-05;sequence=cttcgttggaaacggga;
chr9	40851509	40851526	1-YTTCGTTGGAARCGGGA-10-chr9	100	+	fimo	nucleotide_motif	.	Name=1_chr9+;Alias=YTTCGTTGGAARCGGGA;ID=1-YTTCGTTGGAARCGGGA-10-chr9;pvalue=9.88e-11;qvalue= 1.39e-05;sequence=cttcgttggaaacggga;
chr9	40853047	40853064	1-YTTCGTTGGAARCGGGA-11-chr9	100	+	fimo	nucleotide_motif	.	Name=1_chr9+;Alias=YTTCGTTGGAARCGGGA;ID=1-YTTCGTTGGAARCGGGA-11-chr9;pvalue=9.88e-11;qvalue= 1.39e-05;sequence=cttcgttggaaacggga;
chr9	43196375	43196392	1-YTTCGTTGGAARCGGGA-12-chr9	100	+	fimo	nucleotide_motif	.	Name=1_chr9+;Alias=YTTCGTTGGAARCGGGA;ID=1-YTTCGTTGGAARCGGGA-12-chr9;pvalue=9.88e-11;qvalue= 1.39e-05;sequence=cttcgttggaaacggga;
chr9	43197224	43197241	1-YTTCGTTGGAARCGGGA-13-chr9	100	+	fimo	nucleotide_motif	.	Name=1_chr9+;Alias=YTTCGTTGGAARCGGGA;ID=1-YTTCGTTGGAARCGGGA-13-chr9;pvalue=9.88e-11;qvalue= 1.39e-05;sequence=cttcgttggaaacggga;
chr9	43198594	43198611	1-YTTCGTTGGAARCGGGA-14-chr9	100	+	fimo	nucleotide_motif	.	Name=1_chr9+;Alias=YTTCGTTGGAARCGGGA;ID=1-YTTCGTTGGAARCGGGA-14-chr9;pvalue=9.88e-11;qvalue= 1.39e-05;sequence=cttcgttggaaacggga;
chr9	43199449	43199466	1-YTTCGTTGGAARCGGGA-15-chr9	100	+	fimo	nucleotide_motif	.	Name=1_chr9+;Alias=YTTCGTTGGAARCGGGA;ID=1-YTTCGTTGGAARCGGGA-15-chr9;pvalue=9.88e-11;qvalue= 1.39e-05;sequence=cttcgttggaaacggga;
chr9	43200830	43200847	1-YTTCGTTGGAARCGGGA-16-chr9	100	+	fimo	nucleotide_motif	.	Name=1_chr9+;Alias=YTTCGTTGGAARCGGGA;ID=1-YTTCGTTGGAARCGGGA-16-chr9;pvalue=9.88e-11;qvalue= 1.39e-05;sequence=cttcgttggaaacggga;
chr9	43201172	43201189	1-YTTCGTTGGAARCGGGA-17-chr9	100	+	fimo	nucleotide_motif	.	Name=1_chr9+;Alias=YTTCGTTGGAARCGGGA;ID=1-YTTCGTTGGAARCGGGA-17-chr9;pvalue=9.88e-11;qvalue= 1.39e-05;sequence=cttcgttggaaacggga;
chr9	64951511	64951528	1-YTTCGTTGGAARCGGGA-22-chr9	100	+	fimo	nucleotide_motif	.	Name=1_chr9+;Alias=YTTCGTTGGAARCGGGA;ID=1-YTTCGTTGGAARCGGGA-22-chr9;pvalue=9.88e-11;qvalue= 1.39e-05;sequence=cttcgttggaaacggga;
chr9	64966880	64966897	1-YTTCGTTGGAARCGGGA-23-chr9	100	+	fimo	nucleotide_motif	.	Name=1_chr9+;Alias=YTTCGTTGGAARCGGGA;ID=1-YTTCGTTGGAARCGGGA-23-chr9;pvalue=9.88e-11;qvalue= 1.39e-05;sequence=cttcgttggaaacggga;
chr9	64967559	64967576	1-YTTCGTTGGAARCGGGA-24-chr9	100	+	fimo	nucleotide_motif	.	Name=1_chr9+;Alias=YTTCGTTGGAARCGGGA;ID=1-YTTCGTTGGAARCGGGA-24-chr9;pvalue=9.88e-11;qvalue= 1.39e-05;sequence=cttcgttggaaacggga;
chr9	64968408	64968425	1-YTTCGTTGGAARCGGGA-25-chr9	100	+	fimo	nucleotide_motif	.	Name=1_chr9+;Alias=YTTCGTTGGAARCGGGA;ID=1-YTTCGTTGGAARCGGGA-25-chr9;pvalue=9.88e-11;qvalue= 1.39e-05;sequence=cttcgttggaaacggga;
chr9	64969942	64969959	1-YTTCGTTGGAARCGGGA-26-chr9	100	+	fimo	nucleotide_motif	.	Name=1_chr9+;Alias=YTTCGTTGGAARCGGGA;ID=1-YTTCGTTGGAARCGGGA-26-chr9;pvalue=9.88e-11;qvalue= 1.39e-05;sequence=cttcgttggaaacggga;
chr9	64970965	64970982	1-YTTCGTTGGAARCGGGA-27-chr9	100	+	fimo	nucleotide_motif	.	Name=1_chr9+;Alias=YTTCGTTGGAARCGGGA;ID=1-YTTCGTTGGAARCGGGA-27-chr9;pvalue=9.88e-11;qvalue= 1.39e-05;sequence=cttcgttggaaacggga;
chr9	64972159	64972176	1-YTTCGTTGGAARCGGGA-28-chr9	100	+	fimo	nucleotide_motif	.	Name=1_chr9+;Alias=YTTCGTTGGAARCGGGA;ID=1-YTTCGTTGGAARCGGGA-28-chr9;pvalue=9.88e-11;qvalue= 1.39e-05;sequence=cttcgttggaaacggga;
chr9	64973525	64973542	1-YTTCGTTGGAARCGGGA-29-chr9	100	+	fimo	nucleotide_motif	.	Name=1_chr9+;Alias=YTTCGTTGGAARCGGGA;ID=1-YTTCGTTGGAARCGGGA-29-chr9;pvalue=9.88e-11;qvalue= 1.39e-05;sequence=cttcgttggaaacggga;
chr9	64974038	64974055	1-YTTCGTTGGAARCGGGA-30-chr9	100	+	fimo	nucleotide_motif	.	Name=1_chr9+;Alias=YTTCGTTGGAARCGGGA;ID=1-YTTCGTTGGAARCGGGA-30-chr9;pvalue=9.88e-11;qvalue= 1.39e-05;sequence=cttcgttggaaacggga;
chr9	64979303	64979320	1-YTTCGTTGGAARCGGGA-31-chr9	100	+	fimo	nucleotide_motif	.	Name=1_chr9+;Alias=YTTCGTTGGAARCGGGA;ID=1-YTTCGTTGGAARCGGGA-31-chr9;pvalue=9.88e-11;qvalue= 1.39e-05;sequence=cttcgttggaaacggga;
chr9	64981857	64981874	1-YTTCGTTGGAARCGGGA-32-chr9	100	+	fimo	nucleotide_motif	.	Name=1_chr9+;Alias=YTTCGTTGGAARCGGGA;ID=1-YTTCGTTGGAARCGGGA-32-chr9;pvalue=9.88e-11;qvalue= 1.39e-05;sequence=cttcgttggaaacggga;
chr9	64983395	64983412	1-YTTCGTTGGAARCGGGA-33-chr9	100	+	fimo	nucleotide_motif	.	Name=1_chr9+;Alias=YTTCGTTGGAARCGGGA;ID=1-YTTCGTTGGAARCGGGA-33-chr9;pvalue=9.88e-11;qvalue= 1.39e-05;sequence=cttcgttggaaacggga;
chr9	65077523	65077540	1-YTTCGTTGGAARCGGGA-34-chr9	100	+	fimo	nucleotide_motif	.	Name=1_chr9+;Alias=YTTCGTTGGAARCGGGA;ID=1-YTTCGTTGGAARCGGGA-34-chr9;pvalue=9.88e-11;qvalue= 1.39e-05;sequence=cttcgttggaaacggga;
chrUn_KI270303v1	1347	1364	1-YTTCGTTGGAARCGGGA-1-chrUn_KI270303v1	100	-	fimo	nucleotide_motif	.	Name=1_chrUn_KI270303v1-;Alias=YTTCGTTGGAARCGGGA;ID=1-YTTCGTTGGAARCGGGA-1-chrUn_KI270303v1;pvalue=9.88e-11;qvalue= 1.39e-05;sequence=CTTCGTTGGAAACGGGA;
chrUn_KI270304v1	916	933	1-YTTCGTTGGAARCGGGA-1-chrUn_KI270304v1	100	-	fimo	nucleotide_motif	.	Name=1_chrUn_KI270304v1-;Alias=YTTCGTTGGAARCGGGA;ID=1-YTTCGTTGGAARCGGGA-1-chrUn_KI270304v1;pvalue=9.88e-11;qvalue= 1.39e-05;sequence=CTTCGTTGGAAACGGGA;
chrUn_KI270304v1	1596	1613	1-YTTCGTTGGAARCGGGA-2-chrUn_KI270304v1	100	-	fimo	nucleotide_motif	.	Name=1_chrUn_KI270304v1-;Alias=YTTCGTTGGAARCGGGA;ID=1-YTTCGTTGGAARCGGGA-2-chrUn_KI270304v1;pvalue=9.88e-11;qvalue= 1.39e-05;sequence=CTTCGTTGGAAACGGGA;
chrUn_KI270310v1	856	873	1-YTTCGTTGGAARCGGGA-1-chrUn_KI270310v1	100	-	fimo	nucleotide_motif	.	Name=1_chrUn_KI270310v1-;Alias=YTTCGTTGGAARCGGGA;ID=1-YTTCGTTGGAARCGGGA-1-chrUn_KI270310v1;pvalue=9.88e-11;qvalue= 1.39e-05;sequence=CTTCGTTGGAAACGGGA;
chrUn_KI270311v1	26	43	1-YTTCGTTGGAARCGGGA-1-chrUn_KI270311v1	100	+	fimo	nucleotide_motif	.	Name=1_chrUn_KI270311v1+;Alias=YTTCGTTGGAARCGGGA;ID=1-YTTCGTTGGAARCGGGA-1-chrUn_KI270311v1;pvalue=9.88e-11;qvalue= 1.39e-05;sequence=cttcgttggaaacggga;
chrUn_KI270311v1	1046	1063	1-YTTCGTTGGAARCGGGA-2-chrUn_KI270311v1	100	+	fimo	nucleotide_motif	.	Name=1_chrUn_KI270311v1+;Alias=YTTCGTTGGAARCGGGA;ID=1-YTTCGTTGGAARCGGGA-2-chrUn_KI270311v1;pvalue=9.88e-11;qvalue= 1.39e-05;sequence=cttcgttggaaacggga;
chrUn_KI270315v1	1969	1986	1-YTTCGTTGGAARCGGGA-1-chrUn_KI270315v1	100	+	fimo	nucleotide_motif	.	Name=1_chrUn_KI270315v1+;Alias=YTTCGTTGGAARCGGGA;ID=1-YTTCGTTGGAARCGGGA-1-chrUn_KI270315v1;pvalue=9.88e-11;qvalue= 1.39e-05;sequence=cttcgttggaaacggga;
chrUn_KI270316v1	245	262	1-YTTCGTTGGAARCGGGA-1-chrUn_KI270316v1	100	+	fimo	nucleotide_motif	.	Name=1_chrUn_KI270316v1+;Alias=YTTCGTTGGAARCGGGA;ID=1-YTTCGTTGGAARCGGGA-1-chrUn_KI270316v1;pvalue=9.88e-11;qvalue= 1.39e-05;sequence=cttcgttggaaacggga;
chrUn_KI270316v1	924	941	1-YTTCGTTGGAARCGGGA-2-chrUn_KI270316v1	100	+	fimo	nucleotide_motif	.	Name=1_chrUn_KI270316v1+;Alias=YTTCGTTGGAARCGGGA;ID=1-YTTCGTTGGAARCGGGA-2-chrUn_KI270316v1;pvalue=9.88e-11;qvalue= 1.39e-05;sequence=cttcgttggaaacggga;
chrUn_KI270317v1	988	1005	1-YTTCGTTGGAARCGGGA-1-chrUn_KI270317v1	100	-	fimo	nucleotide_motif	.	Name=1_chrUn_KI270317v1-;Alias=YTTCGTTGGAARCGGGA;ID=1-YTTCGTTGGAARCGGGA-1-chrUn_KI270317v1;pvalue=9.88e-11;qvalue= 1.39e-05;sequence=CTTCGTTGGAAACGGGA;
chrUn_KI270317v1	36710	36727	1-YTTCGTTGGAARCGGGA-2-chrUn_KI270317v1	100	-	fimo	nucleotide_motif	.	Name=1_chrUn_KI270317v1-;Alias=YTTCGTTGGAARCGGGA;ID=1-YTTCGTTGGAARCGGGA-2-chrUn_KI270317v1;pvalue=9.88e-11;qvalue= 1.39e-05;sequence=CTTCGTTGGAAACGGGA;
chrUn_KI270362v1	1023	1040	1-YTTCGTTGGAARCGGGA-1-chrUn_KI270362v1	100	-	fimo	nucleotide_motif	.	Name=1_chrUn_KI270362v1-;Alias=YTTCGTTGGAARCGGGA;ID=1-YTTCGTTGGAARCGGGA-1-chrUn_KI270362v1;pvalue=9.88e-11;qvalue= 1.39e-05;sequence=CTTCGTTGGAAACGGGA;
chrUn_KI270362v1	1876	1893	1-YTTCGTTGGAARCGGGA-2-chrUn_KI270362v1	100	-	fimo	nucleotide_motif	.	Name=1_chrUn_KI270362v1-;Alias=YTTCGTTGGAARCGGGA;ID=1-YTTCGTTGGAARCGGGA-2-chrUn_KI270362v1;pvalue=9.88e-11;qvalue= 1.39e-05;sequence=CTTCGTTGGAAACGGGA;
chrUn_KI270366v1	840	857	1-YTTCGTTGGAARCGGGA-1-chrUn_KI270366v1	100	-	fimo	nucleotide_motif	.	Name=1_chrUn_KI270366v1-;Alias=YTTCGTTGGAARCGGGA;ID=1-YTTCGTTGGAARCGGGA-1-chrUn_KI270366v1;pvalue=9.88e-11;qvalue= 1.39e-05;sequence=CTTCGTTGGAAACGGGA;
chrUn_KI270366v1	6295	6312	1-YTTCGTTGGAARCGGGA-2-chrUn_KI270366v1	100	-	fimo	nucleotide_motif	.	Name=1_chrUn_KI270366v1-;Alias=YTTCGTTGGAARCGGGA;ID=1-YTTCGTTGGAARCGGGA-2-chrUn_KI270366v1;pvalue=9.88e-11;qvalue= 1.39e-05;sequence=CTTCGTTGGAAACGGGA;
chrUn_KI270373v1	311	328	1-YTTCGTTGGAARCGGGA-1-chrUn_KI270373v1	100	+	fimo	nucleotide_motif	.	Name=1_chrUn_KI270373v1+;Alias=YTTCGTTGGAARCGGGA;ID=1-YTTCGTTGGAARCGGGA-1-chrUn_KI270373v1;pvalue=9.88e-11;qvalue= 1.39e-05;sequence=cttcgttggaaacggga;
chrUn_KI270411v1	235	252	1-YTTCGTTGGAARCGGGA-2-chrUn_KI270411v1	100	-	fimo	nucleotide_motif	.	Name=1_chrUn_KI270411v1-;Alias=YTTCGTTGGAARCGGGA;ID=1-YTTCGTTGGAARCGGGA-2-chrUn_KI270411v1;pvalue=9.88e-11;qvalue= 1.39e-05;sequence=CTTCGTTGGAAACGGGA;
chrUn_KI270411v1	910	927	1-YTTCGTTGGAARCGGGA-1-chrUn_KI270411v1	106	-	fimo	nucleotide_motif	.	Name=1_chrUn_KI270411v1-;Alias=YTTCGTTGGAARCGGGA;ID=1-YTTCGTTGGAARCGGGA-1-chrUn_KI270411v1;pvalue=2.55e-11;qvalue= 1.39e-05;sequence=CTTCGTTGGAAGCGGGA;
chrUn_KI270411v1	1250	1267	1-YTTCGTTGGAARCGGGA-3-chrUn_KI270411v1	100	-	fimo	nucleotide_motif	.	Name=1_chrUn_KI270411v1-;Alias=YTTCGTTGGAARCGGGA;ID=1-YTTCGTTGGAARCGGGA-3-chrUn_KI270411v1;pvalue=9.88e-11;qvalue= 1.39e-05;sequence=CTTCGTTGGAAACGGGA;
chrUn_KI270411v1	1590	1607	1-YTTCGTTGGAARCGGGA-4-chrUn_KI270411v1	100	-	fimo	nucleotide_motif	.	Name=1_chrUn_KI270411v1-;Alias=YTTCGTTGGAARCGGGA;ID=1-YTTCGTTGGAARCGGGA-4-chrUn_KI270411v1;pvalue=9.88e-11;qvalue= 1.39e-05;sequence=CTTCGTTGGAAACGGGA;
chrUn_KI270412v1	453	470	1-YTTCGTTGGAARCGGGA-1-chrUn_KI270412v1	100	-	fimo	nucleotide_motif	.	Name=1_chrUn_KI270412v1-;Alias=YTTCGTTGGAARCGGGA;ID=1-YTTCGTTGGAARCGGGA-1-chrUn_KI270412v1;pvalue=9.88e-11;qvalue= 1.39e-05;sequence=CTTCGTTGGAAACGGGA;
chrUn_KI270414v1	1096	1113	1-YTTCGTTGGAARCGGGA-1-chrUn_KI270414v1	100	+	fimo	nucleotide_motif	.	Name=1_chrUn_KI270414v1+;Alias=YTTCGTTGGAARCGGGA;ID=1-YTTCGTTGGAARCGGGA-1-chrUn_KI270414v1;pvalue=9.88e-11;qvalue= 1.39e-05;sequence=cttcgttggaaacggga;
chrUn_KI270425v1	1691	1708	1-YTTCGTTGGAARCGGGA-1-chrUn_KI270425v1	100	+	fimo	nucleotide_motif	.	Name=1_chrUn_KI270425v1+;Alias=YTTCGTTGGAARCGGGA;ID=1-YTTCGTTGGAARCGGGA-1-chrUn_KI270425v1;pvalue=9.88e-11;qvalue= 1.39e-05;sequence=tttcgttggaagcggga;
chrUn_KI270429v1	777	794	1-YTTCGTTGGAARCGGGA-1-chrUn_KI270429v1	100	+	fimo	nucleotide_motif	.	Name=1_chrUn_KI270429v1+;Alias=YTTCGTTGGAARCGGGA;ID=1-YTTCGTTGGAARCGGGA-1-chrUn_KI270429v1;pvalue=9.88e-11;qvalue= 1.39e-05;sequence=cttcgttggaaacggga;
chrUn_KI270442v1	100953	100970	1-YTTCGTTGGAARCGGGA-1-chrUn_KI270442v1	100	+	fimo	nucleotide_motif	.	Name=1_chrUn_KI270442v1+;Alias=YTTCGTTGGAARCGGGA;ID=1-YTTCGTTGGAARCGGGA-1-chrUn_KI270442v1;pvalue=9.88e-11;qvalue= 1.39e-05;sequence=cttcgttggaaacggga;
chrUn_KI270442v1	103169	103186	1-YTTCGTTGGAARCGGGA-2-chrUn_KI270442v1	100	+	fimo	nucleotide_motif	.	Name=1_chrUn_KI270442v1+;Alias=YTTCGTTGGAARCGGGA;ID=1-YTTCGTTGGAARCGGGA-2-chrUn_KI270442v1;pvalue=9.88e-11;qvalue= 1.39e-05;sequence=cttcgttggaaacggga;
chrUn_KI270442v1	105558	105575	1-YTTCGTTGGAARCGGGA-3-chrUn_KI270442v1	100	+	fimo	nucleotide_motif	.	Name=1_chrUn_KI270442v1+;Alias=YTTCGTTGGAARCGGGA;ID=1-YTTCGTTGGAARCGGGA-3-chrUn_KI270442v1;pvalue=9.88e-11;qvalue= 1.39e-05;sequence=cttcgttggaaacggga;
chrUn_KI270442v1	106924	106941	1-YTTCGTTGGAARCGGGA-4-chrUn_KI270442v1	100	+	fimo	nucleotide_motif	.	Name=1_chrUn_KI270442v1+;Alias=YTTCGTTGGAARCGGGA;ID=1-YTTCGTTGGAARCGGGA-4-chrUn_KI270442v1;pvalue=9.88e-11;qvalue= 1.39e-05;sequence=cttcgttggaaacggga;
chrUn_KI270442v1	112023	112040	1-YTTCGTTGGAARCGGGA-5-chrUn_KI270442v1	100	+	fimo	nucleotide_motif	.	Name=1_chrUn_KI270442v1+;Alias=YTTCGTTGGAARCGGGA;ID=1-YTTCGTTGGAARCGGGA-5-chrUn_KI270442v1;pvalue=9.88e-11;qvalue= 1.39e-05;sequence=cttcgttggaaacggga;
chrUn_KI270442v1	112194	112211	1-YTTCGTTGGAARCGGGA-6-chrUn_KI270442v1	100	+	fimo	nucleotide_motif	.	Name=1_chrUn_KI270442v1+;Alias=YTTCGTTGGAARCGGGA;ID=1-YTTCGTTGGAARCGGGA-6-chrUn_KI270442v1;pvalue=9.88e-11;qvalue= 1.39e-05;sequence=cttcgttggaaacggga;
chrUn_KI270442v1	120067	120084	1-YTTCGTTGGAARCGGGA-7-chrUn_KI270442v1	100	-	fimo	nucleotide_motif	.	Name=1_chrUn_KI270442v1-;Alias=YTTCGTTGGAARCGGGA;ID=1-YTTCGTTGGAARCGGGA-7-chrUn_KI270442v1;pvalue=9.88e-11;qvalue= 1.39e-05;sequence=CTTCGTTGGAAACGGGA;
chrUn_KI270442v1	121093	121110	1-YTTCGTTGGAARCGGGA-8-chrUn_KI270442v1	100	-	fimo	nucleotide_motif	.	Name=1_chrUn_KI270442v1-;Alias=YTTCGTTGGAARCGGGA;ID=1-YTTCGTTGGAARCGGGA-8-chrUn_KI270442v1;pvalue=9.88e-11;qvalue= 1.39e-05;sequence=CTTCGTTGGAAACGGGA;
chrUn_KI270442v1	124990	125007	1-YTTCGTTGGAARCGGGA-9-chrUn_KI270442v1	100	-	fimo	nucleotide_motif	.	Name=1_chrUn_KI270442v1-;Alias=YTTCGTTGGAARCGGGA;ID=1-YTTCGTTGGAARCGGGA-9-chrUn_KI270442v1;pvalue=9.88e-11;qvalue= 1.39e-05;sequence=CTTCGTTGGAAACGGGA;
chrUn_KI270442v1	126698	126715	1-YTTCGTTGGAARCGGGA-10-chrUn_KI270442v1	100	-	fimo	nucleotide_motif	.	Name=1_chrUn_KI270442v1-;Alias=YTTCGTTGGAARCGGGA;ID=1-YTTCGTTGGAARCGGGA-10-chrUn_KI270442v1;pvalue=9.88e-11;qvalue= 1.39e-05;sequence=CTTCGTTGGAAACGGGA;
chrUn_KI270448v1	3062	3079	1-YTTCGTTGGAARCGGGA-1-chrUn_KI270448v1	100	+	fimo	nucleotide_motif	.	Name=1_chrUn_KI270448v1+;Alias=YTTCGTTGGAARCGGGA;ID=1-YTTCGTTGGAARCGGGA-1-chrUn_KI270448v1;pvalue=9.88e-11;qvalue= 1.39e-05;sequence=cttcgttggaaacggga;
chrUn_KI270448v1	4428	4445	1-YTTCGTTGGAARCGGGA-2-chrUn_KI270448v1	100	+	fimo	nucleotide_motif	.	Name=1_chrUn_KI270448v1+;Alias=YTTCGTTGGAARCGGGA;ID=1-YTTCGTTGGAARCGGGA-2-chrUn_KI270448v1;pvalue=9.88e-11;qvalue= 1.39e-05;sequence=cttcgttggaaacggga;
chrUn_KI270465v1	79	96	1-YTTCGTTGGAARCGGGA-1-chrUn_KI270465v1	100	-	fimo	nucleotide_motif	.	Name=1_chrUn_KI270465v1-;Alias=YTTCGTTGGAARCGGGA;ID=1-YTTCGTTGGAARCGGGA-1-chrUn_KI270465v1;pvalue=9.88e-11;qvalue= 1.39e-05;sequence=TTTCGTTGGAAGCGGGA;
chrUn_KI270467v1	300	317	1-YTTCGTTGGAARCGGGA-1-chrUn_KI270467v1	100	+	fimo	nucleotide_motif	.	Name=1_chrUn_KI270467v1+;Alias=YTTCGTTGGAARCGGGA;ID=1-YTTCGTTGGAARCGGGA-1-chrUn_KI270467v1;pvalue=9.88e-11;qvalue= 1.39e-05;sequence=tttcgttggaagcggga;
chrUn_KI270521v1	922	939	1-YTTCGTTGGAARCGGGA-1-chrUn_KI270521v1	100	+	fimo	nucleotide_motif	.	Name=1_chrUn_KI270521v1+;Alias=YTTCGTTGGAARCGGGA;ID=1-YTTCGTTGGAARCGGGA-1-chrUn_KI270521v1;pvalue=9.88e-11;qvalue= 1.39e-05;sequence=cttcgttggaaacggga;
chrUn_KI270521v1	4604	4621	1-YTTCGTTGGAARCGGGA-2-chrUn_KI270521v1	100	+	fimo	nucleotide_motif	.	Name=1_chrUn_KI270521v1+;Alias=YTTCGTTGGAARCGGGA;ID=1-YTTCGTTGGAARCGGGA-2-chrUn_KI270521v1;pvalue=9.88e-11;qvalue= 1.39e-05;sequence=cttcgttggaaacggga;
chrUn_KI270544v1	1110	1127	1-YTTCGTTGGAARCGGGA-1-chrUn_KI270544v1	100	-	fimo	nucleotide_motif	.	Name=1_chrUn_KI270544v1-;Alias=YTTCGTTGGAARCGGGA;ID=1-YTTCGTTGGAARCGGGA-1-chrUn_KI270544v1;pvalue=9.88e-11;qvalue= 1.39e-05;sequence=TTTCGTTGGAAGCGGGA;
chrUn_KI270548v1	846	863	1-YTTCGTTGGAARCGGGA-1-chrUn_KI270548v1	100	+	fimo	nucleotide_motif	.	Name=1_chrUn_KI270548v1+;Alias=YTTCGTTGGAARCGGGA;ID=1-YTTCGTTGGAARCGGGA-1-chrUn_KI270548v1;pvalue=9.88e-11;qvalue= 1.39e-05;sequence=tttcgttggaagcggga;
chrX	62506761	62506778	1-YTTCGTTGGAARCGGGA-11-chrX	100	-	fimo	nucleotide_motif	.	Name=1_chrX-;Alias=YTTCGTTGGAARCGGGA;ID=1-YTTCGTTGGAARCGGGA-11-chrX;pvalue=9.88e-11;qvalue= 1.39e-05;sequence=CTTCGTTGGAAACGGGA;
chrX	62515451	62515468	1-YTTCGTTGGAARCGGGA-12-chrX	100	-	fimo	nucleotide_motif	.	Name=1_chrX-;Alias=YTTCGTTGGAARCGGGA;ID=1-YTTCGTTGGAARCGGGA-12-chrX;pvalue=9.88e-11;qvalue= 1.39e-05;sequence=CTTCGTTGGAAACGGGA;
chrX	62523529	62523546	1-YTTCGTTGGAARCGGGA-13-chrX	100	-	fimo	nucleotide_motif	.	Name=1_chrX-;Alias=YTTCGTTGGAARCGGGA;ID=1-YTTCGTTGGAARCGGGA-13-chrX;pvalue=9.88e-11;qvalue= 1.39e-05;sequence=CTTCGTTGGAAACGGGA;
chrX	62528772	62528789	1-YTTCGTTGGAARCGGGA-14-chrX	100	-	fimo	nucleotide_motif	.	Name=1_chrX-;Alias=YTTCGTTGGAARCGGGA;ID=1-YTTCGTTGGAARCGGGA-14-chrX;pvalue=9.88e-11;qvalue= 1.39e-05;sequence=CTTCGTTGGAAACGGGA;
chrX	62546718	62546735	1-YTTCGTTGGAARCGGGA-10-chrX	100	+	fimo	nucleotide_motif	.	Name=1_chrX+;Alias=YTTCGTTGGAARCGGGA;ID=1-YTTCGTTGGAARCGGGA-10-chrX;pvalue=9.88e-11;qvalue= 1.39e-05;sequence=cttcgttggaaacggga;

## Sheet: 8q_and_centromere
k-mer analysis of 8q24 derived lncRNAs and centromeric lncRNAs
kmer	alr	del	hen	CCAT1	PVT1	PCAT1	kmer	alr	del	hen	CCAT1	PVT1	PCAT1	median-ALL	median-8q
AAAAAAA	0	0	0	4	0	22	AAAAAAA	0	0	0	0.00153433	0	0.0110775	0	0.00153433		alr = alpha satellite consensus
AAAAAAC	0	0	0	3	1	0	CTGCCTC	0	0	0	0.000767165	0.00115473	0.00151057	0.000383583	0.00115473		del = Delphine et al alpha-sat
AAAAAAG	0	0	0	1	0	2	GCCTGTA	0	0	0	0.000383583	0.00115473	0.00151057	0.000191791	0.00115473		hen = Henikoff et al alpha-sat
AAAAAAT	0	0	0	1	1	2	CTTTGAA	0	0	0	0.00153433	0.00115473	0	0	0.00115473
AAAAACA	0	0	0	4	1	0	CTTCTCA	0	0	0	0.00115075	0.000577367	0.00151057	0.000288684	0.00115075
AAAAACC	0	0	0	0	0	0	GCAGAGA	0	0	0	0.00115075	0.00115473	0.000503525	0.000251762	0.00115075
AAAAACG	0	0	0	0	0	0	ACCACTG	0	0	0	0.00115075	0.00115473	0	0	0.00115075
AAAAACT	0	2	0	0	0	3	CAGGAGG	0	0	0	0.00115075	0.00115473	0	0	0.00115075
AAAAAGA	0	2	1	1	2	2	CTGGCCA	0	0	0	0.00115075	0.00115473	0	0	0.00115075
AAAAAGC	0	0	0	0	0	1	GAGAAGA	0	0	0	0.00115075	0	0.00251762	0	0.00115075
AAAAAGG	0	0	0	1	0	1	AAAAAGA	0	0.00598802	0.00299401	0.000383583	0.00115473	0.00100705	0.00108089	0.00100705
AAAAAGT	0	0	0	0	0	1	ACAGGCG	0	0	0	0.000383583	0.00115473	0.00100705	0.000191791	0.00100705
AAAAATA	0	0	0	1	2	1	AGGTCAG	0	0	0	0.000383583	0.00115473	0.00100705	0.000191791	0.00100705
AAAAATC	0	0	0	1	1	2	CTTCTCC	0	0	0	0.000383583	0.00115473	0.00100705	0.000191791	0.00100705
AAAAATG	0	0	0	0	1	2	AAAATGG	0	0	0	0.00115075	0	0.00100705	0	0.00100705
AAAAATT	0	0	0	1	0	1	ACAGTGA	0	0	0	0	0.00115473	0.00100705	0	0.00100705
AAAACAA	0	0	0	3	0	0	CAACAAC	0	0	0	0.00191791	0	0.00100705	0	0.00100705
AAAACAC	0	0	0	1	0	1	CCTGACC	0	0	0	0	0.00115473	0.00100705	0	0.00100705
AAAACAG	0	0	0	0	0	0	CCTTTGA	0	0	0	0	0.00115473	0.00100705	0	0.00100705
AAAACAT	0	0	0	0	1	0	CTTCCAC	0	0	0	0.00115075	0	0.00100705	0	0.00100705
AAAACCA	0	0	0	0	1	1	CACTCTG	0.00649351	0	0.00299401	0.000767165	0.00115473	0	0.00096095	0.000767165
AAAACCC	0	0	0	0	0	0	ACAAAAA	0	0.00598802	0.00299401	0.000767165	0	0.00100705	0.000887107	0.000767165
AAAACCG	0	0	0	0	0	0	TTCAAAA	0	0.00598802	0	0.000767165	0.000577367	0.00100705	0.000672266	0.000767165
AAAACCT	0	0	0	0	0	0	AAGATCA	0.00324675	0	0	0.000767165	0.00115473	0	0.000383583	0.000767165
AAAACGA	0	0	0	0	0	0	TCCACAA	0	0	0.00299401	0.000767165	0	0.00100705	0.000383583	0.000767165
AAAACGC	0	0	0	2	0	0	TGTGGAA	0	0	0.00299401	0.000767165	0	0.00100705	0.000383583	0.000767165
AAAACGG	0	0	0	0	1	0	AAAATCC	0	0	0	0.000767165	0.000577367	0.00100705	0.000288684	0.000767165
AAAACGT	0	0	0	0	0	0	AAATCCA	0	0	0	0.000767165	0.000577367	0.00151057	0.000288684	0.000767165
AAAACTA	0	2	0	0	0	1	AGGCAGA	0	0	0	0.000767165	0.000577367	0.00100705	0.000288684	0.000767165
AAAACTC	0	0	0	0	0	0	AGTGGCA	0	0	0	0.000767165	0.000577367	0.00100705	0.000288684	0.000767165
AAAACTG	0	2	0	3	0	1	ATTTTGA	0	0	0	0.000767165	0.000577367	0.00100705	0.000288684	0.000767165
AAAACTT	0	0	0	1	1	2	CACTGCA	0	0	0	0.000767165	0.000577367	0.00100705	0.000288684	0.000767165
AAAAGAA	2	0	1	2	1	1	CAGTGCA	0	0	0	0.000767165	0.000577367	0.00100705	0.000288684	0.000767165
AAAAGAC	0	0	0	1	0	2	CTTCAAA	0	0	0	0.000767165	0.000577367	0.00100705	0.000288684	0.000767165
AAAAGAG	0	2	1	1	0	0	AATCTCA	0	0	0	0.000767165	0.00115473	0.000503525	0.000251762	0.000767165
AAAAGAT	0	0	0	0	2	0	ACCTGGG	0	0	0	0.000767165	0.00115473	0.000503525	0.000251762	0.000767165
AAAAGCA	0	0	0	0	0	1	AGCCTGG	0	0	0	0.000767165	0.0017321	0.000503525	0.000251762	0.000767165
AAAAGCC	0	0	0	0	0	0	CAGCTGC	0	0	0	0.000767165	0.00115473	0.000503525	0.000251762	0.000767165
AAAAGCG	0	0	0	0	0	0	CCTGGGA	0	0	0	0.000767165	0.00115473	0.000503525	0.000251762	0.000767165
AAAAGCT	0	0	0	0	0	0	GGCAGGA	0	0	0	0.000767165	0.00115473	0.000503525	0.000251762	0.000767165
AAAAGGA	0	2	0	1	0	0	AACTGCA	0	0	0	0.000767165	0	0.00100705	0	0.000767165
AAAAGGC	0	0	0	1	0	0	AAGACAA	0	0	0	0.000767165	0	0.00100705	0	0.000767165
AAAAGGG	0	0	0	0	1	0	AAGACCA	0	0	0	0.000767165	0	0.00151057	0	0.000767165
AAAAGGT	0	0	0	0	0	1	AATCCAT	0	0	0	0.000767165	0.00115473	0	0	0.000767165
AAAAGTA	0	0	0	1	0	0	AATGCCA	0	0	0	0.000767165	0	0.00100705	0	0.000767165
AAAAGTC	0	0	0	1	0	0	ACCACAC	0	0	0	0.000767165	0	0.00100705	0	0.000767165
AAAAGTG	0	0	0	0	1	1	ACTGCAC	0	0	0	0.000767165	0	0.00151057	0	0.000767165
AAAAGTT	0	0	0	0	0	2	AGAAGTG	0	0	0	0.000767165	0	0.00100705	0	0.000767165
AAAATAA	0	0	0	2	0	1	AGCTCAG	0	0	0	0.000767165	0	0.00100705	0	0.000767165
AAAATAC	0	0	0	0	4	1	AGTGGTC	0	0	0	0.000767165	0.00115473	0	0	0.000767165
AAAATAG	0	0	0	0	0	1	ATCCCAG	0	0	0	0.000767165	0.0017321	0	0	0.000767165
AAAATAT	0	0	0	0	0	0	ATTGTAA	0	0	0	0.000767165	0	0.00100705	0	0.000767165
AAAATCA	0	0	0	1	0	0	CAAAATG	0	0	0	0.000767165	0	0.00100705	0	0.000767165
AAAATCC	0	0	0	2	1	2	CATGAAC	0	0	0	0.000767165	0	0.00100705	0	0.000767165
AAAATCG	0	0	0	0	0	0	CCTCCCA	0	0	0	0.000767165	0	0.00100705	0	0.000767165
AAAATCT	0	0	0	1	0	1	CCTTCTC	0	0	0	0.000767165	0.00115473	0	0	0.000767165
AAAATGA	0	0	0	0	0	1	CTATGCA	0	0	0	0.000767165	0	0.00100705	0	0.000767165
AAAATGC	0	0	0	0	0	0	CTCCACC	0	0	0	0.000767165	0.0017321	0	0	0.000767165
AAAATGG	0	0	0	3	0	2	CTTGAAC	0	0	0	0.000767165	0.00115473	0	0	0.000767165
AAAATGT	0	0	0	1	1	1	GAAATAA	0	0	0	0.000767165	0	0.00100705	0	0.000767165
AAAATTA	0	0	0	2	0	1	GATGGGA	0	0	0	0.000767165	0	0.00100705	0	0.000767165
AAAATTC	0	0	0	1	0	0	GGGTTGA	0	0	0	0.000767165	0.00115473	0	0	0.000767165
AAAATTG	0	0	0	2	0	1	AAGTGGA	0.00649351	0.00598802	0.00598802	0	0.000577367	0.00100705	0.00349754	0.000577367
AAAATTT	0	0	0	0	0	0	AGTGGAT	0.00649351	0.00598802	0.00299401	0	0.000577367	0.00100705	0.00200053	0.000577367
AAACAAA	0	0	0	2	0	0	AGGCCTC	0.00649351	0.00598802	0.00299401	0.000767165	0.000577367	0	0.00188059	0.000577367
AAACAAC	0	0	0	0	0	0	AAAAGAA	0.00649351	0	0.00299401	0.000767165	0.000577367	0.000503525	0.000672266	0.000577367
AAACAAG	0	0	0	1	0	0	GCTTTGA	0	0.00598802	0.00299401	0.000767165	0.000577367	0	0.000672266	0.000577367
AAACAAT	0	0	0	1	0	0	AAGAATT	0	0	0.00299401	0.000767165	0.000577367	0.000503525	0.000540446	0.000577367
AAACACA	0	0	0	1	0	1	TCAAAGA	0.00649351	0	0	0.000767165	0.000577367	0.000503525	0.000540446	0.000577367
AAACACC	0	0	0	1	0	1	AAAGGAA	0	0.00598802	0	0.000383583	0.000577367	0.00151057	0.000480475	0.000577367
AAACACG	0	0	0	0	0	0	ACACAGA	0	0	0.00299401	0.00191791	0.000577367	0	0.000288684	0.000577367
AAACACT	2	2	2	0	0	1	ACAGAAT	0	0	0.00299401	0.00115075	0.000577367	0	0.000288684	0.000577367
AAACAGA	2	0	1	0	1	0	CAAAGGA	0	0	0.00299401	0	0.000577367	0.00151057	0.000288684	0.000577367
AAACAGC	0	0	0	0	0	0	CCACAAA	0	0	0.00299401	0.00115075	0.000577367	0	0.000288684	0.000577367
AAACAGG	0	0	0	0	1	0	GACTTGA	0	0	0.00299401	0.000767165	0.000577367	0	0.000288684	0.000577367
AAACAGT	0	0	0	0	0	1	GCATTCA	0	0.00598802	0	0.00115075	0.000577367	0	0.000288684	0.000577367
AAACATA	0	0	0	0	1	0	TTTCAAA	0	0.00598802	0	0.000767165	0.000577367	0	0.000288684	0.000577367
AAACATC	0	0	0	0	0	0	AACCTGG	0	0	0	0.000767165	0.000577367	0.000503525	0.000251762	0.000577367
AAACATG	0	0	0	1	0	0	AAGATGG	0	0	0	0.000767165	0.000577367	0.000503525	0.000251762	0.000577367
AAACATT	0	0	0	1	0	0	AAGGCTC	0	0	0	0.000767165	0.000577367	0.000503525	0.000251762	0.000577367
AAACCAA	0	0	0	0	0	0	ACTGAGG	0	0	0	0.000767165	0.000577367	0.000503525	0.000251762	0.000577367
AAACCAC	0	0	0	0	1	0	ACTGCAG	0	0	0	0.000767165	0.000577367	0.000503525	0.000251762	0.000577367
AAACCAG	0	0	0	0	0	0	AGCCTTG	0	0	0	0.000767165	0.000577367	0.000503525	0.000251762	0.000577367
AAACCAT	0	0	0	1	0	1	AGCTCCA	0	0	0	0.000767165	0.000577367	0.000503525	0.000251762	0.000577367
AAACCCA	0	0	0	0	0	0	AGGAGAA	0	0	0	0.00115075	0.000577367	0.000503525	0.000251762	0.000577367
AAACCCC	0	0	0	1	1	1	AGGCAGG	0	0	0	0.000767165	0.000577367	0.000503525	0.000251762	0.000577367
AAACCCG	0	0	0	0	0	0	ATATAAG	0	0	0	0.000767165	0.000577367	0.000503525	0.000251762	0.000577367
AAACCCT	0	0	0	1	0	0	ATGAGAA	0	0	0	0.00115075	0.000577367	0.000503525	0.000251762	0.000577367
AAACCGA	0	0	0	0	0	0	CAAGCAG	0	0	0	0.00115075	0.000577367	0.000503525	0.000251762	0.000577367
AAACCGC	0	0	0	0	0	1	CACTGGC	0	0	0	0.000767165	0.000577367	0.000503525	0.000251762	0.000577367
AAACCGG	0	0	0	0	0	0	CAGGTCA	0	0	0	0.000767165	0.000577367	0.000503525	0.000251762	0.000577367
AAACCGT	0	0	0	0	0	0	CTCCCAG	0	0	0	0.000767165	0.000577367	0.000503525	0.000251762	0.000577367
AAACCTA	0	0	0	0	0	0	CTCCTGC	0	0	0	0.00115075	0.000577367	0.000503525	0.000251762	0.000577367
AAACCTC	0	0	0	0	0	0	CTGGAGC	0	0	0	0.000767165	0.000577367	0.000503525	0.000251762	0.000577367
AAACCTG	0	0	0	0	0	0	GATTACA	0	0	0	0.000767165	0.000577367	0.000503525	0.000251762	0.000577367
AAACCTT	0	0	0	0	0	0	GGACCAC	0	0	0	0.000767165	0.000577367	0.000503525	0.000251762	0.000577367
AAACGAA	0	0	0	0	0	0	GGCAGAA	0	0	0	0.00115075	0.000577367	0.000503525	0.000251762	0.000577367
AAACGAC	0	0	0	0	0	0	GTTGAGA	0	0	0	0.000767165	0.000577367	0.000503525	0.000251762	0.000577367
AAACGAG	0	0	0	0	0	0	TGCTCCA	0	0	0	0.000767165	0.000577367	0.000503525	0.000251762	0.000577367
AAACGAT	0	0	0	0	0	0	AAAAAAT	0	0	0	0.000383583	0.000577367	0.00100705	0.000191791	0.000577367
AAACGCA	0	0	0	0	0	0	AAAAATC	0	0	0	0.000383583	0.000577367	0.00100705	0.000191791	0.000577367
AAACGCC	0	0	0	0	0	0	AAAACTT	0	0	0	0.000383583	0.000577367	0.00100705	0.000191791	0.000577367
AAACGCG	0	0	0	0	0	0	AAATGTG	0	0	0	0.000383583	0.000577367	0.00100705	0.000191791	0.000577367
AAACGCT	0	0	0	2	0	0	AAGGCCA	0	0	0	0.000383583	0.000577367	0.00100705	0.000191791	0.000577367
AAACGGA	0	2	0	0	0	0	AATCCTG	0	0	0	0.000383583	0.000577367	0.00100705	0.000191791	0.000577367
AAACGGC	0	0	0	0	1	0	AGGATTC	0	0	0	0.000383583	0.000577367	0.00100705	0.000191791	0.000577367
AAACGGG	2	0	1	0	0	0	ATTTTTA	0	0	0	0.000383583	0.000577367	0.00100705	0.000191791	0.000577367
AAACGGT	0	0	0	0	0	0	CAAAAAA	0	0	0	0.000383583	0.000577367	0.0020141	0.000191791	0.000577367
AAACGTA	0	0	0	0	0	0	CAGACCA	0	0	0	0.000383583	0.000577367	0.00151057	0.000191791	0.000577367
AAACGTC	0	0	0	0	0	0	CAGCCAC	0	0	0	0.000383583	0.000577367	0.00100705	0.000191791	0.000577367
AAACGTG	0	0	0	0	0	0	CAGCCTG	0	0	0	0.000383583	0.000577367	0.00100705	0.000191791	0.000577367
AAACGTT	0	0	0	0	0	0	CAGGAGA	0	0	0	0.000383583	0.000577367	0.00100705	0.000191791	0.000577367
AAACTAA	0	0	0	0	0	1	CAGTGGC	0	0	0	0.000383583	0.000577367	0.00100705	0.000191791	0.000577367
AAACTAC	0	0	0	0	0	0	CCCACAG	0	0	0	0.000383583	0.000577367	0.00100705	0.000191791	0.000577367
AAACTAG	0	2	1	0	0	0	CCTTGGC	0	0	0	0.000383583	0.000577367	0.00100705	0.000191791	0.000577367
AAACTAT	0	0	0	0	0	1	GCCAGGA	0	0	0	0.000383583	0.000577367	0.00100705	0.000191791	0.000577367
AAACTCA	0	0	0	1	0	0	GGTGAAA	0	0	0	0.000383583	0.000577367	0.00100705	0.000191791	0.000577367
AAACTCC	0	0	1	1	0	0	AAAAAAC	0	0	0	0.00115075	0.000577367	0	0	0.000577367
AAACTCG	0	0	0	0	0	0	AAAAACA	0	0	0	0.00153433	0.000577367	0	0	0.000577367
AAACTCT	2	0	1	0	0	1	AAAAATG	0	0	0	0	0.000577367	0.00100705	0	0.000577367
AAACTGA	0	0	0	1	0	0	AAAGAAT	0	0	0	0.000767165	0.000577367	0	0	0.000577367
AAACTGC	2	2	0	0	1	1	AAAGGCC	0	0	0	0.000767165	0.000577367	0	0	0.000577367
AAACTGG	0	0	0	1	0	0	AAAGTGG	0	0	0	0	0.000577367	0.00100705	0	0.000577367
AAACTGT	0	0	0	1	0	0	AAATTCT	0	0	0	0.000767165	0.000577367	0	0	0.000577367
AAACTTA	0	0	0	1	1	0	AACACCA	0	0	0	0	0.000577367	0.00100705	0	0.000577367
AAACTTC	0	2	0	1	0	1	AAGATGA	0	0	0	0	0.000577367	0.00100705	0	0.000577367
AAACTTG	0	0	0	1	0	2	AAGCAGC	0	0	0	0	0.000577367	0.00100705	0	0.000577367
AAACTTT	0	0	0	0	0	0	AAGCCTT	0	0	0	0.00115075	0.000577367	0	0	0.000577367
AAAGAAA	2	0	1	2	0	1	AAGCTCC	0	0	0	0	0.000577367	0.00100705	0	0.000577367
AAAGAAC	0	0	0	1	0	1	AAGGAGA	0	0	0	0	0.000577367	0.00151057	0	0.000577367
AAAGAAG	0	2	0	1	0	0	AAGTATT	0	0	0	0.000767165	0.000577367	0	0	0.000577367
AAAGAAT	0	0	0	2	1	0	AAGTGCC	0	0	0	0	0.000577367	0.00100705	0	0.000577367
AAAGACA	0	0	0	1	0	1	AATCATC	0	0	0	0.00115075	0.000577367	0	0	0.000577367
AAAGACC	0	0	0	0	0	2	AATCCCT	0	0	0	0.000767165	0.000577367	0	0	0.000577367
AAAGACG	0	0	0	0	0	0	AATGCCT	0	0	0	0.00153433	0.000577367	0	0	0.000577367
AAAGACT	0	0	0	0	0	0	AATGTAA	0	0	0	0.000767165	0.000577367	0	0	0.000577367
AAAGAGA	0	0	0	2	0	1	AATTGCT	0	0	0	0	0.000577367	0.00100705	0	0.000577367
AAAGAGC	0	0	0	1	0	1	ACCTGTC	0	0	0	0.000767165	0.000577367	0	0	0.000577367
AAAGAGG	2	0	0	1	1	0	ACTGCCT	0	0	0	0.000767165	0.000577367	0	0	0.000577367
AAAGAGT	0	2	1	0	0	0	ACTTATA	0	0	0	0.000767165	0.000577367	0	0	0.000577367
AAAGATA	0	0	0	2	0	0	AGAAGGC	0	0	0	0.000767165	0.000577367	0	0	0.000577367
AAAGATC	0	0	0	1	1	0	AGACCAC	0	0	0	0	0.000577367	0.00151057	0	0.000577367
AAAGATG	0	0	0	0	1	1	AGAGGCA	0	0	0	0	0.000577367	0.00100705	0	0.000577367
AAAGATT	0	0	0	0	0	0	AGATCAG	0	0	0	0.000767165	0.000577367	0	0	0.000577367
AAAGCAA	0	0	0	0	0	0	AGATGCT	0	0	0	0	0.000577367	0.00100705	0	0.000577367
AAAGCAC	0	0	0	2	0	1	AGCCTTC	0	0	0	0.000767165	0.000577367	0	0	0.000577367
AAAGCAG	0	0	0	1	0	2	AGCTACT	0	0	0	0.00115075	0.000577367	0	0	0.000577367
AAAGCAT	0	0	0	0	0	1	AGGAGAT	0	0	0	0	0.000577367	0.00100705	0	0.000577367
AAAGCCA	0	0	0	0	0	1	AGGCAAG	0	0	0	0.00115075	0.000577367	0	0	0.000577367
AAAGCCC	0	0	0	1	0	0	AGGCCAA	0	0	0	0	0.000577367	0.00100705	0	0.000577367
AAAGCCG	0	0	0	1	0	0	AGGCCAG	0	0	0	0.000767165	0.000577367	0	0	0.000577367
AAAGCCT	0	0	0	1	1	0	AGGGGTG	0	0	0	0.00115075	0.000577367	0	0	0.000577367
AAAGCGA	0	0	0	0	0	0	AGGGTTG	0	0	0	0.000767165	0.000577367	0	0	0.000577367
AAAGCGC	0	2	0	1	0	0	AGGTGAA	0	0	0	0	0.000577367	0.00100705	0	0.000577367
AAAGCGG	0	0	1	0	0	0	AGTCCAG	0	0	0	0	0.000577367	0.00100705	0	0.000577367
AAAGCGT	0	0	0	0	0	1	AGTGACC	0	0	0	0	0.000577367	0.00100705	0	0.000577367
AAAGCTA	0	0	0	0	0	0	AGTTGGC	0	0	0	0	0.000577367	0.00100705	0	0.000577367
AAAGCTC	0	0	0	0	1	0	ATCACCC	0	0	0	0.000767165	0.000577367	0	0	0.000577367
AAAGCTG	0	0	0	0	1	0	ATCAGAT	0	0	0	0.000767165	0.000577367	0	0	0.000577367
AAAGCTT	0	0	0	0	0	0	ATCCATC	0	0	0	0.000767165	0.000577367	0	0	0.000577367
AAAGGAA	0	2	0	1	1	3	ATGGGAA	0	0	0	0	0.000577367	0.00100705	0	0.000577367
AAAGGAC	0	0	0	0	0	0	ATGGTGA	0	0	0	0.000767165	0.000577367	0	0	0.000577367
AAAGGAG	0	0	1	0	0	2	ATTCAAA	0	0	0	0.000767165	0.000577367	0	0	0.000577367
AAAGGAT	0	0	1	0	1	1	ATTTTTG	0	0	0	0	0.000577367	0.00100705	0	0.000577367
AAAGGCA	0	0	0	0	1	0	CAAGCAC	0	0	0	0.000767165	0.000577367	0	0	0.000577367
AAAGGCC	0	0	0	2	1	0	CAAGGGA	0	0	0	0.000767165	0.000577367	0	0	0.000577367
AAAGGCG	0	0	0	0	0	1	CACCTCC	0	0	0	0.000767165	0.000577367	0	0	0.000577367
AAAGGCT	0	0	0	2	0	0	CACTCAC	0	0	0	0.000767165	0.000577367	0	0	0.000577367
AAAGGGA	0	0	0	0	0	0	CACTTAA	0	0	0	0	0.000577367	0.00100705	0	0.000577367
AAAGGGC	0	0	0	0	0	0	CAGATGC	0	0	0	0	0.000577367	0.00100705	0	0.000577367
AAAGGGG	0	0	0	0	2	0	CAGCATC	0	0	0	0	0.000577367	0.00100705	0	0.000577367
AAAGGGT	0	0	0	0	0	1	CAGGAAA	0	0	0	0.000767165	0.000577367	0	0	0.000577367
AAAGGTA	0	0	0	0	0	0	CAGTGAC	0	0	0	0	0.000577367	0.00100705	0	0.000577367
AAAGGTC	0	0	0	0	0	1	CATAAGG	0	0	0	0.000767165	0.000577367	0	0	0.000577367
AAAGGTG	0	0	0	1	0	1	CATCAGA	0	0	0	0.00115075	0.000577367	0	0	0.000577367
AAAGGTT	2	0	1	0	0	0	CATCTTA	0	0	0	0	0.000577367	0.00151057	0	0.000577367
AAAGTAA	0	0	0	0	0	0	CCAGGTC	0	0	0	0.000767165	0.000577367	0	0	0.000577367
AAAGTAC	0	0	0	0	1	0	CCATTAC	0	0	0	0	0.000577367	0.00100705	0	0.000577367
AAAGTAG	0	0	0	0	0	0	CCCAAGC	0	0	0	0.000767165	0.000577367	0	0	0.000577367
AAAGTAT	0	0	0	2	0	0	CCCCTCA	0	0	0	0.000767165	0.000577367	0	0	0.000577367
AAAGTCA	0	0	0	1	0	0	CCCTCAA	0	0	0	0.000767165	0.000577367	0	0	0.000577367
AAAGTCC	0	0	0	0	0	1	CCTGAAA	0	0	0	0.000767165	0.000577367	0	0	0.000577367
AAAGTCG	0	0	0	1	0	0	CCTGGCC	0	0	0	0.00153433	0.000577367	0	0	0.000577367
AAAGTCT	2	0	0	0	0	0	CCTGTCA	0	0	0	0.00115075	0.000577367	0	0	0.000577367
AAAGTGA	0	0	0	0	1	0	CCTTAAA	0	0	0	0.000767165	0.000577367	0	0	0.000577367
AAAGTGC	0	0	0	0	1	1	CGTTTTC	0	0	0	0.000767165	0.000577367	0	0	0.000577367
AAAGTGG	0	0	0	0	1	2	CTCAACC	0	0	0	0.00115075	0.000577367	0	0	0.000577367
AAAGTGT	0	0	0	0	0	0	CTCAGCA	0	0	0	0	0.000577367	0.00100705	0	0.000577367
AAAGTTA	0	0	0	0	0	0	CTGCAAC	0	0	0	0.000767165	0.000577367	0	0	0.000577367
AAAGTTC	0	0	0	2	0	0	CTGCAGC	0	0	0	0	0.000577367	0.00100705	0	0.000577367
AAAGTTG	0	0	0	0	0	2	CTGCCAG	0	0	0	0.000767165	0.000577367	0	0	0.000577367
AAATAAA	0	0	0	1	0	0	CTGGGGA	0	0	0	0.000767165	0.000577367	0	0	0.000577367
AAATAAC	0	0	0	2	0	0	CTTAAAG	0	0	0	0.000767165	0.000577367	0	0	0.000577367
AAATAAG	0	0	0	1	0	1	CTTTGAC	0	0	0	0	0.000577367	0.00100705	0	0.000577367
AAATAAT	0	0	0	1	0	2	GAAAAAA	0	0	0	0.00115075	0.000577367	0	0	0.000577367
AAATACA	0	0	0	1	2	1	GAAAGGA	0	0	0	0	0.000577367	0.00151057	0	0.000577367
AAATACC	0	0	0	0	0	0	GAAGACC	0	0	0	0.00115075	0.000577367	0	0	0.000577367
AAATACG	0	0	0	0	0	0	GAATGCC	0	0	0	0.000767165	0.000577367	0	0	0.000577367
AAATACT	0	0	0	1	2	0	GACCACA	0	0	0	0	0.000577367	0.00100705	0	0.000577367
AAATAGA	0	0	0	1	0	0	GATCCAC	0	0	0	0	0.000577367	0.00100705	0	0.000577367
AAATAGC	0	0	0	0	0	0	GCAAAAA	0	0	0	0	0.000577367	0.00151057	0	0.000577367
AAATAGG	0	0	0	1	0	1	GCATCAC	0	0	0	0.000767165	0.000577367	0	0	0.000577367
AAATAGT	0	0	0	1	0	0	GCCACAA	0	0	0	0.000767165	0.000577367	0	0	0.000577367
AAATATA	0	0	0	1	0	0	GCCAGGC	0	0	0	0.000767165	0.000577367	0	0	0.000577367
AAATATC	2	2	1	1	0	0	GCTTCAA	0	0	0	0	0.000577367	0.00151057	0	0.000577367
AAATATG	0	0	0	0	0	0	GGACAGA	0	0	0	0.000767165	0.000577367	0	0	0.000577367
AAATATT	0	0	0	0	0	0	GGCCCCA	0	0	0	0	0.000577367	0.00100705	0	0.000577367
AAATCAA	0	0	0	1	0	1	GGGAGTA	0	0	0	0.000767165	0.000577367	0	0	0.000577367
AAATCAC	0	0	0	0	0	0	GGGCCAC	0	0	0	0.000767165	0.000577367	0	0	0.000577367
AAATCAG	0	0	0	1	0	0	GGGGTGA	0	0	0	0.000767165	0.000577367	0	0	0.000577367
AAATCAT	0	0	0	2	0	0	GTCAGGA	0	0	0	0	0.000577367	0.00100705	0	0.000577367
AAATCCA	0	0	0	2	1	3	GTGCCTA	0	0	0	0	0.000577367	0.00100705	0	0.000577367
AAATCCC	2	0	1	1	2	0	TATTACA	0	0	0	0.000767165	0.000577367	0	0	0.000577367
AAATCCG	0	0	0	0	0	0	TCAGGCA	0	0	0	0.000767165	0.000577367	0	0	0.000577367
AAATCCT	0	0	0	0	0	0	TCTCAAA	0	0	0	0.000767165	0.000577367	0	0	0.000577367
AAATCGA	0	0	0	0	0	0	TCTGCCA	0	0	0	0.000767165	0.000577367	0	0	0.000577367
AAATCGC	0	0	0	0	0	0	TCTTCAA	0	0	0	0	0.000577367	0.00100705	0	0.000577367
AAATCGG	0	0	0	0	0	0	TGCAAAA	0	0	0	0	0.000577367	0.00151057	0	0.000577367
AAATCGT	0	0	0	0	1	0	TGCCTAA	0	0	0	0.000767165	0.000577367	0	0	0.000577367
AAATCTA	0	0	0	0	0	1	TGGAGAA	0	0	0	0	0.000577367	0.00100705	0	0.000577367
AAATCTC	0	0	1	1	1	0	TTCACAA	0	0	0	0.000767165	0.000577367	0	0	0.000577367
AAATCTG	0	0	0	0	0	1	TTCTCAA	0	0	0	0.00115075	0.000577367	0	0	0.000577367
AAATCTT	0	0	0	0	0	0	TTGAAAA	0	0	0	0.000767165	0.000577367	0	0	0.000577367
AAATGAA	0	0	0	1	0	0	ACTTGCA	0.00649351	0.00598802	0.00598802	0.000767165	0	0.000503525	0.00337759	0.000503525
AAATGAC	0	0	0	1	0	0	AAGGCCT	0.00649351	0.00598802	0.00299401	0.000767165	0	0.000503525	0.00188059	0.000503525
AAATGAG	0	0	0	1	0	0	CTGCAAG	0.00649351	0.00598802	0.00299401	0	0.000577367	0.000503525	0.00178569	0.000503525
AAATGAT	0	0	0	0	0	1	AAAGAAA	0.00649351	0	0.00299401	0.000767165	0	0.000503525	0.000635345	0.000503525
AAATGCA	0	0	0	0	0	0	ATTCTAC	0	0.00598802	0.00299401	0.000767165	0	0.000503525	0.000635345	0.000503525
AAATGCC	0	0	0	0	0	0	AAACTGC	0.00649351	0.00598802	0	0	0.000577367	0.000503525	0.000540446	0.000503525
AAATGCG	0	0	0	0	0	1	ATGAAGA	0.00649351	0	0.00299401	0	0.000577367	0.000503525	0.000540446	0.000503525
AAATGCT	0	0	0	1	0	0	CAAACAG	0.00649351	0	0.00299401	0	0.000577367	0.000503525	0.000540446	0.000503525
AAATGGA	0	0	0	0	0	0	AACTTCC	0	0	0.00299401	0.000383583	0.000577367	0.000503525	0.000443554	0.000503525
AAATGGC	0	0	0	1	0	0	ACAGAGC	0	0	0.00299401	0.000383583	0.000577367	0.000503525	0.000443554	0.000503525
AAATGGG	0	0	0	3	0	1	ACTTGAA	0	0	0.00299401	0.000383583	0.00115473	0.000503525	0.000443554	0.000503525
AAATGGT	0	0	0	1	0	1	AGTTTTG	0	0.00598802	0	0.000383583	0.000577367	0.000503525	0.000443554	0.000503525
AAATGTA	0	0	0	1	0	0	ATGATTC	0	0	0.00299401	0.000383583	0.000577367	0.000503525	0.000443554	0.000503525
AAATGTC	0	0	0	0	2	0	CAAAGAG	0.00649351	0	0	0.000383583	0.000577367	0.000503525	0.000443554	0.000503525
AAATGTG	0	0	0	1	1	2	CTCCAAA	0	0.00598802	0	0.000383583	0.000577367	0.000503525	0.000443554	0.000503525
AAATGTT	0	0	0	0	0	0	AAAACTG	0	0.00598802	0	0.00115075	0	0.000503525	0.000251762	0.000503525
AAATTAA	0	0	0	0	0	0	AAAGGAT	0	0	0.00299401	0	0.000577367	0.000503525	0.000251762	0.000503525
AAATTAC	0	0	0	1	0	0	AAGGAGG	0	0	0.00299401	0	0.000577367	0.000503525	0.000251762	0.000503525
AAATTAG	0	0	0	0	0	1	AATAGGA	0	0	0.00299401	0.000767165	0	0.000503525	0.000251762	0.000503525
AAATTAT	0	0	0	1	0	1	ACTGAGA	0	0	0.00299401	0	0.000577367	0.000503525	0.000251762	0.000503525
AAATTCA	0	0	0	0	0	0	ACTTCCT	0	0	0.00299401	0	0.000577367	0.000503525	0.000251762	0.000503525
AAATTCC	0	0	1	0	0	0	AGAATCT	0	0.00598802	0	0.000767165	0	0.000503525	0.000251762	0.000503525
AAATTCG	0	0	0	0	0	0	AGTGGAG	0	0	0.00299401	0	0.000577367	0.000503525	0.000251762	0.000503525
AAATTCT	0	0	0	2	1	0	AGTTTGG	0.00649351	0	0	0	0.000577367	0.000503525	0.000251762	0.000503525
AAATTGA	0	0	0	0	0	0	ATCTTCA	0	0.00598802	0	0	0.000577367	0.000503525	0.000251762	0.000503525
AAATTGC	0	0	0	0	0	1	CAGATTC	0	0.00598802	0	0	0.000577367	0.000503525	0.000251762	0.000503525
AAATTGG	0	0	0	1	0	2	GAAAAGA	0	0	0.00299401	0.000767165	0	0.000503525	0.000251762	0.000503525
AAATTGT	0	0	0	2	0	1	GAGGTCA	0	0	0.00299401	0	0.000577367	0.000503525	0.000251762	0.000503525
AAATTTA	0	0	0	0	0	0	TACAAAA	0	0.00598802	0	0	0.000577367	0.000503525	0.000251762	0.000503525
AAATTTC	0	0	0	0	0	0	TAGAATA	0	0	0.00299401	0.000767165	0	0.000503525	0.000251762	0.000503525
AAATTTG	0	0	0	0	0	0	AAAAATA	0	0	0	0.000383583	0.00115473	0.000503525	0.000191791	0.000503525
AACAAAA	0	0	0	2	0	0	AAAATGT	0	0	0	0.000383583	0.000577367	0.000503525	0.000191791	0.000503525
AACAAAC	0	0	0	0	0	0	AAACCCC	0	0	0	0.000383583	0.000577367	0.000503525	0.000191791	0.000503525
AACAAAG	0	0	0	1	0	0	AAATACA	0	0	0	0.000383583	0.00115473	0.000503525	0.000191791	0.000503525
AACAAAT	0	0	0	1	0	2	AAGAGGC	0	0	0	0.000383583	0.00115473	0.000503525	0.000191791	0.000503525
AACAACA	0	0	0	5	0	1	AATACAA	0	0	0	0.000383583	0.000577367	0.000503525	0.000191791	0.000503525
AACAACC	0	0	0	0	0	0	AATCACT	0	0	0	0.000383583	0.000577367	0.000503525	0.000191791	0.000503525
AACAACG	0	0	0	0	0	0	AATGGGT	0	0	0	0.000383583	0.000577367	0.000503525	0.000191791	0.000503525
AACAACT	0	0	0	0	0	1	ACAGGTA	0	0	0	0.000383583	0.000577367	0.000503525	0.000191791	0.000503525
AACAAGA	0	0	0	0	0	0	ACCACAG	0	0	0	0.000383583	0.000577367	0.000503525	0.000191791	0.000503525
AACAAGC	0	0	0	1	0	0	ACCAGCT	0	0	0	0.000383583	0.000577367	0.000503525	0.000191791	0.000503525
AACAAGG	0	0	0	0	0	0	ACCTTGC	0	0	0	0.000383583	0.000577367	0.000503525	0.000191791	0.000503525
AACAAGT	0	0	0	0	0	0	ACTGCAA	0	0	0	0.000383583	0.000577367	0.000503525	0.000191791	0.000503525
AACAATA	0	0	0	1	0	1	ACTTTGG	0	0	0	0.000383583	0.000577367	0.000503525	0.000191791	0.000503525
AACAATC	0	0	0	0	0	0	AGACCAA	0	0	0	0.000383583	0.000577367	0.000503525	0.000191791	0.000503525
AACAATG	0	0	0	1	0	0	AGAGATC	0	0	0	0.000383583	0.00115473	0.000503525	0.000191791	0.000503525
AACAATT	0	0	0	0	0	0	AGAGCCA	0	0	0	0.000383583	0.000577367	0.000503525	0.000191791	0.000503525
AACACAA	0	0	1	0	0	0	AGATCAC	0	0	0	0.000383583	0.000577367	0.000503525	0.000191791	0.000503525
AACACAC	0	0	0	0	0	1	AGATGAT	0	0	0	0.000383583	0.000577367	0.000503525	0.000191791	0.000503525
AACACAG	0	0	0	1	1	0	AGCAGCA	0	0	0	0.000383583	0.00115473	0.000503525	0.000191791	0.000503525
AACACAT	0	0	0	0	0	1	AGCAGGA	0	0	0	0.000383583	0.000577367	0.000503525	0.000191791	0.000503525
AACACCA	0	0	0	0	1	2	AGCATCA	0	0	0	0.000383583	0.000577367	0.000503525	0.000191791	0.000503525
AACACCC	0	0	0	0	1	0	AGCTGGG	0	0	0	0.000383583	0.00115473	0.000503525	0.000191791	0.000503525
AACACCG	0	0	0	1	0	0	AGCTTCA	0	0	0	0.000383583	0.000577367	0.000503525	0.000191791	0.000503525
AACACCT	0	0	0	0	0	0	AGCTTGG	0	0	0	0.000383583	0.00115473	0.000503525	0.000191791	0.000503525
AACACGA	0	0	0	0	0	0	AGGCTCA	0	0	0	0.000383583	0.000577367	0.000503525	0.000191791	0.000503525
AACACGC	0	0	0	0	0	1	AGGCTGA	0	0	0	0.000383583	0.00230947	0.000503525	0.000191791	0.000503525
AACACGG	0	0	0	2	0	1	AGTGAGA	0	0	0	0.000383583	0.000577367	0.000503525	0.000191791	0.000503525
AACACGT	0	0	0	0	0	0	ATACTTG	0	0	0	0.000383583	0.000577367	0.000503525	0.000191791	0.000503525
AACACTA	0	0	0	0	0	0	ATCACTA	0	0	0	0.000383583	0.000577367	0.000503525	0.000191791	0.000503525
AACACTC	2	2	2	0	0	0	ATCCATG	0	0	0	0.000383583	0.000577367	0.000503525	0.000191791	0.000503525
AACACTG	0	0	0	1	0	0	ATCTCAA	0	0	0	0.000383583	0.00115473	0.000503525	0.000191791	0.000503525
AACACTT	0	0	0	0	0	2	ATCTCAG	0	0	0	0.000383583	0.000577367	0.000503525	0.000191791	0.000503525
AACAGAA	0	0	0	0	0	0	ATGCCAT	0	0	0	0.000383583	0.000577367	0.000503525	0.000191791	0.000503525
AACAGAC	0	0	0	0	0	0	ATTAAGA	0	0	0	0.000383583	0.000577367	0.000503525	0.000191791	0.000503525
AACAGAG	2	0	1	0	1	0	ATTACAG	0	0	0	0.000383583	0.00115473	0.000503525	0.000191791	0.000503525
AACAGAT	0	0	0	0	0	0	ATTCACA	0	0	0	0.000383583	0.000577367	0.000503525	0.000191791	0.000503525
AACAGCA	0	0	0	2	0	0	ATTCTCC	0	0	0	0.000383583	0.000577367	0.000503525	0.000191791	0.000503525
AACAGCC	0	0	0	1	0	0	CAAAGCC	0	0	0	0.000383583	0.000577367	0.000503525	0.000191791	0.000503525
AACAGCG	0	0	0	0	0	0	CAAAGGC	0	0	0	0.000383583	0.000577367	0.000503525	0.000191791	0.000503525
AACAGCT	0	0	0	0	0	0	CAACTTC	0	0	0	0.000383583	0.000577367	0.000503525	0.000191791	0.000503525
AACAGGA	0	0	0	0	3	0	CAGAATC	0	0	0	0.000383583	0.000577367	0.000503525	0.000191791	0.000503525
AACAGGC	0	0	0	1	0	0	CAGCAGG	0	0	0	0.000383583	0.000577367	0.000503525	0.000191791	0.000503525
AACAGGG	0	0	0	0	1	0	CAGCTAC	0	0	0	0.000383583	0.000577367	0.000503525	0.000191791	0.000503525
AACAGGT	0	0	0	0	1	0	CAGCTGG	0	0	0	0.000383583	0.00115473	0.000503525	0.000191791	0.000503525
AACAGTA	0	0	0	1	0	0	CAGCTTC	0	0	0	0.000383583	0.000577367	0.000503525	0.000191791	0.000503525
AACAGTC	0	0	0	0	0	0	CAGGCCA	0	0	0	0.000383583	0.000577367	0.000503525	0.000191791	0.000503525
AACAGTG	0	0	0	0	0	2	CATCTCC	0	0	0	0.000383583	0.000577367	0.000503525	0.000191791	0.000503525
AACAGTT	0	0	0	1	0	0	CATCTGA	0	0	0	0.000383583	0.00115473	0.000503525	0.000191791	0.000503525
AACATAA	0	0	0	0	0	1	CCACAGC	0	0	0	0.000383583	0.000577367	0.000503525	0.000191791	0.000503525
AACATAC	0	0	0	0	0	0	CCACCAC	0	0	0	0.000383583	0.000577367	0.000503525	0.000191791	0.000503525
AACATAG	0	0	0	0	0	0	CCACTGA	0	0	0	0.000383583	0.000577367	0.000503525	0.000191791	0.000503525
AACATAT	0	0	0	0	1	0	CCACTGG	0	0	0	0.000383583	0.000577367	0.000503525	0.000191791	0.000503525
AACATCA	0	0	0	0	0	1	CCACTTA	0	0	0	0.000383583	0.000577367	0.000503525	0.000191791	0.000503525
AACATCC	0	0	0	1	0	0	CCAGCTA	0	0	0	0.000383583	0.000577367	0.000503525	0.000191791	0.000503525
AACATCG	0	0	0	1	0	0	CCAGTGC	0	0	0	0.000383583	0.000577367	0.000503525	0.000191791	0.000503525
AACATCT	0	0	0	0	0	0	CCCAGGC	0	0	0	0.000383583	0.000577367	0.000503525	0.000191791	0.000503525
AACATGA	0	0	0	1	0	0	CCCCAAA	0	0	0	0.000383583	0.000577367	0.000503525	0.000191791	0.000503525
AACATGC	0	0	0	0	0	0	CCGTCTC	0	0	0	0.000383583	0.000577367	0.000503525	0.000191791	0.000503525
AACATGG	0	0	0	0	1	0	CCTCTCA	0	0	0	0.000383583	0.000577367	0.000503525	0.000191791	0.000503525
AACATGT	0	0	0	0	0	0	CCTGGCA	0	0	0	0.000383583	0.000577367	0.000503525	0.000191791	0.000503525
AACATTA	0	0	0	0	0	0	CCTGTAA	0	0	0	0.000383583	0.00115473	0.000503525	0.000191791	0.000503525
AACATTC	0	0	0	1	0	1	CCTTGCC	0	0	0	0.000383583	0.000577367	0.000503525	0.000191791	0.000503525
AACATTG	0	0	0	0	0	1	CTCAGCC	0	0	0	0.000383583	0.0017321	0.000503525	0.000191791	0.000503525
AACCAAA	0	0	0	1	0	0	CTCTGCC	0	0	0	0.000383583	0.00115473	0.000503525	0.000191791	0.000503525
AACCAAC	0	0	0	0	0	0	CTGAAAA	0	0	0	0.000383583	0.000577367	0.000503525	0.000191791	0.000503525
AACCAAG	0	0	0	1	0	0	CTTGGCA	0	0	0	0.000383583	0.00115473	0.000503525	0.000191791	0.000503525
AACCAAT	0	0	0	1	0	0	CTTGTGA	0	0	0	0.000383583	0.000577367	0.000503525	0.000191791	0.000503525
AACCACA	0	0	0	0	0	0	CTTTGGC	0	0	0	0.000383583	0.000577367	0.000503525	0.000191791	0.000503525
AACCACC	0	0	0	0	0	0	GACTGCA	0	0	0	0.000383583	0.000577367	0.000503525	0.000191791	0.000503525
AACCACG	0	0	0	0	0	0	GAGAGGA	0	0	0	0.000383583	0.000577367	0.000503525	0.000191791	0.000503525
AACCACT	0	0	0	1	2	0	GAGATGA	0	0	0	0.000383583	0.00115473	0.000503525	0.000191791	0.000503525
AACCAGA	0	0	0	0	0	0	GAGCCAC	0	0	0	0.000383583	0.000577367	0.000503525	0.000191791	0.000503525
AACCAGC	0	0	0	0	0	2	GCAGTGA	0	0	0	0.000383583	0.000577367	0.000503525	0.000191791	0.000503525
AACCAGG	0	0	0	0	1	0	GCCAAAA	0	0	0	0.000383583	0.000577367	0.000503525	0.000191791	0.000503525
AACCAGT	0	0	0	0	0	0	GCCACCA	0	0	0	0.000383583	0.000577367	0.000503525	0.000191791	0.000503525
AACCATA	0	0	0	0	0	0	GCCTCCC	0	0	0	0.000383583	0.00115473	0.000503525	0.000191791	0.000503525
AACCATC	0	0	0	2	0	0	GCCTGAA	0	0	0	0.000383583	0.000577367	0.000503525	0.000191791	0.000503525
AACCATG	0	0	0	0	1	0	GCCTTCC	0	0	0	0.000383583	0.000577367	0.000503525	0.000191791	0.000503525
AACCATT	0	0	0	0	0	3	GCTCCAC	0	0	0	0.000383583	0.00115473	0.000503525	0.000191791	0.000503525
AACCCAA	0	0	0	0	0	0	GCTGGGA	0	0	0	0.000383583	0.000577367	0.000503525	0.000191791	0.000503525
AACCCAC	0	0	0	0	0	0	GCTTCCA	0	0	0	0.000383583	0.000577367	0.000503525	0.000191791	0.000503525
AACCCAG	0	0	0	0	0	0	GGAAAAC	0	0	0	0.000383583	0.000577367	0.000503525	0.000191791	0.000503525
AACCCAT	0	0	0	0	1	1	GGAAGCC	0	0	0	0.000383583	0.000577367	0.000503525	0.000191791	0.000503525
AACCCCA	0	0	0	2	0	0	GGGAAAA	0	0	0	0.000383583	0.000577367	0.000503525	0.000191791	0.000503525
AACCCCC	0	0	0	0	1	0	GTGAAAC	0	0	0	0.000383583	0.000577367	0.000503525	0.000191791	0.000503525
AACCCCG	0	0	0	0	1	1	TCCCACA	0	0	0	0.000383583	0.000577367	0.000503525	0.000191791	0.000503525
AACCCCT	0	0	0	0	0	0	TGAAAAA	0	0	0	0.000383583	0.00115473	0.000503525	0.000191791	0.000503525
AACCCGA	0	0	0	0	0	0	TGGCTAA	0	0	0	0.000383583	0.000577367	0.000503525	0.000191791	0.000503525
AACCCGC	0	0	0	0	0	0	TTAAAAA	0	0	0	0.000383583	0.000577367	0.000503525	0.000191791	0.000503525
AACCCGG	0	0	0	0	1	0	AAAACCA	0	0	0	0	0.000577367	0.000503525	0	0.000503525
AACCCGT	0	0	0	0	0	0	AAAAGTG	0	0	0	0	0.000577367	0.000503525	0	0.000503525
AACCCTA	0	0	0	0	0	0	AAAATAA	0	0	0	0.000767165	0	0.000503525	0	0.000503525
AACCCTC	0	0	0	0	1	0	AAAATAC	0	0	0	0	0.00230947	0.000503525	0	0.000503525
AACCCTG	0	0	0	3	0	0	AAAATTA	0	0	0	0.000767165	0	0.000503525	0	0.000503525
AACCCTT	0	0	0	0	0	0	AAAATTG	0	0	0	0.000767165	0	0.000503525	0	0.000503525
AACCGAA	0	0	0	0	0	0	AAAGAGA	0	0	0	0.000767165	0	0.000503525	0	0.000503525
AACCGAC	0	0	0	0	0	0	AAAGATG	0	0	0	0	0.000577367	0.000503525	0	0.000503525
AACCGAG	0	0	0	0	0	0	AAAGCAC	0	0	0	0.000767165	0	0.000503525	0	0.000503525
AACCGAT	0	0	0	0	0	0	AAAGTGC	0	0	0	0	0.000577367	0.000503525	0	0.000503525
AACCGCA	0	0	0	0	0	1	AAATGGG	0	0	0	0.00115075	0	0.000503525	0	0.000503525
AACCGCC	0	0	0	0	0	0	AAATTGT	0	0	0	0.000767165	0	0.000503525	0	0.000503525
AACCGCG	0	0	0	0	0	0	AACAACA	0	0	0	0.00191791	0	0.000503525	0	0.000503525
AACCGCT	0	0	0	0	0	0	AACACGG	0	0	0	0.000767165	0	0.000503525	0	0.000503525
AACCGGA	0	0	0	0	0	0	AACCCAT	0	0	0	0	0.000577367	0.000503525	0	0.000503525
AACCGGC	0	0	0	0	0	0	AACCCCG	0	0	0	0	0.000577367	0.000503525	0	0.000503525
AACCGGG	0	0	0	0	0	0	AACTTGC	0	0	0	0.000767165	0	0.000503525	0	0.000503525
AACCGGT	0	0	0	0	0	0	AAGATGC	0	0	0	0	0.00115473	0.000503525	0	0.000503525
AACCGTA	0	0	0	0	0	0	AAGCAAA	0	0	0	0	0.000577367	0.000503525	0	0.000503525
AACCGTC	0	0	0	0	0	0	AAGCACT	0	0	0	0.00115075	0	0.000503525	0	0.000503525
AACCGTG	0	0	0	0	0	0	AAGCATC	0	0	0	0	0.000577367	0.000503525	0	0.000503525
AACCGTT	0	0	0	0	0	0	AAGCCCC	0	0	0	0	0.000577367	0.000503525	0	0.000503525
AACCTAA	0	0	0	0	0	1	AAGCTGC	0	0	0	0	0.000577367	0.000503525	0	0.000503525
AACCTAC	0	0	0	0	0	0	AAGGATA	0	0	0	0	0.000577367	0.000503525	0	0.000503525
AACCTAG	0	0	0	1	0	0	AAGGCGT	0	0	0	0	0.000577367	0.000503525	0	0.000503525
AACCTAT	0	0	0	0	1	0	AAGGTCA	0	0	0	0	0.00115473	0.000503525	0	0.000503525
AACCTCA	0	0	0	0	0	0	AAGTCAC	0	0	0	0.000767165	0	0.000503525	0	0.000503525
AACCTCC	0	0	0	1	0	1	AAGTGAG	0	0	0	0	0.000577367	0.000503525	0	0.000503525
AACCTCG	0	0	0	0	0	0	AAGTGGT	0	0	0	0	0.000577367	0.000503525	0	0.000503525
AACCTCT	0	0	0	0	0	1	AATAAGA	0	0	0	0	0.000577367	0.000503525	0	0.000503525
AACCTGA	0	0	0	0	0	1	AATAATA	0	0	0	0.000767165	0	0.000503525	0	0.000503525
AACCTGC	0	0	0	0	0	0	AATATCA	0	0	0	0.000767165	0	0.000503525	0	0.000503525
AACCTGG	0	0	0	2	1	1	AATCCAA	0	0	0	0.000767165	0	0.000503525	0	0.000503525
AACCTGT	0	0	0	0	0	0	AATCTGG	0	0	0	0	0.000577367	0.000503525	0	0.000503525
AACCTTA	0	0	0	0	0	0	AATGAGA	0	0	0	0.000767165	0	0.000503525	0	0.000503525
AACCTTC	0	2	0	0	0	0	AATTGTA	0	0	0	0.000767165	0	0.000503525	0	0.000503525
AACCTTG	0	0	0	0	0	0	ACAACAA	0	0	0	0.0023015	0	0.000503525	0	0.000503525
AACGAAA	0	0	0	0	0	0	ACAATAA	0	0	0	0.000767165	0	0.000503525	0	0.000503525
AACGAAC	0	0	0	0	0	0	ACACCAA	0	0	0	0	0.000577367	0.000503525	0	0.000503525
AACGAAG	2	2	1	0	1	0	ACACGAG	0	0	0	0	0.000577367	0.000503525	0	0.000503525
AACGAAT	0	0	0	0	0	0	ACAGCAT	0	0	0	0.000767165	0	0.000503525	0	0.000503525
AACGACA	0	0	0	0	0	0	ACCCCAG	0	0	0	0	0.00115473	0.000503525	0	0.000503525
AACGACC	0	0	0	0	0	0	ACCCCGT	0	0	0	0	0.000577367	0.000503525	0	0.000503525
AACGACG	0	0	0	0	0	0	ACCTATG	0	0	0	0	0.000577367	0.000503525	0	0.000503525
AACGACT	0	0	0	0	0	0	ACCTCCC	0	0	0	0	0.000577367	0.000503525	0	0.000503525
AACGAGA	0	0	0	0	0	0	ACGCCTG	0	0	0	0	0.000577367	0.000503525	0	0.000503525
AACGAGC	0	0	0	0	0	0	ACGGTGA	0	0	0	0.000767165	0	0.000503525	0	0.000503525
AACGAGG	0	0	0	0	0	0	ACTCCAG	0	0	0	0	0.000577367	0.000503525	0	0.000503525
AACGAGT	0	0	0	0	0	0	ACTGTAC	0	0	0	0	0.000577367	0.000503525	0	0.000503525
AACGATA	0	0	0	0	0	0	ACTGTGG	0	0	0	0	0.000577367	0.000503525	0	0.000503525
AACGATC	0	0	1	0	0	0	ACTTAAA	0	0	0	0	0.000577367	0.000503525	0	0.000503525
AACGATG	0	0	0	0	0	0	ACTTAGA	0	0	0	0	0.000577367	0.000503525	0	0.000503525
AACGATT	0	0	0	0	0	0	ACTTTAA	0	0	0	0	0.000577367	0.000503525	0	0.000503525
AACGCAA	0	0	0	0	0	1	AGAAAAT	0	0	0	0	0.000577367	0.000503525	0	0.000503525
AACGCAC	0	0	1	0	0	0	AGAAAGA	0	0	0	0.00115075	0	0.000503525	0	0.000503525
AACGCAG	0	0	0	0	0	0	AGAAATA	0	0	0	0.000767165	0	0.000503525	0	0.000503525
AACGCAT	0	0	0	0	0	0	AGAACAC	0	0	0	0	0.000577367	0.000503525	0	0.000503525
AACGCCA	0	0	0	0	0	0	AGAAGAC	0	0	0	0.000767165	0	0.000503525	0	0.000503525
AACGCCC	0	0	0	0	0	0	AGAATAA	0	0	0	0	0.000577367	0.000503525	0	0.000503525
AACGCCG	0	0	0	0	0	0	AGAATTG	0	0	0	0.00115075	0	0.000503525	0	0.000503525
AACGCCT	0	0	0	0	0	1	AGACGGG	0	0	0	0	0.000577367	0.000503525	0	0.000503525
AACGCGA	0	0	0	0	0	0	AGAGACG	0	0	0	0	0.000577367	0.000503525	0	0.000503525
AACGCGC	0	0	0	0	0	0	AGATGAG	0	0	0	0	0.000577367	0.000503525	0	0.000503525
AACGCGG	0	0	0	0	0	0	AGATGCA	0	0	0	0	0.00115473	0.000503525	0	0.000503525
AACGCGT	0	0	0	0	0	0	AGCAAGC	0	0	0	0	0.000577367	0.000503525	0	0.000503525
AACGCTA	0	0	0	0	0	0	AGCCAGG	0	0	0	0	0.000577367	0.000503525	0	0.000503525
AACGCTC	0	0	0	1	0	1	AGCCCAA	0	0	0	0	0.000577367	0.000503525	0	0.000503525
AACGCTG	0	0	0	1	1	0	AGCTCAT	0	0	0	0	0.000577367	0.000503525	0	0.000503525
AACGCTT	0	0	0	1	1	0	AGCTGAC	0	0	0	0	0.00115473	0.000503525	0	0.000503525
AACGGAA	0	2	0	0	0	0	AGCTGCA	0	0	0	0	0.00230947	0.000503525	0	0.000503525
AACGGAC	0	0	0	0	0	0	AGCTGGC	0	0	0	0	0.000577367	0.000503525	0	0.000503525
AACGGAG	0	0	0	0	0	0	AGGAAAA	0	0	0	0.000767165	0	0.000503525	0	0.000503525
AACGGAT	0	0	0	0	0	0	AGGAACT	0	0	0	0.00115075	0	0.000503525	0	0.000503525
AACGGCA	0	0	0	0	1	0	AGGATAT	0	0	0	0	0.000577367	0.000503525	0	0.000503525
AACGGCC	0	0	0	0	0	0	AGGCACA	0	0	0	0	0.000577367	0.000503525	0	0.000503525
AACGGCG	0	0	0	0	0	0	AGGCCTG	0	0	0	0	0.000577367	0.000503525	0	0.000503525
AACGGCT	0	0	0	0	0	0	AGGCGTG	0	0	0	0	0.00115473	0.000503525	0	0.000503525
AACGGGA	2	0	1	0	0	0	AGGGAGA	0	0	0	0	0.000577367	0.000503525	0	0.000503525
AACGGGC	0	0	0	0	1	0	AGTAGAG	0	0	0	0	0.000577367	0.000503525	0	0.000503525
AACGGGG	0	0	0	0	0	0	AGTGCTG	0	0	0	0	0.000577367	0.000503525	0	0.000503525
AACGGGT	0	0	0	0	0	1	AGTTCAA	0	0	0	0.00115075	0	0.000503525	0	0.000503525
AACGGTA	0	0	0	0	0	0	ATAACGG	0	0	0	0	0.000577367	0.000503525	0	0.000503525
AACGGTC	0	0	0	0	0	0	ATAAGAT	0	0	0	0	0.000577367	0.000503525	0	0.000503525
AACGGTG	0	0	0	0	0	0	ATACAAA	0	0	0	0	0.000577367	0.000503525	0	0.000503525
AACGTAA	0	0	0	0	0	0	ATACATA	0	0	0	0	0.000577367	0.000503525	0	0.000503525
AACGTAC	0	0	0	0	0	0	ATACTCC	0	0	0	0	0.00115473	0.000503525	0	0.000503525
AACGTAG	0	0	0	0	0	0	ATATTGG	0	0	0	0.000767165	0	0.000503525	0	0.000503525
AACGTAT	0	0	0	0	0	0	ATCCTGA	0	0	0	0	0.00115473	0.000503525	0	0.000503525
AACGTCA	0	0	0	0	0	0	ATCCTGC	0	0	0	0	0.000577367	0.000503525	0	0.000503525
AACGTCC	0	0	0	0	0	0	ATCTGAG	0	0	0	0	0.000577367	0.000503525	0	0.000503525
AACGTCG	0	0	0	0	0	0	ATCTGGA	0	0	0	0.00115075	0	0.000503525	0	0.000503525
AACGTCT	0	0	0	0	0	0	ATGAACC	0	0	0	0	0.000577367	0.000503525	0	0.000503525
AACGTGA	0	0	0	0	0	0	ATGCCAA	0	0	0	0.000767165	0	0.000503525	0	0.000503525
AACGTGC	0	0	0	0	2	0	ATGCTCC	0	0	0	0.00153433	0	0.000503525	0	0.000503525
AACGTGG	0	0	0	0	0	0	ATGGCTG	0	0	0	0	0.00115473	0.000503525	0	0.000503525
AACGTGT	0	0	0	0	0	0	ATGGTCA	0	0	0	0	0.000577367	0.000503525	0	0.000503525
AACGTTA	0	0	0	0	0	0	ATGGTTC	0	0	0	0	0.000577367	0.000503525	0	0.000503525
AACGTTC	0	0	0	0	0	0	ATGTAAT	0	0	0	0.000767165	0	0.000503525	0	0.000503525
AACGTTG	0	0	0	0	0	0	ATGTCAG	0	0	0	0	0.000577367	0.000503525	0	0.000503525
AACTAAA	0	0	0	0	0	0	ATGTGCC	0	0	0	0	0.00115473	0.000503525	0	0.000503525
AACTAAC	0	0	0	0	0	2	ATTCCCA	0	0	0	0	0.000577367	0.000503525	0	0.000503525
AACTAAG	0	0	0	1	0	0	ATTCTGG	0	0	0	0	0.000577367	0.000503525	0	0.000503525
AACTAAT	0	0	0	1	0	0	CAAAATA	0	0	0	0	0.000577367	0.000503525	0	0.000503525
AACTACA	0	0	0	0	0	1	CAAAGCA	0	0	0	0.000767165	0	0.000503525	0	0.000503525
AACTACC	0	0	0	0	0	1	CAAAGGG	0	0	0	0	0.000577367	0.000503525	0	0.000503525
AACTACG	0	0	0	0	0	0	CAAAGTG	0	0	0	0	0.000577367	0.000503525	0	0.000503525
AACTACT	0	0	0	0	0	0	CAAATCA	0	0	0	0.000767165	0	0.000503525	0	0.000503525
AACTAGA	0	2	1	2	0	0	CAACAAA	0	0	0	0.000767165	0	0.000503525	0	0.000503525
AACTAGC	0	0	0	2	0	0	CAAGCTG	0	0	0	0	0.00115473	0.000503525	0	0.000503525
AACTAGG	0	0	0	0	0	0	CACCCAC	0	0	0	0.000767165	0	0.000503525	0	0.000503525
AACTAGT	0	0	0	0	0	0	CACCCCA	0	0	0	0	0.00115473	0.000503525	0	0.000503525
AACTATA	0	0	0	0	0	0	CACCCGG	0	0	0	0	0.000577367	0.000503525	0	0.000503525
AACTATC	0	0	0	0	0	0	CACGAGG	0	0	0	0	0.000577367	0.000503525	0	0.000503525
AACTATG	0	0	0	0	0	1	CACTGAG	0	0	0	0	0.00115473	0.000503525	0	0.000503525
AACTATT	0	0	0	1	0	0	CACTGTA	0	0	0	0	0.00115473	0.000503525	0	0.000503525
AACTCAA	0	0	0	1	0	0	CACTTTC	0	0	0	0	0.000577367	0.000503525	0	0.000503525
AACTCAC	2	2	2	2	0	0	CAGAACA	0	0	0	0	0.000577367	0.000503525	0	0.000503525
AACTCAG	0	0	0	0	0	0	CAGAGAA	0	0	0	0.000767165	0	0.000503525	0	0.000503525
AACTCAT	0	0	0	0	0	0	CAGATGG	0	0	0	0.00153433	0	0.000503525	0	0.000503525
AACTCCA	0	0	0	1	0	0	CAGCAGC	0	0	0	0	0.000577367	0.000503525	0	0.000503525
AACTCCC	0	0	0	0	0	0	CAGCTCA	0	0	0	0	0.00115473	0.000503525	0	0.000503525
AACTCCG	0	0	0	0	0	0	CAGGAAC	0	0	0	0	0.000577367	0.000503525	0	0.000503525
AACTCCT	0	0	1	0	2	0	CAGGAAG	0	0	0	0	0.000577367	0.000503525	0	0.000503525
AACTCGA	0	0	0	0	0	1	CAGGATG	0	0	0	0	0.000577367	0.000503525	0	0.000503525
AACTCGC	0	0	0	0	0	0	CAGGGAG	0	0	0	0	0.000577367	0.000503525	0	0.000503525
AACTCGG	0	0	0	0	0	0	CAGGTGA	0	0	0	0	0.000577367	0.000503525	0	0.000503525
AACTCGT	0	0	0	0	0	0	CAGTTCC	0	0	0	0.00115075	0	0.000503525	0	0.000503525
AACTCTA	0	0	0	1	0	0	CATCTTC	0	0	0	0.000767165	0	0.000503525	0	0.000503525
AACTCTC	0	0	0	0	0	0	CATGCCA	0	0	0	0	0.00115473	0.000503525	0	0.000503525
AACTCTG	2	2	2	0	0	0	CCAAAGG	0	0	0	0	0.000577367	0.000503525	0	0.000503525
AACTCTT	0	0	0	0	0	1	CCAAATC	0	0	0	0	0.000577367	0.000503525	0	0.000503525
AACTGAA	0	0	0	1	0	0	CCAAGAG	0	0	0	0	0.000577367	0.000503525	0	0.000503525
AACTGAC	0	0	0	0	0	0	CCAAGGG	0	0	0	0	0.000577367	0.000503525	0	0.000503525
AACTGAG	0	0	0	1	0	1	CCACACA	0	0	0	0.00115075	0	0.000503525	0	0.000503525
AACTGAT	0	0	0	0	0	0	CCACACC	0	0	0	0.000767165	0	0.000503525	0	0.000503525
AACTGCA	0	0	0	2	0	2	CCACCAA	0	0	0	0	0.000577367	0.000503525	0	0.000503525
AACTGCC	0	0	0	0	1	0	CCACGCC	0	0	0	0	0.00115473	0.000503525	0	0.000503525
AACTGCG	0	0	0	0	0	0	CCACTGC	0	0	0	0.00191791	0	0.000503525	0	0.000503525
AACTGCT	2	2	1	0	0	1	CCAGACC	0	0	0	0	0.000577367	0.000503525	0	0.000503525
AACTGGA	0	0	0	0	0	1	CCAGGAA	0	0	0	0	0.00115473	0.000503525	0	0.000503525
AACTGGC	0	0	0	0	0	1	CCAGGAC	0	0	0	0	0.000577367	0.000503525	0	0.000503525
AACTGGG	0	0	0	1	0	0	CCATAGG	0	0	0	0	0.000577367	0.000503525	0	0.000503525
AACTGGT	0	0	0	1	0	0	CCATGGA	0	0	0	0	0.000577367	0.000503525	0	0.000503525
AACTGTA	0	0	0	0	0	0	CCCAAAG	0	0	0	0	0.000577367	0.000503525	0	0.000503525
AACTGTC	0	0	0	0	1	0	CCCAGAG	0	0	0	0	0.000577367	0.000503525	0	0.000503525
AACTGTG	0	0	0	1	0	1	CCCAGGA	0	0	0	0	0.000577367	0.000503525	0	0.000503525
AACTTAA	0	0	0	0	0	0	CCCCAGA	0	0	0	0	0.00115473	0.000503525	0	0.000503525
AACTTAC	0	0	0	0	0	0	CCCCGTC	0	0	0	0	0.000577367	0.000503525	0	0.000503525
AACTTAG	0	0	0	0	1	0	CCCGTTA	0	0	0	0	0.000577367	0.000503525	0	0.000503525
AACTTAT	0	0	0	1	0	1	CCGGGCG	0	0	0	0	0.000577367	0.000503525	0	0.000503525
AACTTCA	0	0	0	1	1	0	CCTCAGC	0	0	0	0	0.00115473	0.000503525	0	0.000503525
AACTTCC	0	0	1	1	1	1	CCTCTTC	0	0	0	0	0.000577367	0.000503525	0	0.000503525
AACTTCG	0	0	0	0	0	0	CCTGAAG	0	0	0	0	0.000577367	0.000503525	0	0.000503525
AACTTCT	0	2	0	1	0	1	CCTGAGC	0	0	0	0.000767165	0	0.000503525	0	0.000503525
AACTTGA	0	0	0	1	0	1	CCTTCCC	0	0	0	0	0.00115473	0.000503525	0	0.000503525
AACTTGC	0	0	0	2	0	1	CCTTGAA	0	0	0	0.000767165	0	0.000503525	0	0.000503525
AACTTGG	0	0	0	0	0	0	CGAGACC	0	0	0	0	0.000577367	0.000503525	0	0.000503525
AACTTGT	0	0	0	0	0	0	CGCACCC	0	0	0	0	0.000577367	0.000503525	0	0.000503525
AACTTTA	0	0	0	1	0	0	CGTGCCA	0	0	0	0	0.000577367	0.000503525	0	0.000503525
AACTTTC	0	0	0	0	0	0	CTAATGA	0	0	0	0.000767165	0	0.000503525	0	0.000503525
AACTTTG	0	0	0	1	0	0	CTACCAC	0	0	0	0.000767165	0	0.000503525	0	0.000503525
AAGAAAA	0	0	0	0	0	1	CTACTGA	0	0	0	0	0.000577367	0.000503525	0	0.000503525
AAGAAAC	0	0	0	0	0	0	CTCAAGA	0	0	0	0	0.00115473	0.000503525	0	0.000503525
AAGAAAG	2	0	1	0	0	2	CTCACCA	0	0	0	0.00115075	0	0.000503525	0	0.000503525
AAGAAAT	2	0	1	2	0	0	CTCCAGA	0	0	0	0.00115075	0	0.000503525	0	0.000503525
AAGAACA	0	0	0	1	0	0	CTCCAGC	0	0	0	0	0.000577367	0.000503525	0	0.000503525
AAGAACC	0	0	0	0	0	0	CTCCTCA	0	0	0	0	0.00115473	0.000503525	0	0.000503525
AAGAACG	0	0	0	0	0	1	CTCCTGA	0	0	0	0	0.000577367	0.000503525	0	0.000503525
AAGAACT	0	0	0	0	0	0	CTCCTTC	0	0	0	0	0.00115473	0.000503525	0	0.000503525
AAGAAGA	0	0	0	1	0	0	CTGAATC	0	0	0	0	0.000577367	0.000503525	0	0.000503525
AAGAAGC	0	0	0	0	0	1	CTGAGGA	0	0	0	0	0.00115473	0.000503525	0	0.000503525
AAGAAGG	0	0	0	2	0	0	CTGAGGC	0	0	0	0	0.00115473	0.000503525	0	0.000503525
AAGAAGT	0	2	0	0	0	1	CTGCACA	0	0	0	0.000767165	0	0.000503525	0	0.000503525
AAGAATA	0	0	0	0	0	0	CTGCATC	0	0	0	0	0.00115473	0.000503525	0	0.000503525
AAGAATC	0	0	0	0	1	0	CTGCTGC	0	0	0	0	0.000577367	0.000503525	0	0.000503525
AAGAATG	0	0	0	0	0	1	CTGGCTA	0	0	0	0	0.000577367	0.000503525	0	0.000503525
AAGAATT	0	0	1	2	1	1	CTGGCTC	0	0	0	0	0.000577367	0.000503525	0	0.000503525
AAGACAA	0	0	0	2	0	2	CTGGGCC	0	0	0	0.000767165	0	0.000503525	0	0.000503525
AAGACAC	0	0	0	0	0	0	CTTAAAA	0	0	0	0	0.000577367	0.000503525	0	0.000503525
AAGACAG	0	0	0	0	0	0	CTTAATA	0	0	0	0.000767165	0	0.000503525	0	0.000503525
AAGACAT	0	0	0	0	0	0	CTTATTA	0	0	0	0	0.000577367	0.000503525	0	0.000503525
AAGACCA	0	0	0	2	0	3	CTTATTC	0	0	0	0	0.000577367	0.000503525	0	0.000503525
AAGACCC	0	0	0	0	2	0	CTTGGGA	0	0	0	0.000767165	0	0.000503525	0	0.000503525
AAGACCG	0	0	0	1	0	1	CTTTTTC	0	0	0	0	0.000577367	0.000503525	0	0.000503525
AAGACCT	0	0	0	0	0	0	GAAAATA	0	0	0	0	0.000577367	0.000503525	0	0.000503525
AAGACGA	0	0	0	0	0	0	GAAACCC	0	0	0	0	0.000577367	0.000503525	0	0.000503525
AAGACGC	0	0	0	0	0	0	GAACACC	0	0	0	0	0.00115473	0.000503525	0	0.000503525
AAGACGG	0	0	0	0	0	0	GAAGCAA	0	0	0	0	0.00115473	0.000503525	0	0.000503525
AAGACGT	0	0	0	0	0	1	GAAGCTC	0	0	0	0	0.000577367	0.000503525	0	0.000503525
AAGACTA	0	0	0	0	0	0	GAATGTA	0	0	0	0	0.000577367	0.000503525	0	0.000503525
AAGACTC	0	0	0	0	0	0	GAATTCA	0	0	0	0.000767165	0	0.000503525	0	0.000503525
AAGACTG	0	0	0	0	1	0	GAGATCA	0	0	0	0.000767165	0	0.000503525	0	0.000503525
AAGACTT	0	0	0	1	0	0	GAGATTA	0	0	0	0	0.000577367	0.000503525	0	0.000503525
AAGAGAA	0	0	0	1	0	2	GAGCTGA	0	0	0	0	0.000577367	0.000503525	0	0.000503525
AAGAGAC	0	0	0	0	0	0	GAGGAGC	0	0	0	0	0.00115473	0.000503525	0	0.000503525
AAGAGAG	0	0	0	1	0	1	GAGTTCA	0	0	0	0	0.000577367	0.000503525	0	0.000503525
AAGAGAT	0	0	0	0	0	1	GATCAGC	0	0	0	0.000767165	0	0.000503525	0	0.000503525
AAGAGCA	0	0	0	0	0	0	GATCCCA	0	0	0	0	0.000577367	0.000503525	0	0.000503525
AAGAGCC	0	0	0	0	1	0	GATTAAA	0	0	0	0	0.000577367	0.000503525	0	0.000503525
AAGAGCG	0	0	0	1	0	0	GCAAGCA	0	0	0	0	0.000577367	0.000503525	0	0.000503525
AAGAGCT	0	0	0	0	0	1	GCAAGGC	0	0	0	0	0.000577367	0.000503525	0	0.000503525
AAGAGGA	0	0	0	1	1	0	GCACCAA	0	0	0	0	0.000577367	0.000503525	0	0.000503525
AAGAGGC	0	0	0	1	2	1	GCAGAAA	0	0	0	0.000767165	0	0.000503525	0	0.000503525
AAGAGGG	0	0	0	0	0	0	GCAGAAC	0	0	0	0	0.000577367	0.000503525	0	0.000503525
AAGAGGT	2	0	0	0	0	0	GCAGGCC	0	0	0	0	0.000577367	0.000503525	0	0.000503525
AAGAGTA	0	0	0	0	0	0	GCCAAGC	0	0	0	0	0.000577367	0.000503525	0	0.000503525
AAGAGTC	0	0	0	0	2	0	GCCAGAA	0	0	0	0	0.000577367	0.000503525	0	0.000503525
AAGAGTG	0	2	1	0	0	0	GCCCCAA	0	0	0	0	0.00115473	0.000503525	0	0.000503525
AAGATAA	0	0	0	1	0	1	GCCCCAC	0	0	0	0	0.000577367	0.000503525	0	0.000503525
AAGATAC	0	0	0	2	0	0	GCCCGGC	0	0	0	0	0.000577367	0.000503525	0	0.000503525
AAGATAG	0	0	0	0	0	0	GCGCACC	0	0	0	0	0.000577367	0.000503525	0	0.000503525
AAGATAT	0	2	1	1	0	0	GCGTGGA	0	0	0	0	0.000577367	0.000503525	0	0.000503525
AAGATCA	1	0	0	2	2	0	GCTCAAA	0	0	0	0	0.000577367	0.000503525	0	0.000503525
AAGATCC	0	0	0	0	0	0	GCTCAGC	0	0	0	0	0.000577367	0.000503525	0	0.000503525
AAGATCG	0	0	0	0	0	0	GCTGACA	0	0	0	0	0.000577367	0.000503525	0	0.000503525
AAGATCT	0	0	0	0	0	0	GCTGAGA	0	0	0	0	0.000577367	0.000503525	0	0.000503525
AAGATGA	0	0	0	0	1	2	GGAAAAA	0	0	0	0.000767165	0	0.000503525	0	0.000503525
AAGATGC	0	0	0	0	2	1	GGAACCA	0	0	0	0	0.000577367	0.000503525	0	0.000503525
AAGATGG	0	0	0	2	1	1	GGAATAA	0	0	0	0	0.000577367	0.000503525	0	0.000503525
AAGATGT	0	0	0	0	0	1	GGAATCA	0	0	0	0	0.000577367	0.000503525	0	0.000503525
AAGATTA	0	0	0	0	0	0	GGAGGAC	0	0	0	0	0.000577367	0.000503525	0	0.000503525
AAGATTC	0	0	0	0	0	0	GGAGGCA	0	0	0	0.000767165	0	0.000503525	0	0.000503525
AAGATTG	0	0	0	0	0	0	GGCATGA	0	0	0	0	0.000577367	0.000503525	0	0.000503525
AAGCAAA	0	0	0	0	1	1	GGCATTA	0	0	0	0.00115075	0	0.000503525	0	0.000503525
AAGCAAC	0	0	0	0	0	0	GGCCAAA	0	0	0	0	0.00115473	0.000503525	0	0.000503525
AAGCAAG	0	0	0	0	0	0	GGCCTGA	0	0	0	0	0.000577367	0.000503525	0	0.000503525
AAGCAAT	0	0	0	0	1	0	GGCTCCA	0	0	0	0	0.00115473	0.000503525	0	0.000503525
AAGCACA	0	0	0	2	0	0	GGGAGAA	0	0	0	0	0.000577367	0.000503525	0	0.000503525
AAGCACC	0	0	0	1	1	0	GGGCAGA	0	0	0	0	0.000577367	0.000503525	0	0.000503525
AAGCACG	0	0	0	0	0	0	GGTCTTA	0	0	0	0	0.000577367	0.000503525	0	0.000503525
AAGCACT	0	0	0	3	0	1	GGTTCCA	0	0	0	0	0.000577367	0.000503525	0	0.000503525
AAGCAGA	0	0	0	1	0	1	GGTTTCA	0	0	0	0	0.000577367	0.000503525	0	0.000503525
AAGCAGC	0	0	0	0	1	2	GTACTCA	0	0	0	0	0.000577367	0.000503525	0	0.000503525
AAGCAGG	0	0	0	1	0	0	GTAGAGA	0	0	0	0	0.000577367	0.000503525	0	0.000503525
AAGCAGT	0	0	0	2	0	0	GTCTCAC	0	0	0	0	0.000577367	0.000503525	0	0.000503525
AAGCATA	0	0	0	1	0	0	GTCTCTA	0	0	0	0	0.000577367	0.000503525	0	0.000503525
AAGCATC	0	0	0	0	1	1	GTGCCAC	0	0	0	0	0.000577367	0.000503525	0	0.000503525
AAGCATG	0	0	0	0	0	0	GTGCTGA	0	0	0	0	0.000577367	0.000503525	0	0.000503525
AAGCATT	0	1	0	1	0	0	GTGGGAA	0	0	0	0	0.000577367	0.000503525	0	0.000503525
AAGCCAA	0	0	0	0	0	1	GTGTTCA	0	0	0	0	0.000577367	0.000503525	0	0.000503525
AAGCCAC	0	0	0	0	0	0	GTTCCTA	0	0	0	0.000767165	0	0.000503525	0	0.000503525
AAGCCAG	0	0	0	0	0	0	GTTGGCA	0	0	0	0	0.000577367	0.000503525	0	0.000503525
AAGCCAT	0	0	0	0	0	0	TACTTGA	0	0	0	0	0.000577367	0.000503525	0	0.000503525
AAGCCCA	0	0	0	0	1	0	TATATAA	0	0	0	0.00153433	0	0.000503525	0	0.000503525
AAGCCCC	0	0	0	0	1	1	TATGGCA	0	0	0	0	0.000577367	0.000503525	0	0.000503525
AAGCCCG	0	0	0	1	0	0	TCAAAAA	0	0	0	0	0.000577367	0.000503525	0	0.000503525
AAGCCCT	0	0	0	2	0	0	TCAGACA	0	0	0	0	0.000577367	0.000503525	0	0.000503525
AAGCCGA	0	0	0	0	0	0	TCCTGAA	0	0	0	0	0.000577367	0.000503525	0	0.000503525
AAGCCGC	0	0	0	0	0	0	TCGCCCA	0	0	0	0	0.000577367	0.000503525	0	0.000503525
AAGCCGG	0	0	0	0	0	0	TCTTACA	0	0	0	0	0.00115473	0.000503525	0	0.000503525
AAGCCGT	0	0	0	1	0	0	TCTTTAA	0	0	0	0.000767165	0	0.000503525	0	0.000503525
AAGCCTA	0	0	0	0	0	0	TGAAGCA	0	0	0	0	0.000577367	0.000503525	0	0.000503525
AAGCCTC	0	0	0	0	0	0	TGAATAA	0	0	0	0	0.000577367	0.000503525	0	0.000503525
AAGCCTG	0	0	0	1	1	0	TGAGAAA	0	0	0	0.000767165	0	0.000503525	0	0.000503525
AAGCCTT	0	0	0	3	1	0	TGAGGCA	0	0	0	0	0.00115473	0.000503525	0	0.000503525
AAGCGAA	0	0	0	0	0	0	TGATCCA	0	0	0	0	0.000577367	0.000503525	0	0.000503525
AAGCGAC	0	0	0	0	0	0	TGGCCCA	0	0	0	0.000767165	0	0.000503525	0	0.000503525
AAGCGAG	0	0	0	0	0	0	TGTCAAA	0	0	0	0	0.000577367	0.000503525	0	0.000503525
AAGCGAT	0	0	0	0	0	0	CACAGAG	0.00649351	0.00598802	0.00898204	0.000383583	0.00115473	0	0.00357138	0.000383583
AAGCGCA	0	0	0	1	0	0	AGTTGAA	0.00649351	0.011976	0.00898204	0.000383583	0	0.000503525	0.00349852	0.000383583
AAGCGCC	0	0	0	0	0	0	ACAGAGT	0.012987	0.00598802	0.00898204	0.000383583	0.000577367	0	0.0032827	0.000383583
AAGCGCG	0	0	0	0	0	0	GAAACAC	0.00649351	0.00598802	0.00598802	0.000383583	0	0.000503525	0.00324577	0.000383583
AAGCGCT	0	2	0	0	0	1	ATATCCA	0.00649351	0.00598802	0.00299401	0.000383583	0	0.00100705	0.00200053	0.000383583
AAGCGGA	0	0	0	0	0	0	CACAAAG	0.00649351	0.00598802	0.00299401	0.000383583	0.000577367	0	0.00178569	0.000383583
AAGCGGC	0	0	1	0	0	0	CTCAAAG	0.00649351	0.00598802	0.00299401	0.000383583	0.000577367	0	0.00178569	0.000383583
AAGCGGG	0	0	0	0	0	0	CTCAGAA	0.00649351	0.00598802	0.00299401	0.000383583	0.000577367	0	0.00178569	0.000383583
AAGCGGT	0	0	0	0	0	0	GACAGAA	0.00649351	0.00299401	0.00598802	0.000383583	0.000577367	0	0.00178569	0.000383583
AAGCGTA	0	0	0	0	0	0	TCAGAAA	0.00649351	0.00598802	0.00299401	0.000383583	0.000577367	0	0.00178569	0.000383583
AAGCGTC	0	0	0	0	0	0	AATATCC	0.00649351	0.00598802	0.00299401	0.000383583	0	0.000503525	0.00174877	0.000383583
AAGCGTG	0	0	0	0	0	1	ATCACAA	0.00649351	0.00598802	0.00299401	0.000383583	0	0.000503525	0.00174877	0.000383583
AAGCTAA	0	0	0	0	0	0	ATGTGTG	0.00649351	0.00598802	0.00299401	0.000383583	0	0.000503525	0.00174877	0.000383583
AAGCTAC	0	0	0	1	0	1	CATCACA	0.00649351	0.00598802	0.00299401	0.000383583	0	0.000503525	0.00174877	0.000383583
AAGCTAG	0	0	0	0	0	0	GAAGGCC	0.00649351	0.00598802	0.00299401	0.000383583	0	0.000503525	0.00174877	0.000383583
AAGCTAT	0	0	0	0	0	0	TCTCAGA	0.00649351	0.00598802	0.00299401	0.000383583	0	0.000503525	0.00174877	0.000383583
AAGCTCA	0	0	0	1	1	0	AAATCCC	0.00649351	0	0.00299401	0.000383583	0.00115473	0	0.000769159	0.000383583
AAGCTCC	0	0	0	0	1	2	AGAAAGG	0.00649351	0	0.00299401	0.000383583	0	0.00100705	0.000695316	0.000383583
AAGCTCG	0	0	0	0	0	0	CAAAAAG	0	0.00598802	0.00299401	0.000383583	0	0.00100705	0.000695316	0.000383583
AAGCTCT	0	0	0	0	0	0	ACCTTTC	0.00649351	0	0.00299401	0.000383583	0	0.000503525	0.000443554	0.000383583
AAGCTGA	0	0	0	0	0	1	ATCAAAA	0.00649351	0.00598802	0	0.000383583	0	0.000503525	0.000443554	0.000383583
AAGCTGC	0	0	0	0	1	1	CTTTTGA	0.00649351	0.00598802	0	0.000383583	0	0.000503525	0.000443554	0.000383583
AAGCTGG	0	0	0	1	2	0	GTTCAAC	0	0.00598802	0.00598802	0.000383583	0	0.000503525	0.000443554	0.000383583
AAGCTGT	0	0	0	0	2	0	AAACTTC	0	0.00598802	0	0.000383583	0	0.000503525	0.000191791	0.000383583
AAGCTTA	0	0	0	0	0	0	AAAGAGG	0.00649351	0	0	0.000383583	0.000577367	0	0.000191791	0.000383583
AAGCTTC	0	0	0	0	0	0	AAATCTC	0	0	0.00299401	0.000383583	0.000577367	0	0.000191791	0.000383583
AAGCTTG	0	0	0	0	0	0	AACTTCT	0	0.00598802	0	0.000383583	0	0.000503525	0.000191791	0.000383583
AAGGAAA	0	0	0	1	0	2	AATTCTC	0	0	0.00299401	0.000383583	0.000577367	0	0.000191791	0.000383583
AAGGAAC	0	0	0	1	0	3	ACACACA	0	0	0.00299401	0.000383583	0	0.000503525	0.000191791	0.000383583
AAGGAAG	0	2	1	0	1	0	AGCAGAC	0	0	0.00299401	0.000383583	0	0.000503525	0.000191791	0.000383583
AAGGAAT	0	0	0	0	0	0	AGGTTCA	0	0.00598802	0	0.000383583	0	0.000503525	0.000191791	0.000383583
AAGGACA	0	0	0	0	2	0	ATAAAAA	0	0.00598802	0	0.000383583	0	0.000503525	0.000191791	0.000383583
AAGGACC	0	0	0	0	0	0	ATAGGAA	0	0	0.00598802	0.000383583	0	0.000503525	0.000191791	0.000383583
AAGGACG	0	0	0	0	0	0	ATGAAAA	0	0	0.00299401	0.000383583	0	0.000503525	0.000191791	0.000383583
AAGGACT	0	0	0	0	1	0	ATTACAA	0	0	0.00299401	0.000383583	0	0.000503525	0.000191791	0.000383583
AAGGAGA	0	0	0	0	1	3	ATTTCAG	0	0	0.00299401	0.000383583	0.000577367	0	0.000191791	0.000383583
AAGGAGC	0	0	0	1	0	0	CAAAGAA	0	0.00598802	0	0.000383583	0	0.000503525	0.000191791	0.000383583
AAGGAGG	0	0	1	0	1	1	CACACAA	0	0	0.00299401	0.000383583	0	0.000503525	0.000191791	0.000383583
AAGGAGT	0	0	1	0	0	0	CATAAAA	0	0.00598802	0	0.000383583	0	0.000503525	0.000191791	0.000383583
AAGGATA	0	0	0	0	1	1	CATATAA	0.00649351	0	0	0.000383583	0.000577367	0	0.000191791	0.000383583
AAGGATC	0	0	1	0	0	0	CATATTC	0	0	0.00299401	0.000383583	0	0.000503525	0.000191791	0.000383583
AAGGATG	0	0	0	1	0	0	CATTACA	0	0	0.00299401	0.000383583	0	0.00100705	0.000191791	0.000383583
AAGGATT	0	0	0	0	0	0	CATTATA	0.00649351	0	0	0.000383583	0	0.000503525	0.000191791	0.000383583
AAGGCAA	0	0	0	1	0	0	CTTTTCA	0	0	0.00299401	0.000383583	0	0.000503525	0.000191791	0.000383583
AAGGCAC	0	0	0	0	0	1	GAAGATC	0.00324675	0	0	0.000383583	0.000577367	0	0.000191791	0.000383583
AAGGCAG	0	0	0	1	1	0	GACCTCA	0	0	0.00299401	0.000383583	0.000577367	0	0.000191791	0.000383583
AAGGCAT	0	0	0	2	0	0	GGTTCAA	0	0.00598802	0	0.000383583	0.000577367	0	0.000191791	0.000383583
AAGGCCA	0	0	0	1	1	2	AAAAAAG	0	0	0	0.000383583	0	0.00100705	0	0.000383583
AAGGCCC	0	0	0	0	0	0	AAAAAGG	0	0	0	0.000383583	0	0.000503525	0	0.000383583
AAGGCCG	0	0	0	0	0	0	AAAAATT	0	0	0	0.000383583	0	0.000503525	0	0.000383583
AAGGCCT	2	2	1	2	0	1	AAAACAC	0	0	0	0.000383583	0	0.000503525	0	0.000383583
AAGGCGA	0	0	0	0	0	0	AAAAGAC	0	0	0	0.000383583	0	0.00100705	0	0.000383583
AAGGCGC	0	0	0	0	0	0	AAAATCT	0	0	0	0.000383583	0	0.000503525	0	0.000383583
AAGGCGG	0	0	0	0	0	1	AAACACA	0	0	0	0.000383583	0	0.000503525	0	0.000383583
AAGGCGT	0	0	0	0	1	1	AAACACC	0	0	0	0.000383583	0	0.000503525	0	0.000383583
AAGGCTA	0	0	0	0	0	0	AAACCAT	0	0	0	0.000383583	0	0.000503525	0	0.000383583
AAGGCTC	0	0	0	2	1	1	AAACTTA	0	0	0	0.000383583	0.000577367	0	0	0.000383583
AAGGCTG	0	0	0	2	0	0	AAACTTG	0	0	0	0.000383583	0	0.00100705	0	0.000383583
AAGGGAA	0	0	0	1	0	0	AAAGAAC	0	0	0	0.000383583	0	0.000503525	0	0.000383583
AAGGGAC	0	0	0	1	0	0	AAAGACA	0	0	0	0.000383583	0	0.000503525	0	0.000383583
AAGGGAG	0	0	0	1	2	0	AAAGAGC	0	0	0	0.000383583	0	0.000503525	0	0.000383583
AAGGGAT	0	0	0	3	0	0	AAAGATC	0	0	0	0.000383583	0.000577367	0	0	0.000383583
AAGGGCA	0	0	0	0	0	0	AAAGCAG	0	0	0	0.000383583	0	0.00100705	0	0.000383583
AAGGGCC	0	0	0	0	0	0	AAAGCCT	0	0	0	0.000383583	0.000577367	0	0	0.000383583
AAGGGCG	0	0	0	0	0	0	AAAGGTG	0	0	0	0.000383583	0	0.000503525	0	0.000383583
AAGGGCT	0	0	0	0	0	0	AAATAAG	0	0	0	0.000383583	0	0.000503525	0	0.000383583
AAGGGGA	0	0	0	0	2	0	AAATAAT	0	0	0	0.000383583	0	0.00100705	0	0.000383583
AAGGGGC	0	0	0	0	1	0	AAATACT	0	0	0	0.000383583	0.00115473	0	0	0.000383583
AAGGGGG	0	0	0	0	0	0	AAATAGG	0	0	0	0.000383583	0	0.000503525	0	0.000383583
AAGGGGT	0	0	0	1	1	0	AAATCAA	0	0	0	0.000383583	0	0.000503525	0	0.000383583
AAGGGTA	0	0	0	0	0	1	AAATGGT	0	0	0	0.000383583	0	0.000503525	0	0.000383583
AAGGGTC	0	0	0	0	0	1	AAATTAT	0	0	0	0.000383583	0	0.000503525	0	0.000383583
AAGGGTG	0	0	0	0	0	1	AAATTGG	0	0	0	0.000383583	0	0.00100705	0	0.000383583
AAGGTAA	0	0	0	0	0	0	AACAAAT	0	0	0	0.000383583	0	0.00100705	0	0.000383583
AAGGTAC	0	0	0	0	0	1	AACAATA	0	0	0	0.000383583	0	0.000503525	0	0.000383583
AAGGTAG	0	0	0	0	0	0	AACACAG	0	0	0	0.000383583	0.000577367	0	0	0.000383583
AAGGTAT	0	0	0	0	0	0	AACATTC	0	0	0	0.000383583	0	0.000503525	0	0.000383583
AAGGTCA	0	0	0	0	2	1	AACCACT	0	0	0	0.000383583	0.00115473	0	0	0.000383583
AAGGTCC	0	0	0	0	1	0	AACCTCC	0	0	0	0.000383583	0	0.000503525	0	0.000383583
AAGGTCG	0	0	0	0	0	0	AACGCTC	0	0	0	0.000383583	0	0.000503525	0	0.000383583
AAGGTCT	0	0	0	0	0	0	AACGCTG	0	0	0	0.000383583	0.000577367	0	0	0.000383583
AAGGTGA	0	0	0	1	0	1	AACGCTT	0	0	0	0.000383583	0.000577367	0	0	0.000383583
AAGGTGC	0	0	0	1	0	1	AACTGAG	0	0	0	0.000383583	0	0.000503525	0	0.000383583
AAGGTGG	0	0	0	0	0	0	AACTGTG	0	0	0	0.000383583	0	0.000503525	0	0.000383583
AAGGTGT	0	0	0	2	0	0	AACTTAT	0	0	0	0.000383583	0	0.000503525	0	0.000383583
AAGGTTA	2	0	1	0	0	0	AACTTCA	0	0	0	0.000383583	0.000577367	0	0	0.000383583
AAGGTTC	0	2	0	0	0	0	AACTTGA	0	0	0	0.000383583	0	0.000503525	0	0.000383583
AAGGTTG	0	0	0	0	0	0	AAGACCG	0	0	0	0.000383583	0	0.000503525	0	0.000383583
AAGTAAA	0	0	0	0	1	0	AAGAGAA	0	0	0	0.000383583	0	0.00100705	0	0.000383583
AAGTAAC	0	0	0	0	0	0	AAGAGAG	0	0	0	0.000383583	0	0.000503525	0	0.000383583
AAGTAAG	0	0	0	0	0	0	AAGAGGA	0	0	0	0.000383583	0.000577367	0	0	0.000383583
AAGTAAT	0	0	0	0	0	0	AAGATAA	0	0	0	0.000383583	0	0.000503525	0	0.000383583
AAGTACA	0	0	0	0	1	0	AAGCACC	0	0	0	0.000383583	0.000577367	0	0	0.000383583
AAGTACC	0	0	0	0	1	0	AAGCAGA	0	0	0	0.000383583	0	0.000503525	0	0.000383583
AAGTACG	0	0	0	0	0	0	AAGCCTG	0	0	0	0.000383583	0.000577367	0	0	0.000383583
AAGTACT	0	0	0	0	0	0	AAGCTAC	0	0	0	0.000383583	0	0.000503525	0	0.000383583
AAGTAGA	0	0	0	0	0	0	AAGCTCA	0	0	0	0.000383583	0.000577367	0	0	0.000383583
AAGTAGC	0	0	0	1	0	0	AAGCTGG	0	0	0	0.000383583	0.00115473	0	0	0.000383583
AAGTAGG	0	0	0	0	0	0	AAGGAAA	0	0	0	0.000383583	0	0.00100705	0	0.000383583
AAGTAGT	0	0	0	0	0	0	AAGGAAC	0	0	0	0.000383583	0	0.00151057	0	0.000383583
AAGTATA	0	0	0	2	0	0	AAGGCAG	0	0	0	0.000383583	0.000577367	0	0	0.000383583
AAGTATC	0	0	0	0	0	1	AAGGGAG	0	0	0	0.000383583	0.00115473	0	0	0.000383583
AAGTATG	0	0	0	0	0	1	AAGGGGT	0	0	0	0.000383583	0.000577367	0	0	0.000383583
AAGTATT	0	0	0	2	1	0	AAGGTGA	0	0	0	0.000383583	0	0.000503525	0	0.000383583
AAGTCAA	0	0	0	1	0	0	AAGGTGC	0	0	0	0.000383583	0	0.000503525	0	0.000383583
AAGTCAC	0	0	0	2	0	1	AAGTCGA	0	0	0	0.000383583	0	0.000503525	0	0.000383583
AAGTCAG	0	0	0	0	0	0	AAGTGCT	0	0	0	0.000383583	0	0.00100705	0	0.000383583
AAGTCAT	0	0	0	1	0	0	AAGTGGC	0	0	0	0.000383583	0	0.000503525	0	0.000383583
AAGTCCA	0	0	0	0	0	1	AAGTTTG	0	0	0	0.000383583	0	0.000503525	0	0.000383583
AAGTCCC	0	0	0	1	0	0	AATAAAT	0	0	0	0.000383583	0	0.000503525	0	0.000383583
AAGTCCG	0	0	0	0	1	0	AATAACG	0	0	0	0.000383583	0.00115473	0	0	0.000383583
AAGTCCT	0	0	0	0	0	0	AATAAGC	0	0	0	0.000383583	0.000577367	0	0	0.000383583
AAGTCGA	0	0	0	1	0	1	AATAAGT	0	0	0	0.000383583	0	0.000503525	0	0.000383583
AAGTCGC	0	0	0	0	0	0	AATACTC	0	0	0	0.000383583	0.000577367	0	0	0.000383583
AAGTCGG	0	0	0	0	0	0	AATATGG	0	0	0	0.000383583	0	0.000503525	0	0.000383583
AAGTCGT	0	0	0	0	0	0	AATCAAC	0	0	0	0.000383583	0	0.000503525	0	0.000383583
AAGTCTA	0	0	0	0	1	0	AATGAAA	0	0	0	0.000383583	0	0.000503525	0	0.000383583
AAGTCTC	0	0	0	1	0	0	AATGACC	0	0	0	0.000383583	0	0.000503525	0	0.000383583
AAGTCTG	2	0	1	0	0	0	AATGGCA	0	0	0	0.000383583	0	0.000503525	0	0.000383583
AAGTGAA	0	0	0	1	0	0	AATGTGC	0	0	0	0.000383583	0.000577367	0	0	0.000383583
AAGTGAC	0	0	0	0	0	0	AATTAAA	0	0	0	0.000383583	0	0.000503525	0	0.000383583
AAGTGAG	0	0	0	0	1	1	AATTAAG	0	0	0	0.000383583	0.000577367	0	0	0.000383583
AAGTGAT	0	0	0	0	2	0	AATTATA	0	0	0	0.000383583	0	0.000503525	0	0.000383583
AAGTGCA	0	0	0	1	0	0	AATTCCC	0	0	0	0.000383583	0	0.000503525	0	0.000383583
AAGTGCC	0	0	0	0	1	2	AATTGAG	0	0	0	0.000383583	0	0.000503525	0	0.000383583
AAGTGCG	0	0	0	0	0	0	AATTGGT	0	0	0	0.000383583	0	0.000503525	0	0.000383583
AAGTGCT	0	0	0	1	0	2	AATTTAA	0	0	0	0.000383583	0.000577367	0	0	0.000383583
AAGTGGA	2	2	2	0	1	2	AATTTGG	0	0	0	0.000383583	0	0.000503525	0	0.000383583
AAGTGGC	0	0	0	1	0	1	ACAAAAC	0	0	0	0.000383583	0.000577367	0	0	0.000383583
AAGTGGG	0	0	0	0	0	1	ACAAACC	0	0	0	0.000383583	0	0.000503525	0	0.000383583
AAGTGGT	0	0	0	0	1	1	ACAAAGC	0	0	0	0.000383583	0.000577367	0	0	0.000383583
AAGTGTA	0	0	0	0	0	0	ACAAATC	0	0	0	0.000383583	0	0.000503525	0	0.000383583
AAGTGTC	0	0	0	0	0	0	ACAATCA	0	0	0	0.000383583	0	0.000503525	0	0.000383583
AAGTGTG	0	0	0	0	0	1	ACACAAT	0	0	0	0.000383583	0	0.000503525	0	0.000383583
AAGTTAA	0	0	0	1	0	0	ACACCTG	0	0	0	0.000383583	0.000577367	0	0	0.000383583
AAGTTAC	0	0	1	0	0	0	ACACGGT	0	0	0	0.000383583	0	0.000503525	0	0.000383583
AAGTTAG	0	0	0	0	0	1	ACAGAGA	0	0	0	0.000383583	0.000577367	0	0	0.000383583
AAGTTAT	0	0	0	1	0	0	ACAGATG	0	0	0	0.000383583	0	0.000503525	0	0.000383583
AAGTTCA	0	0	0	3	0	0	ACAGCCC	0	0	0	0.000383583	0.000577367	0	0	0.000383583
AAGTTCC	0	0	0	0	0	0	ACAGCCT	0	0	0	0.000383583	0.000577367	0	0	0.000383583
AAGTTCG	0	0	0	0	1	0	ACAGGAA	0	0	0	0.000383583	0	0.000503525	0	0.000383583
AAGTTCT	0	0	0	0	0	0	ACAGGAG	0	0	0	0.000383583	0.00115473	0	0	0.000383583
AAGTTGA	0	0	0	0	0	1	ACAGGCC	0	0	0	0.000383583	0	0.000503525	0	0.000383583
AAGTTGC	0	0	0	1	0	0	ACAGGGC	0	0	0	0.000383583	0.000577367	0	0	0.000383583
AAGTTGG	0	0	0	0	1	0	ACAGGTC	0	0	0	0.000383583	0	0.000503525	0	0.000383583
AAGTTGT	0	0	0	0	0	2	ACAGTGC	0	0	0	0.000383583	0	0.000503525	0	0.000383583
AAGTTTA	0	0	0	0	0	0	ACAGTTC	0	0	0	0.000383583	0.000577367	0	0	0.000383583
AAGTTTC	0	2	0	1	0	0	ACATAGT	0	0	0	0.000383583	0	0.000503525	0	0.000383583
AAGTTTG	0	0	0	1	0	1	ACATTCA	0	0	0	0.000383583	0	0.000503525	0	0.000383583
AATAAAA	0	0	0	0	0	0	ACCAAAC	0	0	0	0.000383583	0	0.000503525	0	0.000383583
AATAAAC	0	0	0	0	0	1	ACCAAAT	0	0	0	0.000383583	0	0.000503525	0	0.000383583
AATAAAG	0	0	0	0	0	0	ACCAGCC	0	0	0	0.000383583	0	0.000503525	0	0.000383583
AATAAAT	0	0	0	1	0	1	ACCAGGT	0	0	0	0.000383583	0.000577367	0	0	0.000383583
AATAACA	0	0	0	2	0	0	ACCCACT	0	0	0	0.000383583	0	0.000503525	0	0.000383583
AATAACC	0	0	0	0	0	1	ACCCTGA	0	0	0	0.000383583	0	0.000503525	0	0.000383583
AATAACG	0	0	0	1	2	0	ACCGCAC	0	0	0	0.000383583	0.000577367	0	0	0.000383583
AATAACT	0	0	0	0	0	0	ACCTGGA	0	0	0	0.000383583	0.000577367	0	0	0.000383583
AATAAGA	0	0	0	0	1	1	ACCTGGC	0	0	0	0.000383583	0.000577367	0	0	0.000383583
AATAAGC	0	0	0	1	1	0	ACGCTCA	0	0	0	0.000383583	0	0.000503525	0	0.000383583
AATAAGG	0	0	0	0	0	1	ACGGCAG	0	0	0	0.000383583	0.000577367	0	0	0.000383583
AATAAGT	0	0	0	1	0	1	ACGGTCT	0	0	0	0.000383583	0	0.00100705	0	0.000383583
AATAATA	0	0	0	2	0	1	ACGTGAC	0	0	0	0.000383583	0.000577367	0	0	0.000383583
AATAATC	0	0	0	0	0	1	ACTAAAA	0	0	0	0.000383583	0.00115473	0	0	0.000383583
AATAATG	0	0	0	0	0	0	ACTAGAG	0	0	0	0.000383583	0	0.000503525	0	0.000383583
AATAATT	0	0	0	2	0	0	ACTAGCA	0	0	0	0.000383583	0.000577367	0	0	0.000383583
AATACAA	0	0	0	1	1	1	ACTATGC	0	0	0	0.000383583	0	0.000503525	0	0.000383583
AATACAC	0	0	1	0	0	0	ACTCAAG	0	0	0	0.000383583	0	0.000503525	0	0.000383583
AATACAG	0	0	0	1	0	0	ACTCAGC	0	0	0	0.000383583	0.000577367	0	0	0.000383583
AATACAT	0	0	0	0	1	0	ACTCCAC	0	0	0	0.000383583	0.000577367	0	0	0.000383583
AATACCA	0	0	0	0	1	0	ACTCTGA	0	0	0	0.000383583	0.000577367	0	0	0.000383583
AATACCC	0	0	0	0	0	0	ACTGACC	0	0	0	0.000383583	0.000577367	0	0	0.000383583
AATACCG	0	0	0	0	0	0	ACTGAGC	0	0	0	0.000383583	0	0.000503525	0	0.000383583
AATACCT	0	0	0	0	0	0	ACTGCAT	0	0	0	0.000383583	0.000577367	0	0	0.000383583
AATACGA	0	0	0	0	0	0	ACTGGCA	0	0	0	0.000383583	0	0.00100705	0	0.000383583
AATACGC	0	0	0	0	0	0	ACTGGCC	0	0	0	0.000383583	0.000577367	0	0	0.000383583
AATACGG	0	0	0	0	0	0	ACTTCCC	0	0	0	0.000383583	0	0.000503525	0	0.000383583
AATACGT	0	0	0	0	0	0	ACTTCTA	0	0	0	0.000383583	0	0.000503525	0	0.000383583
AATACTA	0	0	0	0	0	0	ACTTGAT	0	0	0	0.000383583	0	0.000503525	0	0.000383583
AATACTC	0	0	0	1	1	0	ACTTGTG	0	0	0	0.000383583	0	0.000503525	0	0.000383583
AATACTG	0	0	0	0	0	0	ACTTTTA	0	0	0	0.000383583	0.000577367	0	0	0.000383583
AATAGAA	0	0	0	2	0	0	ACTTTTC	0	0	0	0.000383583	0	0.000503525	0	0.000383583
AATAGAC	0	0	0	0	1	0	AGAAAAA	0	0	0	0.000383583	0.000577367	0	0	0.000383583
AATAGAG	0	0	0	0	0	0	AGAAACA	0	0	0	0.000383583	0	0.000503525	0	0.000383583
AATAGAT	0	0	0	0	0	1	AGAAAGC	0	0	0	0.000383583	0	0.000503525	0	0.000383583
AATAGCA	0	0	0	0	0	0	AGAAGGG	0	0	0	0.000383583	0.000577367	0	0	0.000383583
AATAGCC	0	0	0	0	0	0	AGAATCC	0	0	0	0.000383583	0.00115473	0	0	0.000383583
AATAGCG	0	0	0	0	0	0	AGAATTA	0	0	0	0.000383583	0.000577367	0	0	0.000383583
AATAGCT	0	0	0	1	0	0	AGACAAA	0	0	0	0.000383583	0	0.00100705	0	0.000383583
AATAGGA	0	0	1	2	0	1	AGACATG	0	0	0	0.000383583	0.000577367	0	0	0.000383583
AATAGGC	0	0	0	0	0	0	AGACCAG	0	0	0	0.000383583	0	0.000503525	0	0.000383583
AATAGGG	0	0	0	0	0	0	AGACCAT	0	0	0	0.000383583	0	0.000503525	0	0.000383583
AATAGGT	0	0	0	0	0	0	AGACCCA	0	0	0	0.000383583	0.00115473	0	0	0.000383583
AATAGTA	0	0	0	0	0	0	AGACTAG	0	0	0	0.000383583	0	0.000503525	0	0.000383583
AATAGTC	0	0	0	0	0	0	AGACTTA	0	0	0	0.000383583	0.000577367	0	0	0.000383583
AATAGTG	0	0	0	0	0	0	AGAGAAA	0	0	0	0.000383583	0	0.00100705	0	0.000383583
AATATAA	0	0	0	2	0	0	AGAGAAG	0	0	0	0.000383583	0	0.000503525	0	0.000383583
AATATAC	0	0	0	1	0	0	AGAGAGG	0	0	0	0.000383583	0	0.000503525	0	0.000383583
AATATAG	0	0	0	1	0	0	AGAGGAC	0	0	0	0.000383583	0.000577367	0	0	0.000383583
AATATAT	0	0	0	0	0	0	AGAGGAG	0	0	0	0.000383583	0.000577367	0	0	0.000383583
AATATCA	0	0	0	2	0	1	AGAGGCC	0	0	0	0.000383583	0.000577367	0	0	0.000383583
AATATCC	2	2	1	1	0	1	AGAGTCA	0	0	0	0.000383583	0.000577367	0	0	0.000383583
AATATCG	0	0	0	0	0	0	AGAGTGA	0	0	0	0.000383583	0.000577367	0	0	0.000383583
AATATCT	0	2	1	0	0	0	AGAGTGC	0	0	0	0.000383583	0.000577367	0	0	0.000383583
AATATGA	0	0	1	0	0	0	AGATACA	0	0	0	0.000383583	0	0.000503525	0	0.000383583
AATATGC	0	0	0	0	0	0	AGATCAA	0	0	0	0.000383583	0	0.000503525	0	0.000383583
AATATGG	0	0	0	1	0	1	AGATGAA	0	0	0	0.000383583	0.00115473	0	0	0.000383583
AATATGT	0	0	0	0	0	0	AGATGAC	0	0	0	0.000383583	0	0.000503525	0	0.000383583
AATATTA	0	0	0	0	0	0	AGATGGC	0	0	0	0.000383583	0.000577367	0	0	0.000383583
AATATTC	0	0	0	1	0	0	AGATGGG	0	0	0	0.000383583	0	0.00100705	0	0.000383583
AATATTG	0	0	0	1	0	0	AGATTGG	0	0	0	0.000383583	0.000577367	0	0	0.000383583
AATCAAA	0	0	0	1	0	0	AGCAATG	0	0	0	0.000383583	0	0.000503525	0	0.000383583
AATCAAC	0	0	0	1	0	1	AGCAGCT	0	0	0	0.000383583	0.000577367	0	0	0.000383583
AATCAAG	0	0	0	0	0	0	AGCATAA	0	0	0	0.000383583	0	0.000503525	0	0.000383583
AATCAAT	0	0	0	0	0	1	AGCCAAC	0	0	0	0.000383583	0	0.000503525	0	0.000383583
AATCACA	0	0	0	0	0	0	AGCCACA	0	0	0	0.000383583	0.000577367	0	0	0.000383583
AATCACC	0	0	0	1	0	0	AGCCACC	0	0	0	0.000383583	0	0.00100705	0	0.000383583
AATCACG	0	0	0	0	0	0	AGCCATA	0	0	0	0.000383583	0.000577367	0	0	0.000383583
AATCACT	0	0	0	1	1	1	AGCCATC	0	0	0	0.000383583	0.00115473	0	0	0.000383583
AATCAGA	0	0	0	1	0	0	AGCCTGA	0	0	0	0.000383583	0.000577367	0	0	0.000383583
AATCAGC	0	0	0	0	0	0	AGCGTTA	0	0	0	0.000383583	0.000577367	0	0	0.000383583
AATCAGG	0	0	0	0	0	0	AGCTACA	0	0	0	0.000383583	0	0.00100705	0	0.000383583
AATCAGT	0	0	0	1	0	0	AGCTCAC	0	0	0	0.000383583	0	0.000503525	0	0.000383583
AATCATA	0	0	0	1	0	0	AGCTGCC	0	0	0	0.000383583	0	0.000503525	0	0.000383583
AATCATC	0	0	0	3	1	0	AGCTGGA	0	0	0	0.000383583	0.000577367	0	0	0.000383583
AATCATG	0	0	0	0	0	0	AGCTGTA	0	0	0	0.000383583	0.000577367	0	0	0.000383583
AATCATT	0	0	1	0	0	2	AGGAAAG	0	0	0	0.000383583	0	0.00100705	0	0.000383583
AATCCAA	0	0	0	2	0	1	AGGAGCA	0	0	0	0.000383583	0	0.000503525	0	0.000383583
AATCCAC	0	0	0	0	0	2	AGGAGGG	0	0	0	0.000383583	0.000577367	0	0	0.000383583
AATCCAG	0	0	0	0	0	0	AGGCACT	0	0	0	0.000383583	0.000577367	0	0	0.000383583
AATCCAT	0	0	0	2	2	0	AGGCGCC	0	0	0	0.000383583	0	0.000503525	0	0.000383583
AATCCCA	0	0	0	0	2	0	AGGCTGG	0	0	0	0.000383583	0	0.000503525	0	0.000383583
AATCCCC	0	0	0	0	0	0	AGGGAAG	0	0	0	0.000383583	0.000577367	0	0	0.000383583
AATCCCG	2	0	1	0	0	0	AGGGAGC	0	0	0	0.000383583	0.000577367	0	0	0.000383583
AATCCCT	0	0	0	2	1	0	AGGGCAG	0	0	0	0.000383583	0.000577367	0	0	0.000383583
AATCCGA	0	0	0	0	0	1	AGGGTGC	0	0	0	0.000383583	0	0.000503525	0	0.000383583
AATCCGC	0	0	0	0	0	0	AGGTGGA	0	0	0	0.000383583	0.00115473	0	0	0.000383583
AATCCGG	0	0	0	0	0	0	AGGTTGG	0	0	0	0.000383583	0.000577367	0	0	0.000383583
AATCCGT	0	0	0	0	0	0	AGTAGAA	0	0	0	0.000383583	0.000577367	0	0	0.000383583
AATCCTA	0	0	0	0	0	0	AGTAGTG	0	0	0	0.000383583	0.000577367	0	0	0.000383583
AATCCTC	0	0	0	0	0	0	AGTCACA	0	0	0	0.000383583	0	0.000503525	0	0.000383583
AATCCTG	0	0	0	1	1	2	AGTCCCA	0	0	0	0.000383583	0	0.000503525	0	0.000383583
AATCGAA	0	0	0	0	0	0	AGTGAGC	0	0	0	0.000383583	0	0.000503525	0	0.000383583
AATCGAC	0	0	0	0	0	0	AGTGATG	0	0	0	0.000383583	0.000577367	0	0	0.000383583
AATCGAG	0	0	0	0	0	0	AGTGCAG	0	0	0	0.000383583	0	0.00151057	0	0.000383583
AATCGAT	0	0	0	0	0	0	AGTGTCC	0	0	0	0.000383583	0.000577367	0	0	0.000383583
AATCGCA	0	0	0	0	0	0	AGTTGTA	0	0	0	0.000383583	0	0.000503525	0	0.000383583
AATCGCC	0	0	0	0	0	0	ATAAAAT	0	0	0	0.000383583	0	0.000503525	0	0.000383583
AATCGCG	0	0	0	0	0	0	ATAAATG	0	0	0	0.000383583	0	0.000503525	0	0.000383583
AATCGCT	0	0	0	0	0	0	ATAACCA	0	0	0	0.000383583	0	0.000503525	0	0.000383583
AATCGGA	0	0	0	0	0	1	ATAACGC	0	0	0	0.000383583	0.000577367	0	0	0.000383583
AATCGGC	0	0	0	0	0	0	ATAAGGA	0	0	0	0.000383583	0	0.000503525	0	0.000383583
AATCGGG	0	0	0	0	0	0	ATAAGGC	0	0	0	0.000383583	0	0.000503525	0	0.000383583
AATCGGT	0	0	0	0	0	0	ATAAGTC	0	0	0	0.000383583	0.000577367	0	0	0.000383583
AATCGTA	0	0	0	0	1	0	ATAATAA	0	0	0	0.000383583	0.000577367	0	0	0.000383583
AATCGTC	0	0	0	0	0	0	ATAATGA	0	0	0	0.000383583	0	0.000503525	0	0.000383583
AATCGTG	0	0	0	1	0	0	ATAGCCA	0	0	0	0.000383583	0	0.000503525	0	0.000383583
AATCTAA	0	0	0	1	0	0	ATAGTGA	0	0	0	0.000383583	0	0.000503525	0	0.000383583
AATCTAC	0	0	0	1	0	0	ATATAAA	0	0	0	0.000383583	0	0.000503525	0	0.000383583
AATCTAG	0	0	0	0	0	0	ATATCAG	0	0	0	0.000383583	0	0.000503525	0	0.000383583
AATCTAT	0	0	0	0	0	1	ATCAACA	0	0	0	0.000383583	0	0.000503525	0	0.000383583
AATCTCA	0	0	0	2	2	1	ATCCAAA	0	0	0	0.000383583	0	0.000503525	0	0.000383583
AATCTCC	0	0	1	0	1	0	ATCCAAG	0	0	0	0.000383583	0.000577367	0	0	0.000383583
AATCTCG	0	0	0	0	0	0	ATCCAAT	0	0	0	0.000383583	0	0.000503525	0	0.000383583
AATCTCT	0	0	0	0	0	0	ATCCACA	0	0	0	0.000383583	0	0.000503525	0	0.000383583
AATCTGA	0	0	0	0	1	0	ATCCTGG	0	0	0	0.000383583	0	0.000503525	0	0.000383583
AATCTGC	0	2	0	0	0	1	ATCTCCC	0	0	0	0.000383583	0.000577367	0	0	0.000383583
AATCTGG	0	0	0	0	1	1	ATCTCTG	0	0	0	0.000383583	0.0017321	0	0	0.000383583
AATCTGT	0	0	0	0	0	1	ATCTGTA	0	0	0	0.000383583	0	0.000503525	0	0.000383583
AATCTTA	0	0	0	0	0	0	ATCTTAA	0	0	0	0.000383583	0	0.000503525	0	0.000383583
AATCTTC	0	0	0	0	0	0	ATCTTTC	0	0	0	0.000383583	0	0.000503525	0	0.000383583
AATCTTG	0	0	0	0	0	0	ATGAAAT	0	0	0	0.000383583	0.000577367	0	0	0.000383583
AATGAAA	0	0	0	1	0	1	ATGAAGG	0	0	0	0.000383583	0	0.000503525	0	0.000383583
AATGAAC	0	0	0	0	0	0	ATGACTC	0	0	0	0.000383583	0.000577367	0	0	0.000383583
AATGAAG	0	0	0	0	0	2	ATGAGGC	0	0	0	0.000383583	0.000577367	0	0	0.000383583
AATGAAT	0	0	0	1	0	0	ATGATTA	0	0	0	0.000383583	0	0.000503525	0	0.000383583
AATGACA	0	0	0	0	1	0	ATGCAAA	0	0	0	0.000383583	0.000577367	0	0	0.000383583
AATGACC	0	0	0	1	0	1	ATGCACG	0	0	0	0.000383583	0.000577367	0	0	0.000383583
AATGACG	0	0	0	0	0	0	ATGCCAC	0	0	0	0.000383583	0.000577367	0	0	0.000383583
AATGACT	0	0	0	1	0	0	ATGGAAC	0	0	0	0.000383583	0.000577367	0	0	0.000383583
AATGAGA	0	0	0	2	0	1	ATGGAAT	0	0	0	0.000383583	0.000577367	0	0	0.000383583
AATGAGC	0	0	0	0	0	1	ATGGACA	0	0	0	0.000383583	0.000577367	0	0	0.000383583
AATGAGG	0	0	0	1	0	0	ATGGAGC	0	0	0	0.000383583	0.000577367	0	0	0.000383583
AATGAGT	0	0	0	0	0	0	ATGGTAC	0	0	0	0.000383583	0.000577367	0	0	0.000383583
AATGATA	0	0	0	0	0	0	ATGTAGC	0	0	0	0.000383583	0	0.000503525	0	0.000383583
AATGATC	1	0	0	0	0	0	ATGTCCA	0	0	0	0.000383583	0.00115473	0	0	0.000383583
AATGATG	0	0	0	1	0	0	ATGTGCA	0	0	0	0.000383583	0	0.000503525	0	0.000383583
AATGCAA	0	0	0	0	0	0	ATTAAAA	0	0	0	0.000383583	0.000577367	0	0	0.000383583
AATGCAC	0	2	0	1	0	0	ATTAAAG	0	0	0	0.000383583	0	0.00100705	0	0.000383583
AATGCAG	0	0	0	0	0	0	ATTAAAT	0	0	0	0.000383583	0.000577367	0	0	0.000383583
AATGCAT	0	0	0	0	0	0	ATTCATC	0	0	0	0.000383583	0	0.000503525	0	0.000383583
AATGCCA	0	0	0	2	0	2	ATTGAAA	0	0	0	0.000383583	0.000577367	0	0	0.000383583
AATGCCC	0	0	0	0	0	0	ATTGAGA	0	0	0	0.000383583	0	0.000503525	0	0.000383583
AATGCCG	0	0	0	0	0	0	ATTGCAA	0	0	0	0.000383583	0	0.000503525	0	0.000383583
AATGCCT	0	0	0	4	1	0	ATTGCTC	0	0	0	0.000383583	0	0.00100705	0	0.000383583
AATGCGA	0	0	0	0	0	1	ATTGGAA	0	0	0	0.000383583	0	0.00151057	0	0.000383583
AATGCGC	0	0	0	0	0	0	ATTGGTG	0	0	0	0.000383583	0	0.000503525	0	0.000383583
AATGCGG	0	0	0	0	0	0	ATTGTTG	0	0	0	0.000383583	0	0.000503525	0	0.000383583
AATGCGT	0	0	0	0	0	0	ATTTACA	0	0	0	0.000383583	0.000577367	0	0	0.000383583
AATGCTA	2	0	0	0	0	0	ATTTCTC	0	0	0	0.000383583	0	0.00100705	0	0.000383583
AATGCTC	0	0	0	2	0	0	ATTTGAA	0	0	0	0.000383583	0	0.000503525	0	0.000383583
AATGCTG	0	0	0	0	0	0	ATTTGAC	0	0	0	0.000383583	0	0.000503525	0	0.000383583
AATGGAA	0	0	0	1	0	0	ATTTTCA	0	0	0	0.000383583	0	0.000503525	0	0.000383583
AATGGAC	0	0	0	0	0	0	ATTTTTC	0	0	0	0.000383583	0.000577367	0	0	0.000383583
AATGGAG	0	0	0	0	0	0	CAAAAAC	0	0	0	0.000383583	0	0.000503525	0	0.000383583
AATGGAT	0	0	0	0	0	1	CAAATCC	0	0	0	0.000383583	0	0.000503525	0	0.000383583
AATGGCA	0	0	0	1	0	1	CAAATTG	0	0	0	0.000383583	0	0.00151057	0	0.000383583
AATGGCC	0	0	0	1	0	0	CAACATC	0	0	0	0.000383583	0	0.000503525	0	0.000383583
AATGGCG	0	0	0	0	0	0	CAACCAC	0	0	0	0.000383583	0.000577367	0	0	0.000383583
AATGGCT	0	0	0	0	0	1	CAACCCC	0	0	0	0.000383583	0.000577367	0	0	0.000383583
AATGGGA	0	0	0	2	0	0	CAACCTG	0	0	0	0.000383583	0.000577367	0	0	0.000383583
AATGGGC	0	0	0	0	0	0	CAAGCTA	0	0	0	0.000383583	0	0.000503525	0	0.000383583
AATGGGG	0	0	0	1	0	0	CAAGCTC	0	0	0	0.000383583	0	0.000503525	0	0.000383583
AATGGGT	0	0	0	1	1	1	CAAGGTG	0	0	0	0.000383583	0	0.000503525	0	0.000383583
AATGGTA	0	0	0	1	0	0	CAAGTCC	0	0	0	0.000383583	0.000577367	0	0	0.000383583
AATGGTC	0	0	0	0	0	1	CAAGTGC	0	0	0	0.000383583	0	0.000503525	0	0.000383583
AATGGTG	0	0	0	0	0	0	CAATAAC	0	0	0	0.000383583	0	0.000503525	0	0.000383583
AATGTAA	0	0	0	2	1	0	CAATATC	0	0	0	0.000383583	0	0.000503525	0	0.000383583
AATGTAC	0	0	0	1	0	0	CAATCAA	0	0	0	0.000383583	0	0.000503525	0	0.000383583
AATGTAG	0	0	0	2	0	0	CAATGCC	0	0	0	0.000383583	0	0.000503525	0	0.000383583
AATGTAT	0	0	0	0	0	1	CACAACC	0	0	0	0.000383583	0	0.000503525	0	0.000383583
AATGTCA	0	0	0	0	1	0	CACAGCA	0	0	0	0.000383583	0	0.000503525	0	0.000383583
AATGTCC	0	0	0	0	1	0	CACAGCC	0	0	0	0.000383583	0.00115473	0	0	0.000383583
AATGTCG	0	0	0	0	0	0	CACAGTG	0	0	0	0.000383583	0.000577367	0	0	0.000383583
AATGTCT	0	0	1	0	0	0	CACCACA	0	0	0	0.000383583	0	0.000503525	0	0.000383583
AATGTGA	0	0	0	0	0	0	CACCACC	0	0	0	0.000383583	0.000577367	0	0	0.000383583
AATGTGC	0	0	0	1	1	0	CACCAGG	0	0	0	0.000383583	0.000577367	0	0	0.000383583
AATGTGG	0	0	0	1	0	0	CACCATA	0	0	0	0.000383583	0	0.000503525	0	0.000383583
AATGTGT	0	0	0	0	0	2	CACCGCA	0	0	0	0.000383583	0.000577367	0	0	0.000383583
AATGTTA	0	0	0	0	0	0	CACCGTG	0	0	0	0.000383583	0	0.000503525	0	0.000383583
AATGTTC	0	0	0	0	0	1	CACCTGG	0	0	0	0.000383583	0.0017321	0	0	0.000383583
AATGTTG	0	0	0	0	0	1	CACGGTC	0	0	0	0.000383583	0	0.000503525	0	0.000383583
AATTAAA	0	0	0	1	0	1	CACTATG	0	0	0	0.000383583	0	0.000503525	0	0.000383583
AATTAAC	0	0	0	0	0	0	CAGAAAA	0	0	0	0.000383583	0.000577367	0	0	0.000383583
AATTAAG	0	0	0	1	1	0	CAGATCA	0	0	0	0.000383583	0	0.000503525	0	0.000383583
AATTAAT	0	0	0	0	0	0	CAGATGA	0	0	0	0.000383583	0.000577367	0	0	0.000383583
AATTACA	0	0	0	0	0	0	CAGCCCC	0	0	0	0.000383583	0.000577367	0	0	0.000383583
AATTACC	0	0	0	0	0	0	CAGCTCC	0	0	0	0.000383583	0.000577367	0	0	0.000383583
AATTACG	0	0	0	0	0	0	CAGGCAA	0	0	0	0.000383583	0.000577367	0	0	0.000383583
AATTACT	0	0	0	1	0	0	CAGGCAC	0	0	0	0.000383583	0.000577367	0	0	0.000383583
AATTAGA	0	0	0	0	0	0	CAGGCGC	0	0	0	0.000383583	0	0.000503525	0	0.000383583
AATTAGC	0	0	0	0	0	1	CAGGGCA	0	0	0	0.000383583	0.000577367	0	0	0.000383583
AATTAGG	0	0	0	1	0	0	CAGGTTC	0	0	0	0.000383583	0	0.00100705	0	0.000383583
AATTAGT	0	0	0	0	0	0	CAGTAGA	0	0	0	0.000383583	0	0.000503525	0	0.000383583
AATTATA	0	0	0	1	0	1	CAGTAGC	0	0	0	0.000383583	0.000577367	0	0	0.000383583
AATTATC	0	0	0	1	0	0	CAGTCCA	0	0	0	0.000383583	0	0.000503525	0	0.000383583
AATTATG	0	0	0	0	0	0	CAGTGAA	0	0	0	0.000383583	0.000577367	0	0	0.000383583
AATTCAA	0	0	0	2	0	0	CAGTGAG	0	0	0	0.000383583	0	0.000503525	0	0.000383583
AATTCAC	0	0	0	0	0	0	CAGTGGA	0	0	0	0.000383583	0	0.000503525	0	0.000383583
AATTCAG	0	0	0	0	1	0	CAGTGTC	0	0	0	0.000383583	0.000577367	0	0	0.000383583
AATTCAT	0	0	0	0	0	1	CAGTTAA	0	0	0	0.000383583	0	0.00100705	0	0.000383583
AATTCCA	0	0	1	0	0	0	CATAAGA	0	0	0	0.000383583	0	0.000503525	0	0.000383583
AATTCCC	0	0	0	1	0	1	CATACAG	0	0	0	0.000383583	0.000577367	0	0	0.000383583
AATTCCG	0	0	0	0	0	0	CATAGCC	0	0	0	0.000383583	0	0.000503525	0	0.000383583
AATTCCT	0	0	0	0	0	0	CATCAAA	0	0	0	0.000383583	0	0.00100705	0	0.000383583
AATTCGA	0	0	0	0	0	0	CATCACC	0	0	0	0.000383583	0	0.000503525	0	0.000383583
AATTCGC	0	0	0	0	0	0	CATCCGG	0	0	0	0.000383583	0.000577367	0	0	0.000383583
AATTCGG	0	0	0	0	0	0	CATGCAG	0	0	0	0.000383583	0.000577367	0	0	0.000383583
AATTCGT	0	0	0	0	0	0	CATGTGC	0	0	0	0.000383583	0	0.000503525	0	0.000383583
AATTCTA	0	0	0	2	0	0	CATTAGC	0	0	0	0.000383583	0	0.000503525	0	0.000383583
AATTCTC	0	0	1	1	1	0	CATTCAC	0	0	0	0.000383583	0	0.000503525	0	0.000383583
AATTCTG	0	0	0	3	0	0	CATTCAG	0	0	0	0.000383583	0.000577367	0	0	0.000383583
AATTGAA	0	0	0	1	0	0	CATTCCA	0	0	0	0.000383583	0.00115473	0	0	0.000383583
AATTGAC	0	0	0	0	0	0	CATTGCG	0	0	0	0.000383583	0	0.000503525	0	0.000383583
AATTGAG	0	0	0	1	0	1	CATTTCA	0	0	0	0.000383583	0.000577367	0	0	0.000383583
AATTGAT	0	0	0	0	0	0	CATTTCC	0	0	0	0.000383583	0.000577367	0	0	0.000383583
AATTGCA	0	0	0	0	0	0	CATTTGA	0	0	0	0.000383583	0	0.000503525	0	0.000383583
AATTGCC	0	0	0	0	0	0	CCAAAAA	0	0	0	0.000383583	0	0.00151057	0	0.000383583
AATTGCG	0	0	0	0	0	0	CCAAAGC	0	0	0	0.000383583	0	0.00100705	0	0.000383583
AATTGCT	0	0	0	0	1	2	CCAACTA	0	0	0	0.000383583	0	0.000503525	0	0.000383583
AATTGGA	0	0	0	0	0	2	CCAAGCA	0	0	0	0.000383583	0.000577367	0	0	0.000383583
AATTGGC	0	0	0	0	0	0	CCAAGGC	0	0	0	0.000383583	0	0.000503525	0	0.000383583
AATTGGG	0	0	0	0	0	1	CCACAGA	0	0	0	0.000383583	0.000577367	0	0	0.000383583
AATTGGT	0	0	0	1	0	1	CCACCCA	0	0	0	0.000383583	0.00115473	0	0	0.000383583
AATTGTA	0	0	0	2	0	1	CCACCCC	0	0	0	0.000383583	0.00115473	0	0	0.000383583
AATTGTC	0	0	0	1	0	0	CCACCGC	0	0	0	0.000383583	0	0.00100705	0	0.000383583
AATTGTG	0	0	0	2	0	0	CCACCTC	0	0	0	0.000383583	0.00115473	0	0	0.000383583
AATTTAA	0	0	0	1	1	0	CCAGCCA	0	0	0	0.000383583	0	0.00151057	0	0.000383583
AATTTAC	0	0	0	0	0	0	CCAGGGA	0	0	0	0.000383583	0.000577367	0	0	0.000383583
AATTTAG	0	0	0	0	0	0	CCATAAG	0	0	0	0.000383583	0.000577367	0	0	0.000383583
AATTTAT	0	0	0	0	0	0	CCATCCG	0	0	0	0.000383583	0.000577367	0	0	0.000383583
AATTTCA	0	0	0	0	0	0	CCCAAAC	0	0	0	0.000383583	0.000577367	0	0	0.000383583
AATTTCC	0	0	0	0	0	0	CCCAACA	0	0	0	0.000383583	0.000577367	0	0	0.000383583
AATTTCG	0	0	0	0	0	0	CCCAACC	0	0	0	0.000383583	0.000577367	0	0	0.000383583
AATTTCT	0	0	0	0	0	0	CCCACCC	0	0	0	0.000383583	0.000577367	0	0	0.000383583
AATTTGA	0	0	0	0	0	1	CCCCAAC	0	0	0	0.000383583	0.000577367	0	0	0.000383583
AATTTGC	0	0	1	0	0	1	CCCCAAG	0	0	0	0.000383583	0.000577367	0	0	0.000383583
AATTTGG	0	0	0	1	0	1	CCCCACC	0	0	0	0.000383583	0.0017321	0	0	0.000383583
AATTTGT	0	0	0	0	0	1	CCCCAGG	0	0	0	0.000383583	0.00115473	0	0	0.000383583
AATTTTA	0	0	0	1	0	0	CCCCTTC	0	0	0	0.000383583	0.00115473	0	0	0.000383583
AATTTTC	0	0	0	0	0	1	CCCTCTC	0	0	0	0.000383583	0.000577367	0	0	0.000383583
AATTTTG	0	0	0	3	0	0	CCCTGAC	0	0	0	0.000383583	0	0.000503525	0	0.000383583
ACAAAAA	0	2	1	2	0	2	CCCTGCC	0	0	0	0.000383583	0.000577367	0	0	0.000383583
ACAAAAC	0	0	0	1	1	0	CCCTGTA	0	0	0	0.000383583	0	0.000503525	0	0.000383583
ACAAAAG	0	0	0	0	0	0	CCCTTAA	0	0	0	0.000383583	0.000577367	0	0	0.000383583
ACAAAAT	0	0	0	4	0	0	CCCTTCC	0	0	0	0.000383583	0.000577367	0	0	0.000383583
ACAAACA	2	0	1	0	0	0	CCGAGAC	0	0	0	0.000383583	0	0.000503525	0	0.000383583
ACAAACC	0	0	0	1	0	1	CCTGACG	0	0	0	0.000383583	0	0.00100705	0	0.000383583
ACAAACG	0	0	0	0	0	0	CCTGCAA	0	0	0	0.000383583	0	0.000503525	0	0.000383583
ACAAACT	0	0	0	0	0	1	CCTGGGC	0	0	0	0.000383583	0	0.00100705	0	0.000383583
ACAAAGA	0	2	0	0	0	2	CCTGTTA	0	0	0	0.000383583	0.00115473	0	0	0.000383583
ACAAAGC	0	0	0	1	1	0	CCTTTCC	0	0	0	0.000383583	0	0.00100705	0	0.000383583
ACAAAGG	0	0	1	0	0	0	CCTTTGC	0	0	0	0.000383583	0	0.00100705	0	0.000383583
ACAAAGT	0	0	0	1	0	0	CGGCAGC	0	0	0	0.000383583	0.000577367	0	0	0.000383583
ACAAATA	0	0	0	0	0	0	CGGGCGC	0	0	0	0.000383583	0	0.000503525	0	0.000383583
ACAAATC	0	0	0	1	0	1	CGGTGAA	0	0	0	0.000383583	0	0.000503525	0	0.000383583
ACAAATG	0	0	0	1	0	0	CGGTGAC	0	0	0	0.000383583	0.000577367	0	0	0.000383583
ACAACAA	0	0	0	6	0	1	CGTGAGC	0	0	0	0.000383583	0	0.000503525	0	0.000383583
ACAACAC	0	0	1	0	0	1	CGTGGAC	0	0	0	0.000383583	0.000577367	0	0	0.000383583
ACAACAG	0	0	0	0	0	0	CGTGTGC	0	0	0	0.000383583	0.000577367	0	0	0.000383583
ACAACAT	0	0	0	1	0	0	CGTGTTA	0	0	0	0.000383583	0	0.000503525	0	0.000383583
ACAACCA	0	0	0	0	0	1	CTAAAAG	0	0	0	0.000383583	0.000577367	0	0	0.000383583
ACAACCC	0	0	0	0	0	0	CTAAATC	0	0	0	0.000383583	0.000577367	0	0	0.000383583
ACAACCG	0	0	0	0	0	0	CTACTAA	0	0	0	0.000383583	0.000577367	0	0	0.000383583
ACAACCT	0	0	0	1	0	0	CTACTGC	0	0	0	0.000383583	0.000577367	0	0	0.000383583
ACAACGA	0	0	0	0	0	0	CTAGAAG	0	0	0	0.000383583	0	0.000503525	0	0.000383583
ACAACGC	0	0	0	0	0	1	CTATGAG	0	0	0	0.000383583	0.000577367	0	0	0.000383583
ACAACGG	0	0	0	0	0	0	CTATTAA	0	0	0	0.000383583	0.000577367	0	0	0.000383583
ACAACGT	0	0	0	0	0	0	CTCAAGC	0	0	0	0.000383583	0.000577367	0	0	0.000383583
ACAACTA	0	0	0	0	0	1	CTCACTC	0	0	0	0.000383583	0.000577367	0	0	0.000383583
ACAACTC	0	0	0	1	0	0	CTCAGTC	0	0	0	0.000383583	0	0.000503525	0	0.000383583
ACAACTG	0	0	0	0	0	0	CTCATCC	0	0	0	0.000383583	0	0.000503525	0	0.000383583
ACAAGAA	0	0	0	0	0	1	CTCCCAA	0	0	0	0.000383583	0	0.000503525	0	0.000383583
ACAAGAC	0	0	0	0	0	0	CTCTGTC	0	0	0	0.000383583	0	0.000503525	0	0.000383583
ACAAGAG	0	0	0	0	0	0	CTCTTAA	0	0	0	0.000383583	0.000577367	0	0	0.000383583
ACAAGAT	0	0	0	0	0	0	CTGACAC	0	0	0	0.000383583	0.000577367	0	0	0.000383583
ACAAGCA	0	0	0	0	0	0	CTGACAG	0	0	0	0.000383583	0.000577367	0	0	0.000383583
ACAAGCC	0	0	0	0	1	0	CTGACGC	0	0	0	0.000383583	0	0.000503525	0	0.000383583
ACAAGCG	0	0	0	0	0	0	CTGAGCC	0	0	0	0.000383583	0.000577367	0	0	0.000383583
ACAAGCT	0	0	0	1	0	0	CTGCCTA	0	0	0	0.000383583	0	0.000503525	0	0.000383583
ACAAGGA	0	0	1	0	0	0	CTGCTGA	0	0	0	0.000383583	0.000577367	0	0	0.000383583
ACAAGGC	0	0	0	0	0	1	CTGGAAG	0	0	0	0.000383583	0.000577367	0	0	0.000383583
ACAAGGG	0	0	0	0	0	0	CTGTAAA	0	0	0	0.000383583	0.000577367	0	0	0.000383583
ACAAGGT	0	0	0	0	0	0	CTGTCAA	0	0	0	0.000383583	0.000577367	0	0	0.000383583
ACAAGTA	0	0	0	0	0	0	CTGTTAC	0	0	0	0.000383583	0.00115473	0	0	0.000383583
ACAAGTC	0	0	0	1	0	0	CTTAGCC	0	0	0	0.000383583	0.000577367	0	0	0.000383583
ACAAGTG	0	0	0	0	0	2	CTTCAAC	0	0	0	0.000383583	0.000577367	0	0	0.000383583
ACAATAA	0	0	0	2	0	1	CTTCACC	0	0	0	0.000383583	0.000577367	0	0	0.000383583
ACAATAC	0	0	0	0	0	0	CTTCATC	0	0	0	0.000383583	0.00115473	0	0	0.000383583
ACAATAG	0	0	0	0	0	0	CTTCCCA	0	0	0	0.000383583	0	0.00151057	0	0.000383583
ACAATAT	0	0	0	1	0	0	CTTCTTC	0	0	0	0.000383583	0	0.00100705	0	0.000383583
ACAATCA	0	0	0	1	0	1	CTTGAGC	0	0	0	0.000383583	0.000577367	0	0	0.000383583
ACAATCC	0	0	0	0	0	1	CTTGATC	0	0	0	0.000383583	0	0.000503525	0	0.000383583
ACAATCG	0	0	0	0	0	0	CTTTCAA	0	0	0	0.000383583	0.00115473	0	0	0.000383583
ACAATCT	0	0	0	0	0	0	CTTTCTC	0	0	0	0.000383583	0	0.00100705	0	0.000383583
ACAATGA	0	0	0	0	0	0	CTTTGCA	0	0	0	0.000383583	0	0.000503525	0	0.000383583
ACAATGC	0	0	0	0	0	0	CTTTGGA	0	0	0	0.000383583	0	0.00100705	0	0.000383583
ACAATGG	0	0	0	0	0	1	GAAAGGC	0	0	0	0.000383583	0.000577367	0	0	0.000383583
ACAATGT	0	0	0	2	0	0	GAACTGC	0	0	0	0.000383583	0	0.000503525	0	0.000383583
ACAATTA	0	0	0	0	0	0	GAAGACA	0	0	0	0.000383583	0	0.000503525	0	0.000383583
ACAATTC	0	0	0	3	0	0	GAAGCCC	0	0	0	0.000383583	0	0.000503525	0	0.000383583
ACAATTG	0	0	0	0	0	0	GAAGTGA	0	0	0	0.000383583	0	0.000503525	0	0.000383583
ACACAAA	0	0	0	1	0	0	GAAGTGC	0	0	0	0.000383583	0	0.000503525	0	0.000383583
ACACAAC	0	0	1	0	0	0	GAATCAC	0	0	0	0.000383583	0.000577367	0	0	0.000383583
ACACAAG	0	0	1	0	0	0	GAATGGC	0	0	0	0.000383583	0	0.000503525	0	0.000383583
ACACAAT	0	0	0	1	0	1	GAATTAA	0	0	0	0.000383583	0.000577367	0	0	0.000383583
ACACACA	0	0	1	1	0	1	GAATTTA	0	0	0	0.000383583	0.000577367	0	0	0.000383583
ACACACC	0	0	0	1	0	0	GACAAAA	0	0	0	0.000383583	0	0.000503525	0	0.000383583
ACACACG	0	0	0	0	1	0	GACAACA	0	0	0	0.000383583	0	0.000503525	0	0.000383583
ACACACT	0	0	0	0	0	0	GACATGA	0	0	0	0.000383583	0.000577367	0	0	0.000383583
ACACAGA	0	0	1	5	1	0	GACCAGC	0	0	0	0.000383583	0	0.00151057	0	0.000383583
ACACAGC	0	0	0	1	0	0	GACCATA	0	0	0	0.000383583	0.000577367	0	0	0.000383583
ACACAGG	0	0	0	1	0	0	GACTCCA	0	0	0	0.000383583	0.000577367	0	0	0.000383583
ACACAGT	0	0	0	2	0	0	GACTTAA	0	0	0	0.000383583	0	0.000503525	0	0.000383583
ACACATA	0	0	0	0	0	0	GAGCAGC	0	0	0	0.000383583	0	0.000503525	0	0.000383583
ACACATC	2	2	1	1	0	0	GAGCTCA	0	0	0	0.000383583	0	0.00100705	0	0.000383583
ACACATG	0	0	0	0	0	1	GAGCTGC	0	0	0	0.000383583	0.00115473	0	0	0.000383583
ACACCAA	0	0	0	0	1	1	GAGGACC	0	0	0	0.000383583	0	0.000503525	0	0.000383583
ACACCAC	0	0	0	1	0	0	GAGGGAA	0	0	0	0.000383583	0.000577367	0	0	0.000383583
ACACCAG	0	0	0	0	0	1	GAGGGGC	0	0	0	0.000383583	0.000577367	0	0	0.000383583
ACACCAT	0	0	0	0	0	0	GAGTGCA	0	0	0	0.000383583	0	0.000503525	0	0.000383583
ACACCCA	0	0	0	0	1	0	GATATTA	0	0	0	0.000383583	0	0.000503525	0	0.000383583
ACACCCC	0	0	0	0	1	0	GATCTCA	0	0	0	0.000383583	0.000577367	0	0	0.000383583
ACACCCG	0	0	0	0	0	1	GATGAAA	0	0	0	0.000383583	0.000577367	0	0	0.000383583
ACACCCT	0	0	0	1	0	0	GATGTCC	0	0	0	0.000383583	0.000577367	0	0	0.000383583
ACACCGA	0	0	0	0	0	0	GATTCAC	0	0	0	0.000383583	0.000577367	0	0	0.000383583
ACACCGC	0	0	0	0	0	0	GATTGCA	0	0	0	0.000383583	0	0.000503525	0	0.000383583
ACACCGG	0	0	0	1	0	0	GATTGGA	0	0	0	0.000383583	0.000577367	0	0	0.000383583
ACACCGT	0	0	0	0	0	0	GATTGTA	0	0	0	0.000383583	0	0.000503525	0	0.000383583
ACACCTA	0	0	0	0	0	0	GATTTTA	0	0	0	0.000383583	0	0.000503525	0	0.000383583
ACACCTC	0	0	0	0	0	0	GCAGGAA	0	0	0	0.000383583	0.000577367	0	0	0.000383583
ACACCTG	0	0	0	1	1	0	GCAGTAA	0	0	0	0.000383583	0.000577367	0	0	0.000383583
ACACGAA	0	0	0	0	0	0	GCAGTCA	0	0	0	0.000383583	0	0.000503525	0	0.000383583
ACACGAC	0	0	0	0	0	0	GCATAAA	0	0	0	0.000383583	0	0.000503525	0	0.000383583
ACACGAG	0	0	0	0	1	1	GCATAGC	0	0	0	0.000383583	0	0.000503525	0	0.000383583
ACACGAT	0	0	0	0	0	0	GCATGGA	0	0	0	0.000383583	0.000577367	0	0	0.000383583
ACACGCA	0	0	0	0	0	0	GCCAACA	0	0	0	0.000383583	0.000577367	0	0	0.000383583
ACACGCC	0	0	0	0	2	0	GCCAGCC	0	0	0	0.000383583	0	0.000503525	0	0.000383583
ACACGCG	0	0	0	0	0	0	GCCCGCC	0	0	0	0.000383583	0	0.000503525	0	0.000383583
ACACGCT	0	0	0	0	0	1	GCCGAGA	0	0	0	0.000383583	0	0.000503525	0	0.000383583
ACACGGA	0	0	0	0	0	0	GCCTAAA	0	0	0	0.000383583	0.000577367	0	0	0.000383583
ACACGGC	0	0	0	1	0	0	GCCTCCA	0	0	0	0.000383583	0.00115473	0	0	0.000383583
ACACGGG	0	0	0	1	0	0	GCCTGAC	0	0	0	0.000383583	0.000577367	0	0	0.000383583
ACACGGT	0	0	0	1	0	1	GCCTTGA	0	0	0	0.000383583	0	0.000503525	0	0.000383583
ACACGTA	0	0	0	0	0	0	GCGAAAA	0	0	0	0.000383583	0	0.000503525	0	0.000383583
ACACGTC	0	0	0	0	0	0	GCTGCTA	0	0	0	0.000383583	0.000577367	0	0	0.000383583
ACACGTG	0	0	0	0	0	0	GCTGGTA	0	0	0	0.000383583	0.000577367	0	0	0.000383583
ACACTAA	0	0	0	0	0	0	GCTGTAA	0	0	0	0.000383583	0.000577367	0	0	0.000383583
ACACTAC	0	0	0	0	0	0	GCTTCAC	0	0	0	0.000383583	0.000577367	0	0	0.000383583
ACACTAG	0	0	0	0	0	0	GCTTGGA	0	0	0	0.000383583	0.00115473	0	0	0.000383583
ACACTAT	0	0	0	0	0	0	GGAAGAA	0	0	0	0.000383583	0	0.000503525	0	0.000383583
ACACTCA	0	0	0	0	0	0	GGAGAAA	0	0	0	0.000383583	0	0.000503525	0	0.000383583
ACACTCC	0	0	0	1	0	0	GGAGGGA	0	0	0	0.000383583	0.000577367	0	0	0.000383583
ACACTCG	0	0	0	0	0	0	GGAGTCA	0	0	0	0.000383583	0.000577367	0	0	0.000383583
ACACTCT	2	2	2	1	0	0	GGATCTA	0	0	0	0.000383583	0.000577367	0	0	0.000383583
ACACTGA	0	0	0	0	1	0	GGATGAA	0	0	0	0.000383583	0.000577367	0	0	0.000383583
ACACTGC	0	0	0	1	0	0	GGATGGA	0	0	0	0.000383583	0.000577367	0	0	0.000383583
ACACTGG	0	0	0	1	0	0	GGATTAC	0	0	0	0.000383583	0.000577367	0	0	0.000383583
ACACTGT	0	0	0	0	0	0	GGATTCA	0	0	0	0.000383583	0	0.000503525	0	0.000383583
ACACTTA	0	0	0	0	0	2	GGCAGTA	0	0	0	0.000383583	0.000577367	0	0	0.000383583
ACACTTC	0	0	0	0	0	1	GGCCAAC	0	0	0	0.000383583	0.000577367	0	0	0.000383583
ACACTTG	0	0	0	0	0	0	GGCTCAA	0	0	0	0.000383583	0	0.000503525	0	0.000383583
ACAGAAA	0	0	0	2	0	0	GGCTTGA	0	0	0	0.000383583	0.000577367	0	0	0.000383583
ACAGAAC	0	0	0	0	0	0	GGGAAGA	0	0	0	0.000383583	0	0.000503525	0	0.000383583
ACAGAAG	2	1	1	1	0	0	GGGAGAC	0	0	0	0.000383583	0.000577367	0	0	0.000383583
ACAGAAT	0	0	1	3	1	0	GGGGGAA	0	0	0	0.000383583	0.000577367	0	0	0.000383583
ACAGACA	0	0	0	1	0	0	GGGTGGA	0	0	0	0.000383583	0.00115473	0	0	0.000383583
ACAGACC	0	0	0	1	0	0	GGTCCAC	0	0	0	0.000383583	0.000577367	0	0	0.000383583
ACAGACG	0	0	0	0	0	0	GGTGTAA	0	0	0	0.000383583	0.000577367	0	0	0.000383583
ACAGACT	0	0	0	0	0	0	GGTTATA	0	0	0	0.000383583	0	0.000503525	0	0.000383583
ACAGAGA	0	0	0	1	1	0	GGTTGAA	0	0	0	0.000383583	0.000577367	0	0	0.000383583
ACAGAGC	0	0	1	1	1	1	GGTTGCA	0	0	0	0.000383583	0.000577367	0	0	0.000383583
ACAGAGG	0	0	0	0	0	0	GTAAGGA	0	0	0	0.000383583	0.000577367	0	0	0.000383583
ACAGAGT	4	2	3	1	1	0	GTAGGCA	0	0	0	0.000383583	0	0.000503525	0	0.000383583
ACAGATA	0	0	0	0	0	0	GTCACAC	0	0	0	0.000383583	0	0.000503525	0	0.000383583
ACAGATC	0	0	0	0	0	0	GTCAGAC	0	0	0	0.000383583	0.000577367	0	0	0.000383583
ACAGATG	0	0	0	1	0	1	GTCTCAA	0	0	0	0.000383583	0.000577367	0	0	0.000383583
ACAGCAA	0	0	0	0	0	0	GTCTGGA	0	0	0	0.000383583	0	0.000503525	0	0.000383583
ACAGCAC	0	0	0	0	0	0	GTGAAAA	0	0	0	0.000383583	0	0.000503525	0	0.000383583
ACAGCAG	0	0	0	1	0	0	GTGAGAA	0	0	0	0.000383583	0	0.000503525	0	0.000383583
ACAGCAT	0	0	0	2	0	1	GTGCAGA	0	0	0	0.000383583	0	0.000503525	0	0.000383583
ACAGCCA	0	0	0	0	2	0	GTGCCAA	0	0	0	0.000383583	0.00115473	0	0	0.000383583
ACAGCCC	0	0	0	1	1	0	GTGTCTA	0	0	0	0.000383583	0.000577367	0	0	0.000383583
ACAGCCG	0	0	0	0	0	0	GTTCAAA	0	0	0	0.000383583	0	0.000503525	0	0.000383583
ACAGCCT	0	0	0	1	1	0	GTTGAAA	0	0	0	0.000383583	0.000577367	0	0	0.000383583
ACAGCGA	0	0	0	0	0	0	GTTGTCA	0	0	0	0.000383583	0	0.000503525	0	0.000383583
ACAGCGC	0	0	0	0	0	0	TAAAGCA	0	0	0	0.000383583	0	0.000503525	0	0.000383583
ACAGCGG	0	0	0	0	0	0	TAAGGAA	0	0	0	0.000383583	0	0.000503525	0	0.000383583
ACAGCGT	0	0	0	0	0	0	TAAGGGA	0	0	0	0.000383583	0.000577367	0	0	0.000383583
ACAGCTA	0	0	0	1	0	0	TAAGTCA	0	0	0	0.000383583	0	0.000503525	0	0.000383583
ACAGCTC	0	0	0	0	0	0	TAATAGA	0	0	0	0.000383583	0.000577367	0	0	0.000383583
ACAGCTG	0	0	0	1	0	0	TAATGAA	0	0	0	0.000383583	0	0.00100705	0	0.000383583
ACAGGAA	0	0	0	1	0	1	TACGTGA	0	0	0	0.000383583	0.000577367	0	0	0.000383583
ACAGGAC	0	0	0	0	0	0	TACTAAA	0	0	0	0.000383583	0.00115473	0	0	0.000383583
ACAGGAG	0	0	0	1	2	0	TACTGCA	0	0	0	0.000383583	0.000577367	0	0	0.000383583
ACAGGAT	0	0	0	0	1	0	TAGCTCA	0	0	0	0.000383583	0	0.000503525	0	0.000383583
ACAGGCA	0	0	0	0	1	0	TATAAAA	0	0	0	0.000383583	0	0.000503525	0	0.000383583
ACAGGCC	0	0	0	1	0	1	TATAATA	0	0	0	0.000383583	0.000577367	0	0	0.000383583
ACAGGCG	0	0	0	1	2	2	TATCAGA	0	0	0	0.000383583	0	0.000503525	0	0.000383583
ACAGGCT	0	0	0	0	0	1	TATCCAA	0	0	0	0.000383583	0	0.000503525	0	0.000383583
ACAGGGA	0	0	0	0	0	1	TATGGAA	0	0	0	0.000383583	0.000577367	0	0	0.000383583
ACAGGGC	0	0	0	1	1	0	TATTAAA	0	0	0	0.000383583	0.000577367	0	0	0.000383583
ACAGGGG	0	0	0	0	0	0	TATTGGA	0	0	0	0.000383583	0	0.00100705	0	0.000383583
ACAGGGT	0	0	0	1	0	0	TCAACAA	0	0	0	0.000383583	0	0.00100705	0	0.000383583
ACAGGTA	0	0	0	1	1	1	TCACCAA	0	0	0	0.000383583	0	0.00100705	0	0.000383583
ACAGGTC	0	0	0	1	0	1	TCACTGA	0	0	0	0.000383583	0.000577367	0	0	0.000383583
ACAGGTG	0	0	0	0	1	0	TCAGAGA	0	0	0	0.000383583	0	0.000503525	0	0.000383583
ACAGTAA	0	0	0	1	0	0	TCATCAA	0	0	0	0.000383583	0	0.000503525	0	0.000383583
ACAGTAC	0	0	0	0	0	0	TCCAAAA	0	0	0	0.000383583	0	0.000503525	0	0.000383583
ACAGTAG	0	0	0	2	0	0	TCTGAAA	0	0	0	0.000383583	0.000577367	0	0	0.000383583
ACAGTAT	0	0	0	0	0	0	TCTGACA	0	0	0	0.000383583	0.00115473	0	0	0.000383583
ACAGTCA	0	0	0	0	0	0	TCTGGAA	0	0	0	0.000383583	0.000577367	0	0	0.000383583
ACAGTCC	0	0	0	0	0	0	TGAATCA	0	0	0	0.000383583	0.000577367	0	0	0.000383583
ACAGTCG	0	0	0	0	0	0	TGACACA	0	0	0	0.000383583	0.000577367	0	0	0.000383583
ACAGTCT	0	0	0	0	0	0	TGAGACA	0	0	0	0.000383583	0	0.000503525	0	0.000383583
ACAGTGA	0	0	0	0	2	2	TGAGCAA	0	0	0	0.000383583	0	0.000503525	0	0.000383583
ACAGTGC	0	0	0	1	0	1	TGAGCCA	0	0	0	0.000383583	0	0.000503525	0	0.000383583
ACAGTGG	0	0	0	0	1	0	TGATGAA	0	0	0	0.000383583	0	0.000503525	0	0.000383583
ACAGTTA	0	0	0	0	0	1	TGCGAAA	0	0	0	0.000383583	0	0.000503525	0	0.000383583
ACAGTTC	0	0	0	1	1	0	TGCTACA	0	0	0	0.000383583	0	0.000503525	0	0.000383583
ACAGTTG	0	0	0	0	0	0	TGGACCA	0	0	0	0.000383583	0.000577367	0	0	0.000383583
ACATAAA	0	2	0	0	0	0	TGGATAA	0	0	0	0.000383583	0	0.000503525	0	0.000383583
ACATAAC	0	0	0	0	0	1	TGGCCAA	0	0	0	0.000383583	0.00115473	0	0	0.000383583
ACATAAG	0	0	0	0	0	1	TGGGAAA	0	0	0	0.000383583	0.000577367	0	0	0.000383583
ACATAAT	0	0	0	0	0	0	TGTAACA	0	0	0	0.000383583	0.000577367	0	0	0.000383583
ACATACA	0	0	0	0	1	0	TTCCCAA	0	0	0	0.000383583	0	0.000503525	0	0.000383583
ACATACC	0	0	0	0	0	0	TTGACAA	0	0	0	0.000383583	0	0.000503525	0	0.000383583
ACATACG	0	0	0	0	0	0	CTGAGAA	0.00649351	0.00598802	0.00598802	0	0	0.00100705	0.00349754	0
ACATACT	0	0	0	0	0	0	GAGTTGA	0.00649351	0.011976	0.00898204	0.000383583	0	0	0.00343854	0
ACATAGA	0	0	0	0	0	0	AACTCAC	0.00649351	0.00598802	0.00598802	0.000767165	0	0	0.00337759	0
ACATAGC	0	0	0	0	0	0	ACTCACA	0.00649351	0.00598802	0.00598802	0.000767165	0	0	0.00337759	0
ACATAGG	0	0	0	0	0	1	ATTCTCA	0.00649351	0.00598802	0.00598802	0.000767165	0	0	0.00337759	0
ACATAGT	0	0	0	1	0	1	CAACTCA	0.00649351	0.00598802	0.00598802	0.000767165	0	0	0.00337759	0
ACATATA	0	0	0	0	1	0	AAACACT	0.00649351	0.00598802	0.00598802	0	0	0.000503525	0.00324577	0
ACATATC	0	0	0	0	1	0	AGAGCAG	0.00649351	0.00598802	0.00598802	0	0	0.000503525	0.00324577	0
ACATATG	0	0	0	0	0	0	CAAGTGG	0.00649351	0.00598802	0.00598802	0	0	0.000503525	0.00324577	0
ACATCAA	0	0	0	0	0	0	ACACTCT	0.00649351	0.00598802	0.00598802	0.000383583	0	0	0.0031858	0
ACATCAC	2	2	1	0	0	2	CACTTGC	0.00649351	0.00598802	0.00598802	0.000383583	0	0	0.0031858	0
ACATCAG	0	0	0	1	0	0	CTAGACA	0.00649351	0.00598802	0.00598802	0.000383583	0	0	0.0031858	0
ACATCAT	0	0	0	0	0	0	CTCACAG	0.00649351	0.00598802	0.00598802	0.000383583	0	0	0.0031858	0
ACATCCA	0	0	0	0	1	0	TCACAGA	0.00649351	0.00598802	0.00598802	0.000383583	0	0	0.0031858	0
ACATCCC	0	0	0	1	0	0	AACACTC	0.00649351	0.00598802	0.00598802	0	0	0	0.00299401	0
ACATCCG	0	0	0	0	0	0	AACTCTG	0.00649351	0.00598802	0.00598802	0	0	0	0.00299401	0
ACATCCT	0	0	0	1	0	0	AGAAACT	0.00649351	0.00598802	0.00598802	0	0	0	0.00299401	0
ACATCGA	0	0	0	1	0	0	AGACAGA	0.00649351	0.00598802	0.00598802	0	0	0	0.00299401	0
ACATCGC	0	0	0	0	0	0	CTGTCTA	0.00649351	0.00598802	0.00598802	0	0	0	0.00299401	0
ACATCGG	0	0	0	0	0	0	ACATCAC	0.00649351	0.00598802	0.00299401	0	0	0.00100705	0.00200053	0
ACATCGT	0	0	0	0	0	0	TTGGAAA	0.012987	0.00598802	0.00299401	0	0	0.00100705	0.00200053	0
ACATCTA	0	0	0	0	0	0	GCACACA	0.00649351	0.00598802	0.00299401	0.000767165	0	0	0.00188059	0
ACATCTC	0	0	0	0	0	0	TCACAAA	0.00649351	0.00598802	0.00299401	0.000767165	0	0	0.00188059	0
ACATCTG	0	0	0	0	0	1	AACGAAG	0.00649351	0.00598802	0.00299401	0	0.000577367	0	0.00178569	0
ACATGAA	0	0	0	1	0	0	ACGAAGG	0.00649351	0.00598802	0.00299401	0	0.000577367	0	0.00178569	0
ACATGAC	0	0	0	0	0	0	AACTGCT	0.00649351	0.00598802	0.00299401	0	0	0.000503525	0.00174877	0
ACATGAG	0	0	0	0	1	0	CACATCA	0.00649351	0.00598802	0.00299401	0	0	0.000503525	0.00174877	0
ACATGAT	0	0	0	1	0	0	CAGAAAC	0.00649351	0.00598802	0.00299401	0	0	0.000503525	0.00174877	0
ACATGCA	0	0	0	0	1	0	TAGAGCA	0.00649351	0.00598802	0.00299401	0	0	0.000503525	0.00174877	0
ACATGCC	0	0	0	0	0	0	AAATATC	0.00649351	0.00598802	0.00299401	0.000383583	0	0	0.0016888	0
ACATGCG	0	0	0	1	0	0	ACACATC	0.00649351	0.00598802	0.00299401	0.000383583	0	0	0.0016888	0
ACATGCT	0	0	0	0	0	0	ACAGAAG	0.00649351	0.00299401	0.00299401	0.000383583	0	0	0.0016888	0
ACATGGA	0	0	0	0	0	1	ACTGCTC	0.00649351	0.00598802	0.00299401	0.000383583	0	0	0.0016888	0
ACATGGC	0	0	0	0	0	0	GGCCTCA	0.00649351	0.00598802	0.00299401	0.000383583	0	0	0.0016888	0
ACATGGG	0	0	0	0	0	1	TCTGCAA	0.00649351	0.00598802	0.00299401	0.000383583	0	0	0.0016888	0
ACATGGT	0	0	0	0	1	0	ATAGAGC	0.00649351	0.00598802	0.00299401	0	0	0	0.00149701	0
ACATGTA	0	0	0	0	0	0	CAACGAA	0.00649351	0.00598802	0.00299401	0	0	0	0.00149701	0
ACATGTC	0	0	0	0	0	0	CCAACGA	0.00649351	0.00598802	0.00299401	0	0	0	0.00149701	0
ACATGTG	0	0	0	0	0	0	CCGTTTC	0.00649351	0.00598802	0.00299401	0	0	0	0.00149701	0
ACATTAA	0	0	0	0	0	0	CCTCAAA	0.00649351	0.00598802	0.00299401	0	0	0	0.00149701	0
ACATTAC	0	0	1	1	0	0	CGAAGGC	0.00649351	0.00598802	0.00299401	0	0	0	0.00149701	0
ACATTAG	0	0	0	0	0	0	CGTTGGA	0.00649351	0.00598802	0.00299401	0	0	0	0.00149701	0
ACATTAT	0	0	0	1	0	0	CGTTTCC	0.00649351	0.00598802	0.00299401	0	0	0	0.00149701	0
ACATTCA	0	0	0	1	0	1	GCCTCAA	0.00649351	0.00598802	0.00299401	0	0	0	0.00149701	0
ACATTCC	0	0	0	0	1	0	GTGGATA	0.00649351	0.00598802	0.00299401	0	0	0	0.00149701	0
ACATTCG	0	0	0	0	0	0	GTTGGAA	0.00649351	0.00598802	0.00299401	0	0	0	0.00149701	0
ACATTCT	0	0	0	0	0	1	GTTTCCA	0.012987	0.00598802	0.00299401	0	0	0	0.00149701	0
ACATTGA	0	0	0	0	0	0	AAGAAAG	0.00649351	0	0.00299401	0	0	0.00100705	0.000503525	0
ACATTGC	0	0	0	0	0	1	GAAGAAA	0.00649351	0	0.00299401	0	0	0.00100705	0.000503525	0
ACATTGG	0	0	0	1	0	0	TGAAGAA	0.00649351	0	0.00299401	0	0	0.00100705	0.000503525	0
ACATTTA	0	0	0	0	0	1	AACTAGA	0	0.00598802	0.00299401	0.000767165	0	0	0.000383583	0
ACATTTC	0	0	0	0	2	0	AAGAAAT	0.00649351	0	0.00299401	0.000767165	0	0	0.000383583	0
ACATTTG	0	0	0	1	0	0	AAACAGA	0.00649351	0	0.00299401	0	0.000577367	0	0.000288684	0
ACCAAAA	0	0	0	0	0	1	AACAGAG	0.00649351	0	0.00299401	0	0.000577367	0	0.000288684	0
ACCAAAC	0	0	0	1	0	1	AAGGAAG	0	0.00598802	0.00299401	0	0.000577367	0	0.000288684	0
ACCAAAG	0	0	0	1	0	0	ATTTGGA	0.00649351	0.00598802	0	0	0.000577367	0	0.000288684	0
ACCAAAT	0	0	0	1	0	1	AAACTCT	0.00649351	0	0.00299401	0	0	0.000503525	0.000251762	0
ACCAACA	0	0	0	0	0	0	AGAAATC	0.00649351	0	0.00299401	0	0	0.000503525	0.000251762	0
ACCAACC	0	0	0	0	1	0	CATTCTC	0.00649351	0.00598802	0	0	0	0.000503525	0.000251762	0
ACCAACG	0	0	0	0	0	1	AAAAGAG	0	0.00598802	0.00299401	0.000383583	0	0	0.000191791	0
ACCAACT	0	0	0	0	0	0	AAGATAT	0	0.00598802	0.00299401	0.000383583	0	0	0.000191791	0
ACCAAGA	0	0	0	0	2	0	ACTAGAC	0	0.00598802	0.00299401	0.000383583	0	0	0.000191791	0
ACCAAGC	0	0	0	1	0	0	AGAGTTG	0	0.00598802	0.00299401	0.000383583	0	0	0.000191791	0
ACCAAGG	0	0	0	0	1	0	AGTCTGC	0.00649351	0	0.00299401	0.000383583	0	0	0.000191791	0
ACCAAGT	0	0	0	0	0	0	CAAAGCG	0	0.00598802	0.00299401	0.000383583	0	0	0.000191791	0
ACCAATA	0	0	0	1	0	0	GGAAACA	0.00649351	0	0.00299401	0.000383583	0	0	0.000191791	0
ACCAATC	0	0	0	0	0	0	GTTAAAC	0.00649351	0	0.00299401	0.000383583	0	0	0.000191791	0
ACCAATG	0	0	0	0	0	2	GTTTCAA	0	0.00598802	0.00299401	0.000383583	0	0	0.000191791	0
ACCACAA	0	0	0	0	0	0	AAAAACC	0	0	0	0	0	0	0	0
ACCACAC	0	0	0	2	0	2	AAAAACG	0	0	0	0	0	0	0	0
ACCACAG	0	0	0	1	1	1	AAAAACT	0	0.00598802	0	0	0	0.00151057	0	0
ACCACAT	0	0	0	0	0	0	AAAAAGC	0	0	0	0	0	0.000503525	0	0
ACCACCA	0	0	0	0	0	2	AAAAAGT	0	0	0	0	0	0.000503525	0	0
ACCACCC	0	0	0	0	1	0	AAAACAA	0	0	0	0.00115075	0	0	0	0
ACCACCG	0	0	0	1	0	0	AAAACAG	0	0	0	0	0	0	0	0
ACCACCT	0	0	0	0	0	0	AAAACAT	0	0	0	0	0.000577367	0	0	0
ACCACGA	0	0	0	0	0	0	AAAACCC	0	0	0	0	0	0	0	0
ACCACGC	0	0	0	0	0	0	AAAACCG	0	0	0	0	0	0	0	0
ACCACGG	0	0	0	0	0	0	AAAACCT	0	0	0	0	0	0	0	0
ACCACGT	0	0	0	0	0	0	AAAACGA	0	0	0	0	0	0	0	0
ACCACTA	0	0	0	0	0	0	AAAACGC	0	0	0	0.000767165	0	0	0	0
ACCACTC	0	0	0	0	1	0	AAAACGG	0	0	0	0	0.000577367	0	0	0
ACCACTG	0	0	0	3	2	0	AAAACGT	0	0	0	0	0	0	0	0
ACCAGAA	0	0	0	0	0	0	AAAACTA	0	0.00598802	0	0	0	0.000503525	0	0
ACCAGAC	0	0	0	0	0	0	AAAACTC	0	0	0	0	0	0	0	0
ACCAGAG	0	0	0	0	0	0	AAAAGAT	0	0	0	0	0.00115473	0	0	0
ACCAGAT	0	0	0	0	0	0	AAAAGCA	0	0	0	0	0	0.000503525	0	0
ACCAGCA	0	0	0	0	0	3	AAAAGCC	0	0	0	0	0	0	0	0
ACCAGCC	0	0	0	1	0	1	AAAAGCG	0	0	0	0	0	0	0	0
ACCAGCG	0	0	0	0	1	0	AAAAGCT	0	0	0	0	0	0	0	0
ACCAGCT	0	0	0	1	1	1	AAAAGGA	0	0.00598802	0	0.000383583	0	0	0	0
ACCAGGA	0	0	0	0	1	0	AAAAGGC	0	0	0	0.000383583	0	0	0	0
ACCAGGC	0	0	0	0	0	0	AAAAGGG	0	0	0	0	0.000577367	0	0	0
ACCAGGG	0	0	0	1	0	0	AAAAGGT	0	0	0	0	0	0.000503525	0	0
ACCAGGT	0	0	0	1	1	0	AAAAGTA	0	0	0	0.000383583	0	0	0	0
ACCAGTA	0	0	0	0	0	0	AAAAGTC	0	0	0	0.000383583	0	0	0	0
ACCAGTC	0	0	0	0	0	0	AAAAGTT	0	0	0	0	0	0.00100705	0	0
ACCAGTG	0	0	0	0	0	1	AAAATAG	0	0	0	0	0	0.000503525	0	0
ACCATAA	0	0	0	2	0	0	AAAATAT	0	0	0	0	0	0	0	0
ACCATAC	0	0	0	0	1	0	AAAATCA	0	0	0	0.000383583	0	0	0	0
ACCATAG	0	0	0	0	0	1	AAAATCG	0	0	0	0	0	0	0	0
ACCATAT	0	0	0	0	0	0	AAAATGA	0	0	0	0	0	0.000503525	0	0
ACCATCA	0	0	0	0	1	0	AAAATGC	0	0	0	0	0	0	0	0
ACCATCC	0	0	0	1	0	0	AAAATTC	0	0	0	0.000383583	0	0	0	0
ACCATCG	0	0	0	0	0	0	AAAATTT	0	0	0	0	0	0	0	0
ACCATCT	0	0	0	2	0	0	AAACAAA	0	0	0	0.000767165	0	0	0	0
ACCATGA	0	0	0	0	0	0	AAACAAC	0	0	0	0	0	0	0	0
ACCATGC	0	0	0	0	1	0	AAACAAG	0	0	0	0.000383583	0	0	0	0
ACCATGG	0	0	0	0	0	1	AAACAAT	0	0	0	0.000383583	0	0	0	0
ACCATTA	0	0	0	0	0	2	AAACACG	0	0	0	0	0	0	0	0
ACCATTC	0	0	0	0	0	0	AAACAGC	0	0	0	0	0	0	0	0
ACCATTG	0	0	0	0	0	1	AAACAGG	0	0	0	0	0.000577367	0	0	0
ACCCAAA	0	0	0	0	1	0	AAACAGT	0	0	0	0	0	0.000503525	0	0
ACCCAAC	0	0	0	0	0	0	AAACATA	0	0	0	0	0.000577367	0	0	0
ACCCAAG	0	0	0	0	0	0	AAACATC	0	0	0	0	0	0	0	0
ACCCAAT	0	0	0	1	0	0	AAACATG	0	0	0	0.000383583	0	0	0	0
ACCCACA	0	0	0	1	0	0	AAACATT	0	0	0	0.000383583	0	0	0	0
ACCCACC	0	0	0	0	0	0	AAACCAA	0	0	0	0	0	0	0	0
ACCCACG	0	0	0	0	0	0	AAACCAC	0	0	0	0	0.000577367	0	0	0
ACCCACT	0	0	0	1	0	1	AAACCAG	0	0	0	0	0	0	0	0
ACCCAGA	0	0	0	0	1	0	AAACCCA	0	0	0	0	0	0	0	0
ACCCAGC	0	0	0	0	2	0	AAACCCG	0	0	0	0	0	0	0	0
ACCCAGG	0	0	0	0	0	0	AAACCCT	0	0	0	0.000383583	0	0	0	0
ACCCAGT	0	0	0	0	0	0	AAACCGA	0	0	0	0	0	0	0	0
ACCCATA	0	0	0	1	0	0	AAACCGC	0	0	0	0	0	0.000503525	0	0
ACCCATC	0	0	0	0	0	0	AAACCGG	0	0	0	0	0	0	0	0
ACCCATG	0	0	0	0	1	0	AAACCGT	0	0	0	0	0	0	0	0
ACCCCAA	0	0	0	1	0	0	AAACCTA	0	0	0	0	0	0	0	0
ACCCCAC	0	0	0	1	0	0	AAACCTC	0	0	0	0	0	0	0	0
ACCCCAG	0	0	0	0	2	1	AAACCTG	0	0	0	0	0	0	0	0
ACCCCAT	0	0	0	0	0	0	AAACCTT	0	0	0	0	0	0	0	0
ACCCCCA	0	0	0	0	2	0	AAACGAA	0	0	0	0	0	0	0	0
ACCCCCC	0	0	0	0	0	0	AAACGAC	0	0	0	0	0	0	0	0
ACCCCCG	0	0	0	0	0	0	AAACGAG	0	0	0	0	0	0	0	0
ACCCCCT	0	0	0	0	0	0	AAACGAT	0	0	0	0	0	0	0	0
ACCCCGA	0	0	0	0	1	0	AAACGCA	0	0	0	0	0	0	0	0
ACCCCGC	0	0	0	0	0	0	AAACGCC	0	0	0	0	0	0	0	0
ACCCCGG	0	0	0	0	0	0	AAACGCG	0	0	0	0	0	0	0	0
ACCCCGT	0	0	0	0	1	1	AAACGCT	0	0	0	0.000767165	0	0	0	0
ACCCCTA	0	0	0	2	0	0	AAACGGA	0	0.00598802	0	0	0	0	0	0
ACCCCTC	0	0	0	0	0	0	AAACGGC	0	0	0	0	0.000577367	0	0	0
ACCCCTG	0	0	0	0	0	0	AAACGGG	0.00649351	0	0.00299401	0	0	0	0	0
ACCCGAA	0	0	0	0	0	0	AAACGGT	0	0	0	0	0	0	0	0
ACCCGAC	0	0	0	0	0	0	AAACGTA	0	0	0	0	0	0	0	0
ACCCGAG	0	0	0	0	0	0	AAACGTC	0	0	0	0	0	0	0	0
ACCCGAT	0	0	0	0	0	0	AAACGTG	0	0	0	0	0	0	0	0
ACCCGCA	0	0	0	0	0	0	AAACGTT	0	0	0	0	0	0	0	0
ACCCGCC	0	0	0	0	0	0	AAACTAA	0	0	0	0	0	0.000503525	0	0
ACCCGCG	0	0	0	0	1	0	AAACTAC	0	0	0	0	0	0	0	0
ACCCGCT	0	0	0	0	0	0	AAACTAG	0	0.00598802	0.00299401	0	0	0	0	0
ACCCGGA	0	0	0	0	1	0	AAACTAT	0	0	0	0	0	0.000503525	0	0
ACCCGGC	0	0	0	0	0	1	AAACTCA	0	0	0	0.000383583	0	0	0	0
ACCCGGG	0	0	0	0	1	0	AAACTCC	0	0	0.00299401	0.000383583	0	0	0	0
ACCCGGT	0	0	0	0	0	0	AAACTCG	0	0	0	0	0	0	0	0
ACCCGTA	0	0	0	0	0	0	AAACTGA	0	0	0	0.000383583	0	0	0	0
ACCCGTC	0	0	0	0	0	0	AAACTGG	0	0	0	0.000383583	0	0	0	0
ACCCGTG	0	0	0	0	0	0	AAACTGT	0	0	0	0.000383583	0	0	0	0
ACCCTAA	0	0	0	0	0	0	AAACTTT	0	0	0	0	0	0	0	0
ACCCTAC	0	0	0	0	0	0	AAAGAAG	0	0.00598802	0	0.000383583	0	0	0	0
ACCCTAG	0	0	0	0	0	0	AAAGACC	0	0	0	0	0	0.00100705	0	0
ACCCTAT	0	0	0	0	0	0	AAAGACG	0	0	0	0	0	0	0	0
ACCCTCA	0	0	0	0	0	0	AAAGACT	0	0	0	0	0	0	0	0
ACCCTCC	0	0	0	2	0	0	AAAGAGT	0	0.00598802	0.00299401	0	0	0	0	0
ACCCTCG	0	0	0	0	0	0	AAAGATA	0	0	0	0.000767165	0	0	0	0
ACCCTCT	0	0	0	0	1	0	AAAGATT	0	0	0	0	0	0	0	0
ACCCTGA	0	0	0	1	0	1	AAAGCAA	0	0	0	0	0	0	0	0
ACCCTGC	0	0	0	0	1	0	AAAGCAT	0	0	0	0	0	0.000503525	0	0
ACCCTGG	0	0	0	2	0	0	AAAGCCA	0	0	0	0	0	0.000503525	0	0
ACCCTTA	0	0	0	0	0	1	AAAGCCC	0	0	0	0.000383583	0	0	0	0
ACCCTTC	0	0	0	0	0	0	AAAGCCG	0	0	0	0.000383583	0	0	0	0
ACCCTTG	0	0	0	0	0	1	AAAGCGA	0	0	0	0	0	0	0	0
ACCGAAA	0	0	0	0	0	0	AAAGCGC	0	0.00598802	0	0.000383583	0	0	0	0
ACCGAAC	0	0	0	0	0	0	AAAGCGG	0	0	0.00299401	0	0	0	0	0
ACCGAAG	0	0	0	0	0	0	AAAGCGT	0	0	0	0	0	0.000503525	0	0
ACCGAAT	0	0	0	0	0	0	AAAGCTA	0	0	0	0	0	0	0	0
ACCGACA	0	0	0	0	0	0	AAAGCTC	0	0	0	0	0.000577367	0	0	0
ACCGACC	0	0	0	0	0	0	AAAGCTG	0	0	0	0	0.000577367	0	0	0
ACCGACG	0	0	0	0	0	0	AAAGCTT	0	0	0	0	0	0	0	0
ACCGACT	0	0	0	0	0	0	AAAGGAC	0	0	0	0	0	0	0	0
ACCGAGA	0	0	0	0	0	0	AAAGGAG	0	0	0.00299401	0	0	0.00100705	0	0
ACCGAGC	0	0	0	0	0	0	AAAGGCA	0	0	0	0	0.000577367	0	0	0
ACCGAGG	0	0	0	0	1	0	AAAGGCG	0	0	0	0	0	0.000503525	0	0
ACCGAGT	0	0	0	0	0	0	AAAGGCT	0	0	0	0.000767165	0	0	0	0
ACCGATA	0	0	0	0	0	0	AAAGGGA	0	0	0	0	0	0	0	0
ACCGATC	0	0	0	0	0	0	AAAGGGC	0	0	0	0	0	0	0	0
ACCGATG	0	0	0	0	0	0	AAAGGGG	0	0	0	0	0.00115473	0	0	0
ACCGCAA	0	0	0	0	0	1	AAAGGGT	0	0	0	0	0	0.000503525	0	0
ACCGCAC	0	0	0	1	1	0	AAAGGTA	0	0	0	0	0	0	0	0
ACCGCAG	0	0	0	0	0	0	AAAGGTC	0	0	0	0	0	0.000503525	0	0
ACCGCAT	0	0	0	0	0	0	AAAGGTT	0.00649351	0	0.00299401	0	0	0	0	0
ACCGCCA	0	0	0	0	0	0	AAAGTAA	0	0	0	0	0	0	0	0
ACCGCCC	0	0	0	0	0	0	AAAGTAC	0	0	0	0	0.000577367	0	0	0
ACCGCCG	0	0	0	0	0	0	AAAGTAG	0	0	0	0	0	0	0	0
ACCGCCT	0	0	0	0	0	0	AAAGTAT	0	0	0	0.000767165	0	0	0	0
ACCGCGA	0	0	0	0	0	0	AAAGTCA	0	0	0	0.000383583	0	0	0	0
ACCGCGC	0	0	0	0	0	1	AAAGTCC	0	0	0	0	0	0.000503525	0	0
ACCGCGG	0	0	0	0	0	0	AAAGTCG	0	0	0	0.000383583	0	0	0	0
ACCGCGT	0	0	0	0	0	0	AAAGTCT	0.00649351	0	0	0	0	0	0	0
ACCGCTA	0	0	0	0	0	0	AAAGTGA	0	0	0	0	0.000577367	0	0	0
ACCGCTC	0	0	0	0	0	0	AAAGTGT	0	0	0	0	0	0	0	0
ACCGCTG	0	0	0	0	0	1	AAAGTTA	0	0	0	0	0	0	0	0
ACCGGAA	0	0	0	0	0	0	AAAGTTC	0	0	0	0.000767165	0	0	0	0
ACCGGAC	0	0	0	0	0	0	AAAGTTG	0	0	0	0	0	0.00100705	0	0
ACCGGAG	0	0	0	0	0	0	AAATAAA	0	0	0	0.000383583	0	0	0	0
ACCGGAT	0	0	0	1	0	0	AAATAAC	0	0	0	0.000767165	0	0	0	0
ACCGGCA	0	0	0	0	0	0	AAATACC	0	0	0	0	0	0	0	0
ACCGGCC	0	0	0	0	0	0	AAATACG	0	0	0	0	0	0	0	0
ACCGGCG	0	0	0	0	0	1	AAATAGA	0	0	0	0.000383583	0	0	0	0
ACCGGCT	0	0	0	0	0	0	AAATAGC	0	0	0	0	0	0	0	0
ACCGGGA	0	0	0	0	0	0	AAATAGT	0	0	0	0.000383583	0	0	0	0
ACCGGGC	0	0	0	0	0	0	AAATATA	0	0	0	0.000383583	0	0	0	0
ACCGGGG	0	0	0	0	0	0	AAATATG	0	0	0	0	0	0	0	0
ACCGGTA	0	0	0	0	0	0	AAATATT	0	0	0	0	0	0	0	0
ACCGGTC	0	0	0	0	0	0	AAATCAC	0	0	0	0	0	0	0	0
ACCGGTG	0	0	0	0	0	0	AAATCAG	0	0	0	0.000383583	0	0	0	0
ACCGTAA	0	0	0	0	0	0	AAATCAT	0	0	0	0.000767165	0	0	0	0
ACCGTAC	0	0	0	0	0	0	AAATCCG	0	0	0	0	0	0	0	0
ACCGTAG	0	0	0	0	0	0	AAATCCT	0	0	0	0	0	0	0	0
ACCGTAT	0	0	0	0	0	0	AAATCGA	0	0	0	0	0	0	0	0
ACCGTCA	0	0	0	0	0	0	AAATCGC	0	0	0	0	0	0	0	0
ACCGTCC	0	0	0	0	0	1	AAATCGG	0	0	0	0	0	0	0	0
ACCGTCG	0	0	0	0	0	0	AAATCGT	0	0	0	0	0.000577367	0	0	0
ACCGTCT	0	0	0	1	0	0	AAATCTA	0	0	0	0	0	0.000503525	0	0
ACCGTGA	0	0	0	0	0	0	AAATCTG	0	0	0	0	0	0.000503525	0	0
ACCGTGC	0	0	0	0	0	1	AAATCTT	0	0	0	0	0	0	0	0
ACCGTGG	0	0	0	1	0	0	AAATGAA	0	0	0	0.000383583	0	0	0	0
ACCGTTA	0	0	0	0	0	0	AAATGAC	0	0	0	0.000383583	0	0	0	0
ACCGTTC	0	0	0	0	0	0	AAATGAG	0	0	0	0.000383583	0	0	0	0
ACCGTTG	0	0	0	0	0	0	AAATGAT	0	0	0	0	0	0.000503525	0	0
ACCTAAA	0	0	0	0	1	0	AAATGCA	0	0	0	0	0	0	0	0
ACCTAAC	0	0	0	0	0	1	AAATGCC	0	0	0	0	0	0	0	0
ACCTAAG	0	0	0	0	0	0	AAATGCG	0	0	0	0	0	0.000503525	0	0
ACCTAAT	0	0	0	0	0	0	AAATGCT	0	0	0	0.000383583	0	0	0	0
ACCTACA	0	0	0	0	0	0	AAATGGA	0	0	0	0	0	0	0	0
ACCTACC	0	0	0	1	0	0	AAATGGC	0	0	0	0.000383583	0	0	0	0
ACCTACG	0	0	0	0	0	0	AAATGTA	0	0	0	0.000383583	0	0	0	0
ACCTACT	0	0	0	0	0	0	AAATGTC	0	0	0	0	0.00115473	0	0	0
ACCTAGA	0	0	0	1	0	0	AAATGTT	0	0	0	0	0	0	0	0
ACCTAGC	0	0	0	0	0	0	AAATTAA	0	0	0	0	0	0	0	0
ACCTAGG	0	0	0	0	0	0	AAATTAC	0	0	0	0.000383583	0	0	0	0
ACCTAGT	0	0	0	0	0	0	AAATTAG	0	0	0	0	0	0.000503525	0	0
ACCTATA	0	0	0	0	0	0	AAATTCA	0	0	0	0	0	0	0	0
ACCTATC	0	0	0	0	0	0	AAATTCC	0	0	0.00299401	0	0	0	0	0
ACCTATG	0	0	0	0	1	1	AAATTCG	0	0	0	0	0	0	0	0
ACCTCAA	0	0	1	0	1	0	AAATTGA	0	0	0	0	0	0	0	0
ACCTCAC	0	0	0	0	0	0	AAATTGC	0	0	0	0	0	0.000503525	0	0
ACCTCAG	0	0	0	2	0	0	AAATTTA	0	0	0	0	0	0	0	0
ACCTCAT	0	0	0	0	0	0	AAATTTC	0	0	0	0	0	0	0	0
ACCTCCA	0	0	0	1	0	0	AAATTTG	0	0	0	0	0	0	0	0
ACCTCCC	0	0	0	0	1	1	AACAAAA	0	0	0	0.000767165	0	0	0	0
ACCTCCG	0	0	0	0	0	0	AACAAAC	0	0	0	0	0	0	0	0
ACCTCCT	0	0	1	2	0	0	AACAAAG	0	0	0	0.000383583	0	0	0	0
ACCTCGA	0	0	0	0	0	0	AACAACC	0	0	0	0	0	0	0	0
ACCTCGC	0	0	0	0	0	0	AACAACG	0	0	0	0	0	0	0	0
ACCTCGG	0	0	0	0	2	0	AACAACT	0	0	0	0	0	0.000503525	0	0
ACCTCGT	0	0	0	0	0	1	AACAAGA	0	0	0	0	0	0	0	0
ACCTCTA	0	0	0	0	0	0	AACAAGC	0	0	0	0.000383583	0	0	0	0
ACCTCTC	0	0	0	0	0	1	AACAAGG	0	0	0	0	0	0	0	0
ACCTCTG	0	0	0	0	0	0	AACAAGT	0	0	0	0	0	0	0	0
ACCTGAA	0	0	0	0	0	0	AACAATC	0	0	0	0	0	0	0	0
ACCTGAC	0	0	0	0	0	1	AACAATG	0	0	0	0.000383583	0	0	0	0
ACCTGAG	0	0	0	0	0	1	AACAATT	0	0	0	0	0	0	0	0
ACCTGAT	0	0	0	0	0	0	AACACAA	0	0	0.00299401	0	0	0	0	0
ACCTGCA	0	0	0	0	0	0	AACACAC	0	0	0	0	0	0.000503525	0	0
ACCTGCC	0	0	0	0	0	0	AACACAT	0	0	0	0	0	0.000503525	0	0
ACCTGCG	0	0	0	0	0	0	AACACCC	0	0	0	0	0.000577367	0	0	0
ACCTGCT	0	0	0	0	0	0	AACACCG	0	0	0	0.000383583	0	0	0	0
ACCTGGA	0	0	0	1	1	0	AACACCT	0	0	0	0	0	0	0	0
ACCTGGC	0	0	0	1	1	0	AACACGA	0	0	0	0	0	0	0	0
ACCTGGG	0	0	0	2	2	1	AACACGC	0	0	0	0	0	0.000503525	0	0
ACCTGTA	0	0	0	0	0	0	AACACGT	0	0	0	0	0	0	0	0
ACCTGTC	0	0	0	2	1	0	AACACTA	0	0	0	0	0	0	0	0
ACCTGTG	0	0	0	0	0	2	AACACTG	0	0	0	0.000383583	0	0	0	0
ACCTTAA	0	0	0	0	0	0	AACACTT	0	0	0	0	0	0.00100705	0	0
ACCTTAC	0	0	0	1	0	0	AACAGAA	0	0	0	0	0	0	0	0
ACCTTAG	0	0	0	0	0	0	AACAGAC	0	0	0	0	0	0	0	0
ACCTTAT	0	0	0	0	1	0	AACAGAT	0	0	0	0	0	0	0	0
ACCTTCA	0	0	0	0	0	1	AACAGCA	0	0	0	0.000767165	0	0	0	0
ACCTTCC	0	2	0	0	0	0	AACAGCC	0	0	0	0.000383583	0	0	0	0
ACCTTCG	0	0	0	0	0	0	AACAGCG	0	0	0	0	0	0	0	0
ACCTTCT	0	0	0	1	0	0	AACAGCT	0	0	0	0	0	0	0	0
ACCTTGA	0	0	0	0	0	0	AACAGGA	0	0	0	0	0.0017321	0	0	0
ACCTTGC	0	0	0	1	1	1	AACAGGC	0	0	0	0.000383583	0	0	0	0
ACCTTGG	0	0	0	0	1	0	AACAGGG	0	0	0	0	0.000577367	0	0	0
ACCTTTA	0	0	0	0	0	0	AACAGGT	0	0	0	0	0.000577367	0	0	0
ACCTTTC	2	0	1	1	0	1	AACAGTA	0	0	0	0.000383583	0	0	0	0
ACCTTTG	0	0	0	0	0	0	AACAGTC	0	0	0	0	0	0	0	0
ACGAAAA	0	0	0	0	0	0	AACAGTG	0	0	0	0	0	0.00100705	0	0
ACGAAAC	0	0	0	0	0	0	AACAGTT	0	0	0	0.000383583	0	0	0	0
ACGAAAG	0	0	0	0	0	0	AACATAA	0	0	0	0	0	0.000503525	0	0
ACGAAAT	0	0	0	0	0	0	AACATAC	0	0	0	0	0	0	0	0
ACGAACA	0	0	0	0	0	0	AACATAG	0	0	0	0	0	0	0	0
ACGAACC	0	0	0	0	0	0	AACATAT	0	0	0	0	0.000577367	0	0	0
ACGAACG	0	0	0	0	0	0	AACATCA	0	0	0	0	0	0.000503525	0	0
ACGAACT	0	0	0	0	1	0	AACATCC	0	0	0	0.000383583	0	0	0	0
ACGAAGA	0	0	0	0	0	0	AACATCG	0	0	0	0.000383583	0	0	0	0
ACGAAGC	0	0	0	0	1	0	AACATCT	0	0	0	0	0	0	0	0
ACGAAGG	2	2	1	0	1	0	AACATGA	0	0	0	0.000383583	0	0	0	0
ACGAAGT	0	0	0	0	0	0	AACATGC	0	0	0	0	0	0	0	0
ACGAATA	0	0	0	0	0	0	AACATGG	0	0	0	0	0.000577367	0	0	0
ACGAATC	0	0	0	0	0	0	AACATGT	0	0	0	0	0	0	0	0
ACGAATG	0	0	0	0	0	0	AACATTA	0	0	0	0	0	0	0	0
ACGACAA	0	0	0	0	0	1	AACATTG	0	0	0	0	0	0.000503525	0	0
ACGACAC	0	0	0	0	0	0	AACCAAA	0	0	0	0.000383583	0	0	0	0
ACGACAG	0	0	0	0	0	0	AACCAAC	0	0	0	0	0	0	0	0
ACGACAT	0	0	0	0	0	0	AACCAAG	0	0	0	0.000383583	0	0	0	0
ACGACCA	0	0	0	0	0	0	AACCAAT	0	0	0	0.000383583	0	0	0	0
ACGACCC	0	0	0	0	0	0	AACCACA	0	0	0	0	0	0	0	0
ACGACCG	0	0	0	0	0	0	AACCACC	0	0	0	0	0	0	0	0
ACGACCT	0	0	0	0	0	0	AACCACG	0	0	0	0	0	0	0	0
ACGACGA	0	0	0	0	0	0	AACCAGA	0	0	0	0	0	0	0	0
ACGACGC	0	0	0	0	0	0	AACCAGC	0	0	0	0	0	0.00100705	0	0
ACGACGG	0	0	0	0	0	0	AACCAGG	0	0	0	0	0.000577367	0	0	0
ACGACGT	0	0	0	0	0	0	AACCAGT	0	0	0	0	0	0	0	0
ACGACTA	0	0	0	0	0	0	AACCATA	0	0	0	0	0	0	0	0
ACGACTC	0	0	0	0	1	0	AACCATC	0	0	0	0.000767165	0	0	0	0
ACGACTG	0	0	0	0	0	0	AACCATG	0	0	0	0	0.000577367	0	0	0
ACGAGAA	0	0	0	0	0	1	AACCATT	0	0	0	0	0	0.00151057	0	0
ACGAGAC	0	0	0	0	0	0	AACCCAA	0	0	0	0	0	0	0	0
ACGAGAG	0	0	0	0	0	0	AACCCAC	0	0	0	0	0	0	0	0
ACGAGAT	0	0	0	0	0	0	AACCCAG	0	0	0	0	0	0	0	0
ACGAGCA	0	0	0	0	0	0	AACCCCA	0	0	0	0.000767165	0	0	0	0
ACGAGCC	0	0	0	0	0	0	AACCCCC	0	0	0	0	0.000577367	0	0	0
ACGAGCG	0	0	0	0	0	0	AACCCCT	0	0	0	0	0	0	0	0
ACGAGCT	0	0	0	0	0	0	AACCCGA	0	0	0	0	0	0	0	0
ACGAGGA	0	0	0	0	0	0	AACCCGC	0	0	0	0	0	0	0	0
ACGAGGC	0	0	0	0	1	0	AACCCGG	0	0	0	0	0.000577367	0	0	0
ACGAGGG	0	0	0	0	0	0	AACCCGT	0	0	0	0	0	0	0	0
ACGAGTA	0	0	0	0	0	0	AACCCTA	0	0	0	0	0	0	0	0
ACGAGTC	0	0	0	0	0	0	AACCCTC	0	0	0	0	0.000577367	0	0	0
ACGAGTG	0	0	0	0	0	0	AACCCTG	0	0	0	0.00115075	0	0	0	0
ACGATAA	0	0	0	0	0	0	AACCCTT	0	0	0	0	0	0	0	0
ACGATAC	0	0	0	0	0	0	AACCGAA	0	0	0	0	0	0	0	0
ACGATAG	0	0	0	0	0	0	AACCGAC	0	0	0	0	0	0	0	0
ACGATAT	0	0	0	0	0	0	AACCGAG	0	0	0	0	0	0	0	0
ACGATCA	0	0	0	0	0	0	AACCGAT	0	0	0	0	0	0	0	0
ACGATCC	0	0	1	0	0	0	AACCGCA	0	0	0	0	0	0.000503525	0	0
ACGATCG	0	0	0	0	0	0	AACCGCC	0	0	0	0	0	0	0	0
ACGATCT	0	0	0	0	0	0	AACCGCG	0	0	0	0	0	0	0	0
ACGATGA	0	0	0	0	0	0	AACCGCT	0	0	0	0	0	0	0	0
ACGATGC	0	0	0	0	0	0	AACCGGA	0	0	0	0	0	0	0	0
ACGATGG	0	0	0	0	0	0	AACCGGC	0	0	0	0	0	0	0	0
ACGATTA	0	0	0	0	0	0	AACCGGG	0	0	0	0	0	0	0	0
ACGATTC	0	0	0	1	0	0	AACCGGT	0	0	0	0	0	0	0	0
ACGATTG	0	0	0	0	0	0	AACCGTA	0	0	0	0	0	0	0	0
ACGCAAA	0	0	0	0	0	1	AACCGTC	0	0	0	0	0	0	0	0
ACGCAAC	0	0	0	0	0	1	AACCGTG	0	0	0	0	0	0	0	0
ACGCAAG	0	0	0	0	0	0	AACCGTT	0	0	0	0	0	0	0	0
ACGCAAT	0	0	0	0	0	1	AACCTAA	0	0	0	0	0	0.000503525	0	0
ACGCACA	0	0	1	0	0	1	AACCTAC	0	0	0	0	0	0	0	0
ACGCACC	0	0	0	0	0	0	AACCTAG	0	0	0	0.000383583	0	0	0	0
ACGCACG	0	0	0	0	0	0	AACCTAT	0	0	0	0	0.000577367	0	0	0
ACGCACT	0	0	0	0	0	0	AACCTCA	0	0	0	0	0	0	0	0
ACGCAGA	0	0	0	0	0	0	AACCTCG	0	0	0	0	0	0	0	0
ACGCAGC	0	0	0	0	0	0	AACCTCT	0	0	0	0	0	0.000503525	0	0
ACGCAGG	0	0	0	0	1	0	AACCTGA	0	0	0	0	0	0.000503525	0	0
ACGCAGT	0	0	0	0	0	0	AACCTGC	0	0	0	0	0	0	0	0
ACGCATA	0	0	0	0	0	0	AACCTGT	0	0	0	0	0	0	0	0
ACGCATC	0	0	0	0	0	0	AACCTTA	0	0	0	0	0	0	0	0
ACGCATG	0	0	0	0	0	0	AACCTTC	0	0.00598802	0	0	0	0	0	0
ACGCCAA	0	0	0	0	0	1	AACCTTG	0	0	0	0	0	0	0	0
ACGCCAC	0	0	0	0	1	0	AACGAAA	0	0	0	0	0	0	0	0
ACGCCAG	0	0	0	0	0	0	AACGAAC	0	0	0	0	0	0	0	0
ACGCCAT	0	0	0	0	0	0	AACGAAT	0	0	0	0	0	0	0	0
ACGCCCA	0	0	0	0	0	0	AACGACA	0	0	0	0	0	0	0	0
ACGCCCC	0	0	0	0	0	0	AACGACC	0	0	0	0	0	0	0	0
ACGCCCG	0	0	0	0	1	0	AACGACG	0	0	0	0	0	0	0	0
ACGCCCT	0	0	0	0	0	0	AACGACT	0	0	0	0	0	0	0	0
ACGCCGA	0	0	0	0	0	0	AACGAGA	0	0	0	0	0	0	0	0
ACGCCGC	0	0	0	0	0	0	AACGAGC	0	0	0	0	0	0	0	0
ACGCCGG	0	0	0	0	0	1	AACGAGG	0	0	0	0	0	0	0	0
ACGCCGT	0	0	0	0	0	0	AACGAGT	0	0	0	0	0	0	0	0
ACGCCTA	0	0	0	0	0	0	AACGATA	0	0	0	0	0	0	0	0
ACGCCTC	0	0	0	0	0	0	AACGATC	0	0	0.00299401	0	0	0	0	0
ACGCCTG	0	0	0	0	1	1	AACGATG	0	0	0	0	0	0	0	0
ACGCGAA	0	0	0	0	0	0	AACGATT	0	0	0	0	0	0	0	0
ACGCGAC	0	0	0	0	0	0	AACGCAA	0	0	0	0	0	0.000503525	0	0
ACGCGAG	0	0	0	0	0	0	AACGCAC	0	0	0.00299401	0	0	0	0	0
ACGCGAT	0	0	0	0	0	0	AACGCAG	0	0	0	0	0	0	0	0
ACGCGCA	0	0	0	0	0	0	AACGCAT	0	0	0	0	0	0	0	0
ACGCGCC	0	0	0	0	0	0	AACGCCA	0	0	0	0	0	0	0	0
ACGCGCG	0	0	0	0	0	0	AACGCCC	0	0	0	0	0	0	0	0
ACGCGCT	0	0	0	0	0	0	AACGCCG	0	0	0	0	0	0	0	0
ACGCGGA	0	0	0	0	0	0	AACGCCT	0	0	0	0	0	0.000503525	0	0
ACGCGGC	0	0	0	0	0	0	AACGCGA	0	0	0	0	0	0	0	0
ACGCGGG	0	0	0	0	0	0	AACGCGC	0	0	0	0	0	0	0	0
ACGCGTA	0	0	0	0	0	0	AACGCGG	0	0	0	0	0	0	0	0
ACGCGTC	0	0	0	0	0	0	AACGCGT	0	0	0	0	0	0	0	0
ACGCGTG	0	0	0	0	0	0	AACGCTA	0	0	0	0	0	0	0	0
ACGCTAA	0	0	0	0	0	0	AACGGAA	0	0.00598802	0	0	0	0	0	0
ACGCTAC	0	0	0	0	0	0	AACGGAC	0	0	0	0	0	0	0	0
ACGCTAG	0	0	0	0	0	0	AACGGAG	0	0	0	0	0	0	0	0
ACGCTAT	0	0	0	0	0	0	AACGGAT	0	0	0	0	0	0	0	0
ACGCTCA	0	0	0	1	0	1	AACGGCA	0	0	0	0	0.000577367	0	0	0
ACGCTCC	0	0	0	0	0	0	AACGGCC	0	0	0	0	0	0	0	0
ACGCTCG	0	0	0	0	0	0	AACGGCG	0	0	0	0	0	0	0	0
ACGCTCT	0	0	0	1	0	0	AACGGCT	0	0	0	0	0	0	0	0
ACGCTGA	0	0	0	1	0	0	AACGGGA	0.00649351	0	0.00299401	0	0	0	0	0
ACGCTGC	0	0	0	0	0	0	AACGGGC	0	0	0	0	0.000577367	0	0	0
ACGCTGG	0	0	0	0	1	0	AACGGGG	0	0	0	0	0	0	0	0
ACGCTTA	0	0	0	1	0	0	AACGGGT	0	0	0	0	0	0.000503525	0	0
ACGCTTC	0	0	0	0	0	0	AACGGTA	0	0	0	0	0	0	0	0
ACGCTTG	0	0	0	0	1	0	AACGGTC	0	0	0	0	0	0	0	0
ACGGAAA	0	0	0	0	0	0	AACGGTG	0	0	0	0	0	0	0	0
ACGGAAC	0	0	0	0	0	0	AACGTAA	0	0	0	0	0	0	0	0
ACGGAAG	0	0	0	0	0	0	AACGTAC	0	0	0	0	0	0	0	0
ACGGAAT	0	2	0	0	0	0	AACGTAG	0	0	0	0	0	0	0	0
ACGGACA	0	0	0	0	0	0	AACGTAT	0	0	0	0	0	0	0	0
ACGGACC	0	0	0	0	0	0	AACGTCA	0	0	0	0	0	0	0	0
ACGGACG	0	0	0	0	0	0	AACGTCC	0	0	0	0	0	0	0	0
ACGGACT	0	0	0	0	1	0	AACGTCG	0	0	0	0	0	0	0	0
ACGGAGA	0	0	0	0	0	0	AACGTCT	0	0	0	0	0	0	0	0
ACGGAGC	0	0	0	0	0	0	AACGTGA	0	0	0	0	0	0	0	0
ACGGAGG	0	0	0	0	0	0	AACGTGC	0	0	0	0	0.00115473	0	0	0
ACGGAGT	0	0	0	0	0	1	AACGTGG	0	0	0	0	0	0	0	0
ACGGATA	0	0	0	0	0	0	AACGTGT	0	0	0	0	0	0	0	0
ACGGATC	0	0	0	1	0	0	AACGTTA	0	0	0	0	0	0	0	0
ACGGATG	0	0	0	0	0	0	AACGTTC	0	0	0	0	0	0	0	0
ACGGCAA	0	0	0	0	0	0	AACGTTG	0	0	0	0	0	0	0	0
ACGGCAC	0	0	0	0	0	0	AACTAAA	0	0	0	0	0	0	0	0
ACGGCAG	0	0	0	1	1	0	AACTAAC	0	0	0	0	0	0.00100705	0	0
ACGGCAT	0	0	0	0	0	0	AACTAAG	0	0	0	0.000383583	0	0	0	0
ACGGCCA	0	0	0	0	0	0	AACTAAT	0	0	0	0.000383583	0	0	0	0
ACGGCCC	0	0	0	0	0	0	AACTACA	0	0	0	0	0	0.000503525	0	0
ACGGCCG	0	0	0	0	0	0	AACTACC	0	0	0	0	0	0.000503525	0	0
ACGGCCT	0	0	0	0	0	0	AACTACG	0	0	0	0	0	0	0	0
ACGGCGA	0	0	0	0	0	0	AACTACT	0	0	0	0	0	0	0	0
ACGGCGC	0	0	0	0	0	0	AACTAGC	0	0	0	0.000767165	0	0	0	0
ACGGCGG	0	0	0	0	0	0	AACTAGG	0	0	0	0	0	0	0	0
ACGGCTA	0	0	0	0	0	0	AACTAGT	0	0	0	0	0	0	0	0
ACGGCTC	0	0	0	0	0	0	AACTATA	0	0	0	0	0	0	0	0
ACGGCTG	0	0	0	0	0	0	AACTATC	0	0	0	0	0	0	0	0
ACGGGAA	0	0	0	1	0	0	AACTATG	0	0	0	0	0	0.000503525	0	0
ACGGGAC	0	0	0	0	0	0	AACTATT	0	0	0	0.000383583	0	0	0	0
ACGGGAG	0	0	0	0	0	0	AACTCAA	0	0	0	0.000383583	0	0	0	0
ACGGGAT	2	0	1	0	0	0	AACTCAG	0	0	0	0	0	0	0	0
ACGGGCA	0	0	0	0	0	0	AACTCAT	0	0	0	0	0	0	0	0
ACGGGCC	0	0	0	0	0	0	AACTCCA	0	0	0	0.000383583	0	0	0	0
ACGGGCG	0	0	0	0	0	0	AACTCCC	0	0	0	0	0	0	0	0
ACGGGCT	0	0	0	0	1	0	AACTCCG	0	0	0	0	0	0	0	0
ACGGGGA	0	0	0	0	0	0	AACTCCT	0	0	0.00299401	0	0.00115473	0	0	0
ACGGGGC	0	0	0	0	0	0	AACTCGA	0	0	0	0	0	0.000503525	0	0
ACGGGGG	0	0	0	0	0	0	AACTCGC	0	0	0	0	0	0	0	0
ACGGGTA	0	0	0	0	0	0	AACTCGG	0	0	0	0	0	0	0	0
ACGGGTC	0	0	0	0	0	1	AACTCGT	0	0	0	0	0	0	0	0
ACGGGTG	0	0	0	0	0	0	AACTCTA	0	0	0	0.000383583	0	0	0	0
ACGGTAA	0	0	0	0	0	0	AACTCTC	0	0	0	0	0	0	0	0
ACGGTAC	0	0	0	0	0	0	AACTCTT	0	0	0	0	0	0.000503525	0	0
ACGGTAG	0	0	0	0	0	0	AACTGAA	0	0	0	0.000383583	0	0	0	0
ACGGTAT	0	0	0	0	0	0	AACTGAC	0	0	0	0	0	0	0	0
ACGGTCA	0	0	0	0	0	0	AACTGAT	0	0	0	0	0	0	0	0
ACGGTCC	0	0	0	0	0	0	AACTGCC	0	0	0	0	0.000577367	0	0	0
ACGGTCG	0	0	0	0	0	0	AACTGCG	0	0	0	0	0	0	0	0
ACGGTCT	0	0	0	1	0	2	AACTGGA	0	0	0	0	0	0.000503525	0	0
ACGGTGA	0	0	0	2	0	1	AACTGGC	0	0	0	0	0	0.000503525	0	0
ACGGTGC	0	0	0	0	0	0	AACTGGG	0	0	0	0.000383583	0	0	0	0
ACGGTGG	0	0	0	0	0	0	AACTGGT	0	0	0	0.000383583	0	0	0	0
ACGGTTA	0	0	0	0	0	0	AACTGTA	0	0	0	0	0	0	0	0
ACGGTTC	0	0	0	0	0	0	AACTGTC	0	0	0	0	0.000577367	0	0	0
ACGGTTG	0	0	0	0	0	0	AACTTAA	0	0	0	0	0	0	0	0
ACGTAAA	0	0	0	0	0	0	AACTTAC	0	0	0	0	0	0	0	0
ACGTAAC	0	0	0	0	0	0	AACTTAG	0	0	0	0	0.000577367	0	0	0
ACGTAAG	0	0	0	0	1	0	AACTTCG	0	0	0	0	0	0	0	0
ACGTAAT	0	0	0	0	0	0	AACTTGG	0	0	0	0	0	0	0	0
ACGTACA	0	0	0	1	0	0	AACTTGT	0	0	0	0	0	0	0	0
ACGTACC	0	0	0	0	0	0	AACTTTA	0	0	0	0.000383583	0	0	0	0
ACGTACG	0	0	0	0	0	0	AACTTTC	0	0	0	0	0	0	0	0
ACGTACT	0	0	0	0	0	0	AACTTTG	0	0	0	0.000383583	0	0	0	0
ACGTAGA	0	0	0	0	0	0	AAGAAAA	0	0	0	0	0	0.000503525	0	0
ACGTAGC	0	0	0	0	0	0	AAGAAAC	0	0	0	0	0	0	0	0
ACGTAGG	0	0	0	0	0	0	AAGAACA	0	0	0	0.000383583	0	0	0	0
ACGTAGT	0	0	0	0	0	0	AAGAACC	0	0	0	0	0	0	0	0
ACGTATA	0	0	0	0	0	0	AAGAACG	0	0	0	0	0	0.000503525	0	0
ACGTATC	0	0	0	0	0	0	AAGAACT	0	0	0	0	0	0	0	0
ACGTATG	0	0	0	0	0	0	AAGAAGA	0	0	0	0.000383583	0	0	0	0
ACGTCAA	0	0	0	0	0	0	AAGAAGC	0	0	0	0	0	0.000503525	0	0
ACGTCAC	0	0	0	0	0	0	AAGAAGG	0	0	0	0.000767165	0	0	0	0
ACGTCAG	0	0	0	0	0	1	AAGAAGT	0	0.00598802	0	0	0	0.000503525	0	0
ACGTCAT	0	0	0	0	0	0	AAGAATA	0	0	0	0	0	0	0	0
ACGTCCA	0	0	0	0	0	0	AAGAATC	0	0	0	0	0.000577367	0	0	0
ACGTCCC	0	0	0	0	0	0	AAGAATG	0	0	0	0	0	0.000503525	0	0
ACGTCCG	0	0	0	0	0	0	AAGACAC	0	0	0	0	0	0	0	0
ACGTCCT	0	0	0	0	0	0	AAGACAG	0	0	0	0	0	0	0	0
ACGTCGA	0	0	0	0	0	0	AAGACAT	0	0	0	0	0	0	0	0
ACGTCGC	0	0	0	0	0	0	AAGACCC	0	0	0	0	0.00115473	0	0	0
ACGTCGG	0	0	0	0	0	0	AAGACCT	0	0	0	0	0	0	0	0
ACGTCTA	0	0	0	0	0	0	AAGACGA	0	0	0	0	0	0	0	0
ACGTCTC	0	0	0	0	0	0	AAGACGC	0	0	0	0	0	0	0	0
ACGTCTG	0	0	0	0	0	0	AAGACGG	0	0	0	0	0	0	0	0
ACGTGAA	0	0	0	0	0	0	AAGACGT	0	0	0	0	0	0.000503525	0	0
ACGTGAC	0	0	0	1	1	0	AAGACTA	0	0	0	0	0	0	0	0
ACGTGAG	0	0	0	0	0	0	AAGACTC	0	0	0	0	0	0	0	0
ACGTGAT	0	0	0	0	0	0	AAGACTG	0	0	0	0	0.000577367	0	0	0
ACGTGCA	0	0	0	0	1	0	AAGACTT	0	0	0	0.000383583	0	0	0	0
ACGTGCC	0	0	0	0	1	0	AAGAGAC	0	0	0	0	0	0	0	0
ACGTGCG	0	0	0	0	0	0	AAGAGAT	0	0	0	0	0	0.000503525	0	0
ACGTGCT	0	0	0	0	1	0	AAGAGCA	0	0	0	0	0	0	0	0
ACGTGGA	0	0	0	0	0	0	AAGAGCC	0	0	0	0	0.000577367	0	0	0
ACGTGGC	0	0	0	0	2	0	AAGAGCG	0	0	0	0.000383583	0	0	0	0
ACGTGGG	0	0	0	0	1	0	AAGAGCT	0	0	0	0	0	0.000503525	0	0
ACGTGTA	0	0	0	0	0	0	AAGAGGG	0	0	0	0	0	0	0	0
ACGTGTC	0	0	0	0	0	0	AAGAGGT	0.00649351	0	0	0	0	0	0	0
ACGTGTG	0	0	0	0	0	0	AAGAGTA	0	0	0	0	0	0	0	0
ACGTTAA	0	0	0	0	0	0	AAGAGTC	0	0	0	0	0.00115473	0	0	0
ACGTTAC	0	0	0	0	0	0	AAGAGTG	0	0.00598802	0.00299401	0	0	0	0	0
ACGTTAG	0	0	0	0	0	0	AAGATAC	0	0	0	0.000767165	0	0	0	0
ACGTTAT	0	0	0	0	0	0	AAGATAG	0	0	0	0	0	0	0	0
ACGTTCA	0	0	0	0	0	0	AAGATCC	0	0	0	0	0	0	0	0
ACGTTCC	0	0	0	0	1	0	AAGATCG	0	0	0	0	0	0	0	0
ACGTTCG	0	0	0	0	0	0	AAGATCT	0	0	0	0	0	0	0	0
ACGTTCT	0	0	0	0	0	0	AAGATGT	0	0	0	0	0	0.000503525	0	0
ACGTTGA	0	0	0	0	1	0	AAGATTA	0	0	0	0	0	0	0	0
ACGTTGC	0	0	0	0	0	0	AAGATTC	0	0	0	0	0	0	0	0
ACGTTGG	0	0	0	0	0	0	AAGATTG	0	0	0	0	0	0	0	0
ACGTTTA	0	0	0	0	0	0	AAGCAAC	0	0	0	0	0	0	0	0
ACGTTTC	0	0	0	0	0	0	AAGCAAG	0	0	0	0	0	0	0	0
ACGTTTG	0	0	0	0	0	0	AAGCAAT	0	0	0	0	0.000577367	0	0	0
ACTAAAA	0	0	0	1	2	0	AAGCACA	0	0	0	0.000767165	0	0	0	0
ACTAAAC	0	0	0	1	0	0	AAGCACG	0	0	0	0	0	0	0	0
ACTAAAG	0	0	0	0	0	0	AAGCAGG	0	0	0	0.000383583	0	0	0	0
ACTAAAT	0	0	0	0	0	0	AAGCAGT	0	0	0	0.000767165	0	0	0	0
ACTAACA	0	0	0	0	0	0	AAGCATA	0	0	0	0.000383583	0	0	0	0
ACTAACC	0	0	0	0	0	0	AAGCATG	0	0	0	0	0	0	0	0
ACTAACG	0	0	0	0	0	0	AAGCATT	0	0.00299401	0	0.000383583	0	0	0	0
ACTAACT	0	0	0	0	0	2	AAGCCAA	0	0	0	0	0	0.000503525	0	0
ACTAAGA	0	0	0	1	0	0	AAGCCAC	0	0	0	0	0	0	0	0
ACTAAGC	0	0	0	0	0	0	AAGCCAG	0	0	0	0	0	0	0	0
ACTAAGG	0	0	0	0	0	0	AAGCCAT	0	0	0	0	0	0	0	0
ACTAAGT	0	0	0	0	0	0	AAGCCCA	0	0	0	0	0.000577367	0	0	0
ACTAATA	0	0	0	1	0	0	AAGCCCG	0	0	0	0.000383583	0	0	0	0
ACTAATC	0	0	0	0	0	0	AAGCCCT	0	0	0	0.000767165	0	0	0	0
ACTAATG	0	0	0	0	0	0	AAGCCGA	0	0	0	0	0	0	0	0
ACTACAA	0	0	0	0	0	0	AAGCCGC	0	0	0	0	0	0	0	0
ACTACAC	0	0	0	0	0	1	AAGCCGG	0	0	0	0	0	0	0	0
ACTACAG	0	0	0	0	0	1	AAGCCGT	0	0	0	0.000383583	0	0	0	0
ACTACAT	0	0	0	0	0	0	AAGCCTA	0	0	0	0	0	0	0	0
ACTACCA	0	0	0	0	0	1	AAGCCTC	0	0	0	0	0	0	0	0
ACTACCC	0	0	0	0	0	0	AAGCGAA	0	0	0	0	0	0	0	0
ACTACCG	0	0	0	0	0	0	AAGCGAC	0	0	0	0	0	0	0	0
ACTACCT	0	0	0	0	0	0	AAGCGAG	0	0	0	0	0	0	0	0
ACTACGA	0	0	0	0	0	0	AAGCGAT	0	0	0	0	0	0	0	0
ACTACGC	0	0	0	0	0	0	AAGCGCA	0	0	0	0.000383583	0	0	0	0
ACTACGG	0	0	0	0	0	0	AAGCGCC	0	0	0	0	0	0	0	0
ACTACTA	0	0	0	0	0	0	AAGCGCG	0	0	0	0	0	0	0	0
ACTACTC	0	0	0	1	0	0	AAGCGCT	0	0.00598802	0	0	0	0.000503525	0	0
ACTACTG	0	0	0	0	1	0	AAGCGGA	0	0	0	0	0	0	0	0
ACTAGAA	0	0	0	0	0	1	AAGCGGC	0	0	0.00299401	0	0	0	0	0
ACTAGAC	0	2	1	1	0	0	AAGCGGG	0	0	0	0	0	0	0	0
ACTAGAG	0	0	0	1	0	1	AAGCGGT	0	0	0	0	0	0	0	0
ACTAGAT	0	0	0	0	0	0	AAGCGTA	0	0	0	0	0	0	0	0
ACTAGCA	0	0	0	1	1	0	AAGCGTC	0	0	0	0	0	0	0	0
ACTAGCC	0	0	0	0	0	0	AAGCGTG	0	0	0	0	0	0.000503525	0	0
ACTAGCG	0	0	0	0	0	0	AAGCTAA	0	0	0	0	0	0	0	0
ACTAGCT	0	0	0	1	0	0	AAGCTAG	0	0	0	0	0	0	0	0
ACTAGGA	0	0	0	1	0	0	AAGCTAT	0	0	0	0	0	0	0	0
ACTAGGC	0	0	0	0	0	0	AAGCTCG	0	0	0	0	0	0	0	0
ACTAGGG	0	0	0	0	0	0	AAGCTCT	0	0	0	0	0	0	0	0
ACTAGTA	0	0	0	0	0	0	AAGCTGA	0	0	0	0	0	0.000503525	0	0
ACTAGTC	0	0	0	0	0	0	AAGCTGT	0	0	0	0	0.00115473	0	0	0
ACTAGTG	0	0	0	0	0	0	AAGCTTA	0	0	0	0	0	0	0	0
ACTATAA	0	0	0	0	0	0	AAGCTTC	0	0	0	0	0	0	0	0
ACTATAC	0	0	0	0	0	0	AAGCTTG	0	0	0	0	0	0	0	0
ACTATAG	0	0	0	0	0	0	AAGGAAT	0	0	0	0	0	0	0	0
ACTATAT	0	0	0	1	0	0	AAGGACA	0	0	0	0	0.00115473	0	0	0
ACTATCA	0	0	0	0	0	0	AAGGACC	0	0	0	0	0	0	0	0
ACTATCC	0	0	0	0	0	0	AAGGACG	0	0	0	0	0	0	0	0
ACTATCG	0	0	0	0	0	0	AAGGACT	0	0	0	0	0.000577367	0	0	0
ACTATCT	0	0	0	0	0	0	AAGGAGC	0	0	0	0.000383583	0	0	0	0
ACTATGA	0	0	0	0	0	0	AAGGAGT	0	0	0.00299401	0	0	0	0	0
ACTATGC	0	0	0	1	0	1	AAGGATC	0	0	0.00299401	0	0	0	0	0
ACTATGG	0	0	0	0	0	0	AAGGATG	0	0	0	0.000383583	0	0	0	0
ACTATTA	0	0	0	0	0	0	AAGGATT	0	0	0	0	0	0	0	0
ACTATTC	0	0	0	0	0	0	AAGGCAA	0	0	0	0.000383583	0	0	0	0
ACTATTG	0	0	0	0	0	0	AAGGCAC	0	0	0	0	0	0.000503525	0	0
ACTCAAA	0	0	0	0	0	0	AAGGCAT	0	0	0	0.000767165	0	0	0	0
ACTCAAC	0	0	0	0	0	0	AAGGCCC	0	0	0	0	0	0	0	0
ACTCAAG	0	0	0	1	0	1	AAGGCCG	0	0	0	0	0	0	0	0
ACTCAAT	0	0	0	0	0	0	AAGGCGA	0	0	0	0	0	0	0	0
ACTCACA	2	2	2	2	0	0	AAGGCGC	0	0	0	0	0	0	0	0
ACTCACC	0	0	0	3	0	0	AAGGCGG	0	0	0	0	0	0.000503525	0	0
ACTCACG	0	0	0	0	0	0	AAGGCTA	0	0	0	0	0	0	0	0
ACTCACT	0	0	0	0	1	0	AAGGCTG	0	0	0	0.000767165	0	0	0	0
ACTCAGA	0	0	0	0	0	0	AAGGGAA	0	0	0	0.000383583	0	0	0	0
ACTCAGC	0	0	0	1	1	0	AAGGGAC	0	0	0	0.000383583	0	0	0	0
ACTCAGG	0	0	0	0	1	0	AAGGGAT	0	0	0	0.00115075	0	0	0	0
ACTCAGT	0	0	0	0	0	0	AAGGGCA	0	0	0	0	0	0	0	0
ACTCATA	0	0	0	0	0	0	AAGGGCC	0	0	0	0	0	0	0	0
ACTCATC	0	0	0	0	1	0	AAGGGCG	0	0	0	0	0	0	0	0
ACTCATG	0	0	0	0	0	0	AAGGGCT	0	0	0	0	0	0	0	0
ACTCCAA	0	0	0	1	0	0	AAGGGGA	0	0	0	0	0.00115473	0	0	0
ACTCCAC	0	0	0	1	1	0	AAGGGGC	0	0	0	0	0.000577367	0	0	0
ACTCCAG	0	0	0	0	1	1	AAGGGGG	0	0	0	0	0	0	0	0
ACTCCAT	0	0	0	0	0	0	AAGGGTA	0	0	0	0	0	0.000503525	0	0
ACTCCCA	0	0	0	3	0	0	AAGGGTC	0	0	0	0	0	0.000503525	0	0
ACTCCCC	0	0	0	1	0	0	AAGGGTG	0	0	0	0	0	0.000503525	0	0
ACTCCCG	0	0	0	0	0	0	AAGGTAA	0	0	0	0	0	0	0	0
ACTCCCT	0	0	0	0	1	0	AAGGTAC	0	0	0	0	0	0.000503525	0	0
ACTCCGA	0	0	0	0	0	0	AAGGTAG	0	0	0	0	0	0	0	0
ACTCCGC	0	0	0	0	0	0	AAGGTAT	0	0	0	0	0	0	0	0
ACTCCGG	0	0	0	0	0	0	AAGGTCC	0	0	0	0	0.000577367	0	0	0
ACTCCTA	0	0	0	0	0	0	AAGGTCG	0	0	0	0	0	0	0	0
ACTCCTC	0	0	0	0	1	0	AAGGTCT	0	0	0	0	0	0	0	0
ACTCCTG	0	0	0	0	1	0	AAGGTGG	0	0	0	0	0	0	0	0
ACTCGAA	0	0	0	0	0	1	AAGGTGT	0	0	0	0.000767165	0	0	0	0
ACTCGAC	0	0	0	0	0	0	AAGGTTA	0.00649351	0	0.00299401	0	0	0	0	0
ACTCGAG	0	0	0	0	0	0	AAGGTTC	0	0.00598802	0	0	0	0	0	0
ACTCGAT	0	0	0	0	0	0	AAGGTTG	0	0	0	0	0	0	0	0
ACTCGCA	0	0	0	0	0	0	AAGTAAA	0	0	0	0	0.000577367	0	0	0
ACTCGCC	0	0	0	0	0	0	AAGTAAC	0	0	0	0	0	0	0	0
ACTCGCG	0	0	0	0	0	0	AAGTAAG	0	0	0	0	0	0	0	0
ACTCGCT	0	0	0	0	0	0	AAGTAAT	0	0	0	0	0	0	0	0
ACTCGGA	0	0	0	0	0	0	AAGTACA	0	0	0	0	0.000577367	0	0	0
ACTCGGC	0	0	0	0	0	0	AAGTACC	0	0	0	0	0.000577367	0	0	0
ACTCGGG	0	0	0	0	1	0	AAGTACG	0	0	0	0	0	0	0	0
ACTCGTA	0	0	0	0	0	0	AAGTACT	0	0	0	0	0	0	0	0
ACTCGTC	0	0	0	0	0	0	AAGTAGA	0	0	0	0	0	0	0	0
ACTCGTG	0	0	0	0	0	0	AAGTAGC	0	0	0	0.000383583	0	0	0	0
ACTCTAA	0	0	0	1	0	0	AAGTAGG	0	0	0	0	0	0	0	0
ACTCTAC	0	0	0	0	0	0	AAGTAGT	0	0	0	0	0	0	0	0
ACTCTAG	0	0	0	1	0	0	AAGTATA	0	0	0	0.000767165	0	0	0	0
ACTCTAT	0	0	0	1	0	0	AAGTATC	0	0	0	0	0	0.000503525	0	0
ACTCTCA	0	0	0	1	0	0	AAGTATG	0	0	0	0	0	0.000503525	0	0
ACTCTCC	0	0	0	0	0	0	AAGTCAA	0	0	0	0.000383583	0	0	0	0
ACTCTCG	0	0	0	0	1	0	AAGTCAG	0	0	0	0	0	0	0	0
ACTCTCT	0	0	0	0	1	0	AAGTCAT	0	0	0	0.000383583	0	0	0	0
ACTCTGA	0	0	0	1	1	0	AAGTCCA	0	0	0	0	0	0.000503525	0	0
ACTCTGC	0	0	0	1	0	0	AAGTCCC	0	0	0	0.000383583	0	0	0	0
ACTCTGG	0	0	0	0	1	0	AAGTCCG	0	0	0	0	0.000577367	0	0	0
ACTCTTA	0	0	0	0	0	0	AAGTCCT	0	0	0	0	0	0	0	0
ACTCTTC	0	0	0	0	2	0	AAGTCGC	0	0	0	0	0	0	0	0
ACTCTTG	0	0	0	0	0	1	AAGTCGG	0	0	0	0	0	0	0	0
ACTGAAA	0	0	0	0	0	1	AAGTCGT	0	0	0	0	0	0	0	0
ACTGAAC	0	0	0	0	0	0	AAGTCTA	0	0	0	0	0.000577367	0	0	0
ACTGAAG	0	0	0	0	1	0	AAGTCTC	0	0	0	0.000383583	0	0	0	0
ACTGAAT	0	0	0	1	0	0	AAGTCTG	0.00649351	0	0.00299401	0	0	0	0	0
ACTGACA	0	0	0	1	0	0	AAGTGAA	0	0	0	0.000383583	0	0	0	0
ACTGACC	0	0	0	1	1	0	AAGTGAC	0	0	0	0	0	0	0	0
ACTGACG	0	0	0	0	0	0	AAGTGAT	0	0	0	0	0.00115473	0	0	0
ACTGACT	0	0	0	0	0	0	AAGTGCA	0	0	0	0.000383583	0	0	0	0
ACTGAGA	0	0	1	0	1	1	AAGTGCG	0	0	0	0	0	0	0	0
ACTGAGC	0	0	0	1	0	1	AAGTGGG	0	0	0	0	0	0.000503525	0	0
ACTGAGG	0	0	0	2	1	1	AAGTGTA	0	0	0	0	0	0	0	0
ACTGATA	0	0	0	0	0	0	AAGTGTC	0	0	0	0	0	0	0	0
ACTGATC	0	0	0	0	0	0	AAGTGTG	0	0	0	0	0	0.000503525	0	0
ACTGATG	0	0	0	0	0	0	AAGTTAA	0	0	0	0.000383583	0	0	0	0
ACTGCAA	0	0	0	1	1	1	AAGTTAC	0	0	0.00299401	0	0	0	0	0
ACTGCAC	0	0	0	2	0	3	AAGTTAG	0	0	0	0	0	0.000503525	0	0
ACTGCAG	0	0	0	2	1	1	AAGTTAT	0	0	0	0.000383583	0	0	0	0
ACTGCAT	0	0	0	1	1	0	AAGTTCA	0	0	0	0.00115075	0	0	0	0
ACTGCCA	0	0	0	0	1	0	AAGTTCC	0	0	0	0	0	0	0	0
ACTGCCC	0	0	0	1	0	0	AAGTTCG	0	0	0	0	0.000577367	0	0	0
ACTGCCG	0	0	0	0	0	0	AAGTTCT	0	0	0	0	0	0	0	0
ACTGCCT	0	0	0	2	1	0	AAGTTGA	0	0	0	0	0	0.000503525	0	0
ACTGCGA	0	0	0	0	0	0	AAGTTGC	0	0	0	0.000383583	0	0	0	0
ACTGCGC	0	0	0	0	0	0	AAGTTGG	0	0	0	0	0.000577367	0	0	0
ACTGCGG	0	0	0	0	0	0	AAGTTGT	0	0	0	0	0	0.00100705	0	0
ACTGCTA	0	0	0	0	0	1	AAGTTTA	0	0	0	0	0	0	0	0
ACTGCTC	2	2	1	1	0	0	AAGTTTC	0	0.00598802	0	0.000383583	0	0	0	0
ACTGCTG	0	0	0	1	0	0	AATAAAA	0	0	0	0	0	0	0	0
ACTGGAA	0	0	0	0	1	0	AATAAAC	0	0	0	0	0	0.000503525	0	0
ACTGGAC	0	0	0	0	0	1	AATAAAG	0	0	0	0	0	0	0	0
ACTGGAG	0	0	0	0	0	0	AATAACA	0	0	0	0.000767165	0	0	0	0
ACTGGAT	0	0	0	0	0	0	AATAACC	0	0	0	0	0	0.000503525	0	0
ACTGGCA	0	0	0	1	0	2	AATAACT	0	0	0	0	0	0	0	0
ACTGGCC	0	0	0	1	1	0	AATAAGG	0	0	0	0	0	0.000503525	0	0
ACTGGCG	0	0	0	0	0	0	AATAATC	0	0	0	0	0	0.000503525	0	0
ACTGGCT	0	0	0	0	1	0	AATAATG	0	0	0	0	0	0	0	0
ACTGGGA	0	0	0	2	0	0	AATAATT	0	0	0	0.000767165	0	0	0	0
ACTGGGC	0	0	0	1	0	0	AATACAC	0	0	0.00299401	0	0	0	0	0
ACTGGGG	0	0	0	0	0	0	AATACAG	0	0	0	0.000383583	0	0	0	0
ACTGGTA	0	0	0	0	0	0	AATACAT	0	0	0	0	0.000577367	0	0	0
ACTGGTC	0	0	0	1	0	0	AATACCA	0	0	0	0	0.000577367	0	0	0
ACTGGTG	0	0	0	0	0	1	AATACCC	0	0	0	0	0	0	0	0
ACTGTAA	0	0	0	0	1	0	AATACCG	0	0	0	0	0	0	0	0
ACTGTAC	0	0	0	0	1	1	AATACCT	0	0	0	0	0	0	0	0
ACTGTAG	0	0	0	0	0	0	AATACGA	0	0	0	0	0	0	0	0
ACTGTAT	0	0	0	0	0	0	AATACGC	0	0	0	0	0	0	0	0
ACTGTCA	0	0	0	1	0	0	AATACGG	0	0	0	0	0	0	0	0
ACTGTCC	0	0	0	0	1	0	AATACGT	0	0	0	0	0	0	0	0
ACTGTCG	0	0	0	0	0	0	AATACTA	0	0	0	0	0	0	0	0
ACTGTCT	0	0	0	0	0	0	AATACTG	0	0	0	0	0	0	0	0
ACTGTGA	0	0	0	1	0	0	AATAGAA	0	0	0	0.000767165	0	0	0	0
ACTGTGC	0	0	0	0	0	0	AATAGAC	0	0	0	0	0.000577367	0	0	0
ACTGTGG	0	0	0	0	1	1	AATAGAG	0	0	0	0	0	0	0	0
ACTGTTA	0	0	0	1	0	0	AATAGAT	0	0	0	0	0	0.000503525	0	0
ACTGTTC	0	0	0	0	0	1	AATAGCA	0	0	0	0	0	0	0	0
ACTGTTG	0	0	0	1	0	0	AATAGCC	0	0	0	0	0	0	0	0
ACTTAAA	0	0	0	0	1	1	AATAGCG	0	0	0	0	0	0	0	0
ACTTAAC	0	0	0	0	0	2	AATAGCT	0	0	0	0.000383583	0	0	0	0
ACTTAAG	0	0	0	0	0	0	AATAGGC	0	0	0	0	0	0	0	0
ACTTAAT	0	0	0	1	0	0	AATAGGG	0	0	0	0	0	0	0	0
ACTTACA	0	0	0	0	0	0	AATAGGT	0	0	0	0	0	0	0	0
ACTTACC	0	0	0	1	0	0	AATAGTA	0	0	0	0	0	0	0	0
ACTTACG	0	0	0	0	0	0	AATAGTC	0	0	0	0	0	0	0	0
ACTTACT	0	0	0	0	0	0	AATAGTG	0	0	0	0	0	0	0	0
ACTTAGA	0	0	0	0	1	1	AATATAA	0	0	0	0.000767165	0	0	0	0
ACTTAGC	0	0	0	0	1	0	AATATAC	0	0	0	0.000383583	0	0	0	0
ACTTAGG	0	0	0	0	0	0	AATATAG	0	0	0	0.000383583	0	0	0	0
ACTTATA	0	0	0	2	1	0	AATATAT	0	0	0	0	0	0	0	0
ACTTATC	0	0	0	0	0	1	AATATCG	0	0	0	0	0	0	0	0
ACTTATG	0	0	0	0	0	0	AATATCT	0	0.00598802	0.00299401	0	0	0	0	0
ACTTCAA	0	0	0	1	0	0	AATATGA	0	0	0.00299401	0	0	0	0	0
ACTTCAC	0	0	0	0	0	0	AATATGC	0	0	0	0	0	0	0	0
ACTTCAG	0	0	0	0	1	0	AATATGT	0	0	0	0	0	0	0	0
ACTTCAT	0	0	0	0	1	0	AATATTA	0	0	0	0	0	0	0	0
ACTTCCA	0	0	0	0	0	2	AATATTC	0	0	0	0.000383583	0	0	0	0
ACTTCCC	0	0	0	1	0	1	AATATTG	0	0	0	0.000383583	0	0	0	0
ACTTCCG	0	0	0	0	0	0	AATCAAA	0	0	0	0.000383583	0	0	0	0
ACTTCCT	0	0	1	0	1	1	AATCAAG	0	0	0	0	0	0	0	0
ACTTCGA	0	0	0	0	0	0	AATCAAT	0	0	0	0	0	0.000503525	0	0
ACTTCGC	0	0	0	0	0	0	AATCACA	0	0	0	0	0	0	0	0
ACTTCGG	0	0	0	0	0	0	AATCACC	0	0	0	0.000383583	0	0	0	0
ACTTCTA	0	0	0	1	0	1	AATCACG	0	0	0	0	0	0	0	0
ACTTCTC	0	0	0	0	0	2	AATCAGA	0	0	0	0.000383583	0	0	0	0
ACTTCTG	0	0	0	2	0	0	AATCAGC	0	0	0	0	0	0	0	0
ACTTGAA	0	0	1	1	2	1	AATCAGG	0	0	0	0	0	0	0	0
ACTTGAC	0	0	0	1	0	0	AATCAGT	0	0	0	0.000383583	0	0	0	0
ACTTGAG	0	0	0	0	2	0	AATCATA	0	0	0	0.000383583	0	0	0	0
ACTTGAT	0	0	0	1	0	1	AATCATG	0	0	0	0	0	0	0	0
ACTTGCA	2	2	2	2	0	1	AATCATT	0	0	0.00299401	0	0	0.00100705	0	0
ACTTGCC	0	0	0	2	0	0	AATCCAC	0	0	0	0	0	0.00100705	0	0
ACTTGCG	0	0	0	0	0	0	AATCCAG	0	0	0	0	0	0	0	0
ACTTGCT	0	0	0	1	0	0	AATCCCA	0	0	0	0	0.00115473	0	0	0
ACTTGGA	0	0	0	0	0	0	AATCCCC	0	0	0	0	0	0	0	0
ACTTGGC	0	0	0	0	0	0	AATCCCG	0.00649351	0	0.00299401	0	0	0	0	0
ACTTGGG	0	0	0	1	0	0	AATCCGA	0	0	0	0	0	0.000503525	0	0
ACTTGTA	0	0	0	0	0	0	AATCCGC	0	0	0	0	0	0	0	0
ACTTGTC	0	0	0	0	0	1	AATCCGG	0	0	0	0	0	0	0	0
ACTTGTG	0	0	0	1	0	1	AATCCGT	0	0	0	0	0	0	0	0
ACTTTAA	0	0	0	0	1	1	AATCCTA	0	0	0	0	0	0	0	0
ACTTTAC	2	0	0	0	0	0	AATCCTC	0	0	0	0	0	0	0	0
ACTTTAG	0	0	0	1	0	0	AATCGAA	0	0	0	0	0	0	0	0
ACTTTAT	0	0	0	0	0	0	AATCGAC	0	0	0	0	0	0	0	0
ACTTTCA	0	0	0	0	1	0	AATCGAG	0	0	0	0	0	0	0	0
ACTTTCC	0	0	0	0	0	1	AATCGAT	0	0	0	0	0	0	0	0
ACTTTCG	0	0	0	0	0	0	AATCGCA	0	0	0	0	0	0	0	0
ACTTTCT	0	0	0	0	0	0	AATCGCC	0	0	0	0	0	0	0	0
ACTTTGA	0	0	0	1	0	0	AATCGCG	0	0	0	0	0	0	0	0
ACTTTGC	0	0	0	0	0	0	AATCGCT	0	0	0	0	0	0	0	0
ACTTTGG	0	0	0	1	1	1	AATCGGA	0	0	0	0	0	0.000503525	0	0
ACTTTTA	0	0	0	1	1	0	AATCGGC	0	0	0	0	0	0	0	0
ACTTTTC	0	0	0	1	0	1	AATCGGG	0	0	0	0	0	0	0	0
ACTTTTG	0	0	0	0	0	1	AATCGGT	0	0	0	0	0	0	0	0
AGAAAAA	0	0	0	1	1	0	AATCGTA	0	0	0	0	0.000577367	0	0	0
AGAAAAC	0	0	0	1	0	0	AATCGTC	0	0	0	0	0	0	0	0
AGAAAAG	0	0	0	1	0	0	AATCGTG	0	0	0	0.000383583	0	0	0	0
AGAAAAT	0	0	0	0	1	1	AATCTAA	0	0	0	0.000383583	0	0	0	0
AGAAACA	0	0	0	1	0	1	AATCTAC	0	0	0	0.000383583	0	0	0	0
AGAAACC	0	0	0	0	0	0	AATCTAG	0	0	0	0	0	0	0	0
AGAAACG	0	0	0	0	0	0	AATCTAT	0	0	0	0	0	0.000503525	0	0
AGAAACT	2	2	2	0	0	0	AATCTCC	0	0	0.00299401	0	0.000577367	0	0	0
AGAAAGA	0	0	0	3	0	1	AATCTCG	0	0	0	0	0	0	0	0
AGAAAGC	0	0	0	1	0	1	AATCTCT	0	0	0	0	0	0	0	0
AGAAAGG	2	0	1	1	0	2	AATCTGA	0	0	0	0	0.000577367	0	0	0
AGAAATA	0	0	0	2	0	1	AATCTGC	0	0.00598802	0	0	0	0.000503525	0	0
AGAAATC	2	0	1	0	0	1	AATCTGT	0	0	0	0	0	0.000503525	0	0
AGAAATG	0	0	0	1	0	0	AATCTTA	0	0	0	0	0	0	0	0
AGAACAA	0	0	0	0	0	0	AATCTTC	0	0	0	0	0	0	0	0
AGAACAC	0	0	0	0	1	1	AATCTTG	0	0	0	0	0	0	0	0
AGAACAG	0	0	0	1	0	0	AATGAAC	0	0	0	0	0	0	0	0
AGAACAT	0	0	0	0	0	0	AATGAAG	0	0	0	0	0	0.00100705	0	0
AGAACCA	0	0	0	0	0	0	AATGAAT	0	0	0	0.000383583	0	0	0	0
AGAACCC	0	0	0	0	0	0	AATGACA	0	0	0	0	0.000577367	0	0	0
AGAACCG	0	0	0	0	0	0	AATGACG	0	0	0	0	0	0	0	0
AGAACCT	0	0	0	0	0	0	AATGACT	0	0	0	0.000383583	0	0	0	0
AGAACGA	0	0	0	0	0	0	AATGAGC	0	0	0	0	0	0.000503525	0	0
AGAACGC	0	0	0	0	0	1	AATGAGG	0	0	0	0.000383583	0	0	0	0
AGAACGG	0	0	0	0	0	0	AATGAGT	0	0	0	0	0	0	0	0
AGAACTA	0	0	0	1	0	0	AATGATA	0	0	0	0	0	0	0	0
AGAACTC	0	0	0	0	0	0	AATGATC	0.00324675	0	0	0	0	0	0	0
AGAACTG	0	0	0	0	1	0	AATGATG	0	0	0	0.000383583	0	0	0	0
AGAAGAA	0	0	1	0	0	2	AATGCAA	0	0	0	0	0	0	0	0
AGAAGAC	0	0	0	2	0	1	AATGCAC	0	0.00598802	0	0.000383583	0	0	0	0
AGAAGAG	0	0	0	0	0	2	AATGCAG	0	0	0	0	0	0	0	0
AGAAGAT	1	0	0	2	0	0	AATGCAT	0	0	0	0	0	0	0	0
AGAAGCA	0	1	0	0	2	0	AATGCCC	0	0	0	0	0	0	0	0
AGAAGCC	0	0	0	0	0	0	AATGCCG	0	0	0	0	0	0	0	0
AGAAGCG	0	0	0	0	0	0	AATGCGA	0	0	0	0	0	0.000503525	0	0
AGAAGCT	0	0	0	0	0	1	AATGCGC	0	0	0	0	0	0	0	0
AGAAGGA	0	0	0	0	3	0	AATGCGG	0	0	0	0	0	0	0	0
AGAAGGC	0	0	0	2	1	0	AATGCGT	0	0	0	0	0	0	0	0
AGAAGGG	0	0	0	1	1	0	AATGCTA	0.00649351	0	0	0	0	0	0	0
AGAAGTA	0	0	0	0	0	1	AATGCTC	0	0	0	0.000767165	0	0	0	0
AGAAGTC	0	0	0	0	0	0	AATGCTG	0	0	0	0	0	0	0	0
AGAAGTG	0	0	0	2	0	2	AATGGAA	0	0	0	0.000383583	0	0	0	0
AGAATAA	0	0	0	0	1	1	AATGGAC	0	0	0	0	0	0	0	0
AGAATAC	0	0	0	2	0	0	AATGGAG	0	0	0	0	0	0	0	0
AGAATAG	0	0	1	0	0	0	AATGGAT	0	0	0	0	0	0.000503525	0	0
AGAATAT	0	0	1	1	0	0	AATGGCC	0	0	0	0.000383583	0	0	0	0
AGAATCA	0	0	1	2	0	0	AATGGCG	0	0	0	0	0	0	0	0
AGAATCC	0	0	0	1	2	0	AATGGCT	0	0	0	0	0	0.000503525	0	0
AGAATCG	0	0	0	0	0	0	AATGGGA	0	0	0	0.000767165	0	0	0	0
AGAATCT	0	2	0	2	0	1	AATGGGC	0	0	0	0	0	0	0	0
AGAATGA	2	0	1	0	0	0	AATGGGG	0	0	0	0.000383583	0	0	0	0
AGAATGC	0	2	0	1	0	0	AATGGTA	0	0	0	0.000383583	0	0	0	0
AGAATGG	0	0	0	0	0	1	AATGGTC	0	0	0	0	0	0.000503525	0	0
AGAATTA	0	0	0	1	1	0	AATGGTG	0	0	0	0	0	0	0	0
AGAATTC	0	0	2	2	0	0	AATGTAC	0	0	0	0.000383583	0	0	0	0
AGAATTG	0	0	0	3	0	1	AATGTAG	0	0	0	0.000767165	0	0	0	0
AGACAAA	0	0	0	1	0	2	AATGTAT	0	0	0	0	0	0.000503525	0	0
AGACAAC	0	0	0	0	0	1	AATGTCA	0	0	0	0	0.000577367	0	0	0
AGACAAG	0	0	0	0	0	2	AATGTCC	0	0	0	0	0.000577367	0	0	0
AGACAAT	0	0	0	1	0	0	AATGTCG	0	0	0	0	0	0	0	0
AGACACA	0	0	0	0	0	0	AATGTCT	0	0	0.00299401	0	0	0	0	0
AGACACC	0	0	0	0	0	0	AATGTGA	0	0	0	0	0	0	0	0
AGACACG	0	0	0	0	1	0	AATGTGG	0	0	0	0.000383583	0	0	0	0
AGACACT	0	0	0	2	0	0	AATGTGT	0	0	0	0	0	0.00100705	0	0
AGACAGA	2	2	2	0	0	0	AATGTTA	0	0	0	0	0	0	0	0
AGACAGC	0	0	0	0	0	0	AATGTTC	0	0	0	0	0	0.000503525	0	0
AGACAGG	0	0	0	1	0	0	AATGTTG	0	0	0	0	0	0.000503525	0	0
AGACATA	0	0	0	0	0	0	AATTAAC	0	0	0	0	0	0	0	0
AGACATC	0	0	0	0	0	0	AATTAAT	0	0	0	0	0	0	0	0
AGACATG	0	0	0	1	1	0	AATTACA	0	0	0	0	0	0	0	0
AGACCAA	0	0	0	1	1	1	AATTACC	0	0	0	0	0	0	0	0
AGACCAC	0	0	0	0	1	3	AATTACG	0	0	0	0	0	0	0	0
AGACCAG	0	0	0	1	0	1	AATTACT	0	0	0	0.000383583	0	0	0	0
AGACCAT	0	0	0	1	0	1	AATTAGA	0	0	0	0	0	0	0	0
AGACCCA	0	0	0	1	2	0	AATTAGC	0	0	0	0	0	0.000503525	0	0
AGACCCC	0	0	0	0	1	0	AATTAGG	0	0	0	0.000383583	0	0	0	0
AGACCCG	0	0	0	0	0	0	AATTAGT	0	0	0	0	0	0	0	0
AGACCCT	0	0	0	0	0	0	AATTATC	0	0	0	0.000383583	0	0	0	0
[truncated: 6,195 more rows]

## Sheet: All_RNA_kmer
k-mer of RNAs from CENP-A domains
kmer	ADAM20P1	ADAM6	BCAR4	BCYRN1	BPESC1	C11orf95	C16orf82	C20orf203	CAHM	CCAT1	CCDC26	CDRT7	CECR7	CRNDE	CROCCP2	CSPG4P1Y	CT49	CT60	CT64	CXADRP3	CXorf49B	CXorf51A	CXorf51B	CYP4F35P	DGCR9	DIO3OS	DSCR10	DSCR9	EGOT	FAM138B	FAM138C	FAM138D	FAM138E	FAM138F	FAM157A	FAM157B	FAM224B	FAM225A	FAM225B	FAM27L	FAM41AY2	FAM41C	FAM66E	FAM74A1	FAM74A3	FAM74A4	FENDRR	FTX	GIMD1
AAAAAAA	3	0	1	13	20	3	10	3	0	4	0	0	0	3	0	0	0	6	7	2	0	0	0	0	1	0	1	0	3	0	0	0	0	0	0	0	0	0	0	0	0	0	0	16	13	15	0	0	0
AAAAAAC	4	0	0	0	1	0	0	2	0	3	0	0	0	0	0	0	0	2	1	0	0	0	0	1	1	0	2	0	1	0	0	0	0	0	0	0	1	0	0	0	0	0	1	1	1	1	1	0	0
AAAAAAG	2	0	1	0	0	3	1	1	0	1	1	0	0	2	0	0	0	2	3	2	0	0	0	0	2	0	0	0	0	0	0	0	0	0	1	1	0	0	0	1	0	0	0	1	1	1	1	0	1
AAAAAAT	1	0	1	2	0	3	0	0	0	1	0	0	0	0	0	0	0	3	0	2	0	1	1	0	0	0	0	0	1	0	0	0	0	0	0	0	0	1	0	0	0	2	0	0	0	1	0	3	1
AAAAACA	5	2	1	0	0	1	0	3	0	4	0	0	0	0	0	0	0	1	3	0	0	0	0	2	2	0	2	0	2	0	0	0	0	0	0	0	0	1	1	0	0	1	1	2	2	2	2	0	0
AAAAACC	0	0	0	0	0	1	0	0	0	0	1	0	0	0	0	0	0	0	0	0	0	0	0	0	0	0	0	0	0	0	0	0	0	0	0	0	0	0	0	0	0	1	1	0	0	0	0	0	0
AAAAACG	0	0	0	0	0	0	0	0	0	0	0	0	0	0	0	0	0	0	0	0	0	0	0	0	0	0	0	0	0	0	0	0	0	0	0	0	0	0	0	0	0	0	0	0	0	0	1	0	0
AAAAACT	1	0	0	0	1	0	0	3	0	0	1	0	1	0	0	0	0	1	0	0	0	0	0	0	0	0	0	0	0	0	0	0	0	0	0	0	1	0	0	0	0	0	0	1	1	1	2	0	0
AAAAAGA	2	1	0	0	0	0	0	2	0	1	3	0	0	0	0	0	0	1	3	0	0	0	0	0	2	0	0	0	0	0	0	0	0	0	1	1	0	0	0	1	1	0	1	1	1	1	1	0	1
AAAAAGC	0	0	2	0	0	1	0	0	0	0	0	0	0	0	0	0	0	2	1	3	0	1	1	0	0	0	0	0	0	0	0	0	0	0	1	1	0	0	0	0	0	0	0	0	0	0	0	0	0
AAAAAGG	4	0	0	1	0	1	2	2	0	1	0	0	0	1	0	0	0	2	1	1	1	0	0	0	0	1	0	0	0	0	0	0	0	0	1	1	0	2	2	0	0	0	0	0	0	0	1	0	1
AAAAAGT	1	0	1	0	0	3	0	0	0	0	1	0	0	1	0	0	0	0	0	0	0	0	0	0	0	0	0	0	0	0	0	0	0	0	0	0	0	0	0	0	0	1	0	1	1	2	0	0	1
AAAAATA	0	0	0	1	1	1	0	0	0	1	0	0	1	2	1	0	0	2	1	3	0	0	0	0	0	0	1	0	0	0	0	0	0	0	0	0	0	0	0	0	1	1	1	2	2	2	1	3	1
AAAAATC	1	0	1	0	0	1	0	0	0	1	0	0	0	1	0	0	0	2	0	1	0	0	0	0	0	0	0	0	0	0	0	0	0	0	0	0	0	0	0	0	0	0	0	0	0	0	2	1	0
AAAAATG	3	1	0	0	0	3	1	0	1	0	1	0	1	1	2	0	0	3	1	1	0	1	1	0	1	0	0	0	1	1	1	1	1	1	0	0	0	4	2	0	1	1	1	1	1	1	1	1	0
AAAAATT	0	0	0	1	3	1	0	1	0	1	1	0	0	0	0	0	0	0	1	2	0	0	0	0	1	0	0	0	0	0	0	0	0	0	0	0	0	0	0	0	0	2	0	1	1	1	0	1	0
AAAACAA	4	0	1	0	1	0	2	5	0	3	1	0	0	0	0	0	0	1	2	0	0	0	0	0	4	0	1	0	1	0	0	0	0	0	0	0	0	2	2	0	0	2	1	2	2	3	2	1	0
AAAACAC	1	4	0	0	0	1	1	0	0	1	0	0	2	0	0	0	0	0	1	0	0	0	0	1	0	0	0	0	1	1	1	1	1	1	0	0	1	0	0	0	0	0	0	1	1	1	1	1	0
AAAACAG	2	0	1	0	2	1	2	0	0	0	0	1	0	0	0	0	0	1	1	0	0	0	0	1	1	0	0	0	0	0	0	0	0	0	0	0	0	1	1	0	1	0	0	2	2	2	1	2	0
AAAACAT	3	0	0	0	1	0	0	1	0	0	1	0	1	1	0	0	0	0	2	0	0	0	0	0	0	0	1	0	0	0	0	0	0	0	0	0	0	1	0	1	0	1	0	1	1	1	1	2	0
AAAACCA	0	0	2	0	2	0	2	3	0	0	0	1	0	0	0	0	0	1	0	0	0	1	1	0	1	0	0	0	0	0	0	0	0	0	0	0	0	0	0	0	0	1	0	1	1	1	2	0	0
AAAACCC	0	0	0	1	0	0	0	1	0	0	0	0	1	0	0	0	0	1	0	0	0	0	0	1	1	0	0	0	0	0	0	0	0	0	0	0	0	0	0	0	1	0	1	0	0	0	0	0	0
AAAACCG	0	0	0	0	0	1	0	0	0	0	0	0	0	0	0	0	0	0	0	0	0	0	0	0	0	0	0	0	0	0	0	0	0	0	0	0	0	0	0	0	0	0	0	0	0	0	0	0	0
AAAACCT	0	0	0	0	0	0	0	0	0	0	1	0	0	1	0	0	1	0	2	2	0	1	1	0	0	0	1	0	0	1	1	1	1	1	0	0	0	2	2	0	0	1	0	0	0	0	1	0	0
AAAACGA	0	0	0	0	0	0	0	0	0	0	0	0	0	0	0	0	0	0	0	0	0	0	0	0	0	0	0	0	0	0	0	0	0	0	0	0	0	1	0	0	0	0	0	0	0	0	1	0	0
AAAACGC	0	0	0	0	0	0	0	0	0	2	0	0	0	0	0	0	0	0	0	0	0	0	0	0	0	0	0	0	0	0	0	0	0	0	0	0	0	0	0	0	0	0	0	0	0	0	2	0	1
AAAACGG	0	0	0	0	0	0	0	0	0	0	0	0	0	0	0	0	0	1	0	0	0	0	0	0	0	0	0	0	0	0	0	0	0	0	0	0	0	0	1	0	0	0	0	0	0	0	0	0	0
AAAACGT	0	0	0	0	0	1	0	0	0	0	0	0	0	0	0	0	0	0	0	0	0	0	0	0	0	0	0	0	0	0	0	0	0	0	0	0	0	1	1	0	0	0	0	0	0	0	0	0	1
AAAACTA	1	0	0	0	0	0	0	0	0	0	2	0	0	0	0	0	0	1	0	0	0	0	0	0	2	0	0	0	0	0	0	0	0	0	0	0	1	2	2	0	0	0	0	2	2	2	1	1	0
AAAACTC	0	0	0	0	1	0	2	0	0	0	0	0	1	0	0	0	0	1	1	0	0	0	0	0	1	0	0	0	0	0	0	0	0	0	0	0	0	0	0	0	0	0	1	0	0	0	3	0	0
AAAACTG	2	0	0	0	0	0	0	4	0	3	0	0	0	1	0	0	0	0	1	0	0	0	0	0	0	0	0	0	0	0	0	0	0	0	0	0	0	1	1	0	0	1	0	0	0	0	4	1	0
AAAACTT	1	1	0	0	0	1	0	1	0	1	1	0	1	0	0	0	0	0	0	0	0	0	0	0	0	0	0	0	0	0	0	0	0	0	0	0	0	1	1	0	1	0	0	0	0	0	0	1	0
AAAAGAA	1	1	0	0	3	1	0	2	0	2	1	1	0	0	1	0	0	1	4	2	0	0	0	1	0	0	0	0	0	0	0	0	0	0	1	1	0	1	3	0	1	0	0	1	1	1	3	2	1
AAAAGAC	1	0	0	0	2	1	0	1	0	1	1	0	0	0	1	0	0	0	1	0	0	1	1	0	1	0	0	0	0	0	0	0	0	0	0	0	0	0	0	0	1	0	0	0	0	0	1	0	0
AAAAGAG	2	0	0	0	0	1	1	2	0	1	1	0	0	0	1	0	0	0	0	0	0	0	0	0	2	0	0	0	0	0	0	0	0	0	0	0	0	1	0	0	0	1	1	0	0	0	1	1	1
AAAAGAT	1	0	0	0	0	0	0	0	0	0	0	0	0	0	0	0	1	1	0	1	0	0	0	0	0	0	1	0	0	0	0	0	0	0	0	0	0	0	1	1	0	0	0	1	1	1	0	0	0
AAAAGCA	1	0	1	0	2	3	1	1	1	0	1	0	0	0	1	0	0	0	1	0	0	0	0	0	0	0	0	0	0	0	0	0	0	0	1	1	0	0	0	0	1	1	0	1	1	1	0	1	0
AAAAGCC	1	0	1	0	0	1	0	0	1	0	0	0	0	0	0	0	0	0	0	1	1	1	1	0	0	0	0	1	0	0	0	0	0	0	0	0	0	1	1	1	0	0	0	0	0	0	1	0	0
AAAAGCG	0	0	1	0	0	0	0	0	0	0	0	0	0	0	0	0	0	1	0	1	0	0	0	0	1	0	0	0	0	0	0	0	0	0	0	0	0	0	0	0	0	0	0	0	0	0	0	0	0
AAAAGCT	0	0	0	0	0	1	0	1	0	0	0	0	0	0	0	0	0	1	3	1	0	0	0	0	0	0	0	0	0	0	0	0	0	0	0	0	0	0	0	0	0	0	0	0	0	0	0	1	0
AAAAGGA	5	0	0	1	2	0	1	0	0	1	1	0	1	0	1	0	0	1	1	1	0	0	0	0	0	0	0	0	0	0	0	0	0	0	0	0	0	2	2	0	0	1	0	1	1	1	2	1	1
AAAAGGC	0	0	0	0	2	0	0	4	0	1	0	0	0	0	1	0	0	1	0	0	1	0	0	1	1	0	0	0	0	0	0	0	0	0	1	1	0	3	3	0	1	0	0	0	0	0	0	0	0
AAAAGGG	2	0	0	0	1	1	1	0	0	0	0	0	0	0	1	0	1	2	1	0	0	0	0	0	0	1	0	0	0	1	1	1	1	1	0	0	0	1	1	1	1	1	0	1	1	1	1	1	0
AAAAGGT	2	0	0	0	0	0	1	0	0	0	0	0	0	1	0	0	0	1	1	0	0	0	0	0	0	0	0	0	0	0	0	0	0	0	0	0	0	0	0	0	0	0	0	0	0	0	0	1	0
AAAAGTA	1	0	0	0	0	1	0	0	0	1	1	0	0	1	0	0	0	0	1	1	0	0	0	0	0	0	0	0	0	0	0	0	0	0	0	0	0	0	0	0	0	0	0	0	0	1	0	2	0
AAAAGTC	0	0	0	0	0	0	0	1	0	1	0	0	0	1	0	0	0	1	0	0	0	1	1	2	0	0	0	0	0	0	0	0	0	0	0	0	0	1	1	0	0	1	0	0	0	0	1	0	0
AAAAGTG	0	0	0	0	0	3	0	0	0	0	0	0	1	0	2	0	0	2	3	0	0	0	0	0	0	0	0	0	0	0	0	0	0	0	0	0	0	0	0	0	1	1	0	1	1	1	0	1	0
AAAAGTT	0	0	1	0	1	0	0	0	0	0	0	0	1	0	0	0	0	2	0	0	0	0	0	0	0	0	0	0	0	0	0	0	0	0	0	0	0	0	0	0	0	0	0	1	1	1	0	0	1
AAAATAA	1	0	1	0	4	2	0	1	1	2	1	0	0	2	2	0	0	0	3	2	0	1	1	0	1	0	1	0	0	0	0	0	0	0	0	0	1	1	1	0	1	1	0	0	0	1	0	2	0
AAAATAC	0	0	0	1	0	1	0	0	0	0	0	0	0	1	0	0	0	0	1	1	0	0	0	0	0	0	0	0	0	0	0	0	0	0	1	1	0	0	0	0	1	0	0	2	2	1	2	2	0
AAAATAG	1	0	0	0	0	0	0	0	0	0	1	0	1	0	1	0	0	3	2	0	0	0	0	0	0	0	1	0	0	0	0	0	0	0	0	0	0	0	0	0	0	0	1	1	1	1	0	0	1
AAAATAT	0	1	0	0	1	1	0	1	0	0	2	0	0	2	0	0	0	2	2	1	0	0	0	0	1	0	0	0	0	1	1	1	1	1	0	0	0	0	0	0	0	1	0	2	2	2	1	3	0
AAAATCA	2	0	1	0	2	1	0	0	0	1	0	1	0	1	0	0	0	1	0	1	0	1	1	0	0	0	0	1	0	0	0	0	0	0	0	0	0	0	0	0	0	0	2	0	0	0	4	0	1
AAAATCC	1	0	0	0	0	3	0	0	0	2	1	0	0	1	0	0	1	2	1	1	0	0	0	0	0	0	0	0	0	0	0	0	0	0	0	0	0	0	0	0	0	0	0	2	2	2	0	0	0
AAAATCG	0	0	0	0	0	0	0	0	0	0	0	0	0	0	0	0	0	0	0	0	0	0	0	0	0	0	0	0	0	0	0	0	0	0	0	0	0	0	0	0	1	0	0	0	0	0	0	0	0
AAAATCT	0	1	1	0	1	1	0	1	0	1	1	0	0	0	1	0	0	0	0	1	0	0	0	2	1	0	0	0	0	0	0	0	0	0	0	0	0	0	0	0	0	0	0	1	1	1	0	1	1
AAAATGA	0	0	0	0	1	0	0	1	0	0	1	0	2	1	0	0	0	2	0	0	0	1	1	1	0	0	0	0	0	1	1	1	1	1	1	1	0	2	2	0	1	1	0	2	2	2	1	0	0
AAAATGC	4	0	0	0	1	2	1	0	1	0	1	0	0	1	2	0	0	1	0	3	1	0	0	1	1	0	0	0	1	0	0	0	0	0	0	0	0	4	3	0	1	1	1	0	0	0	2	0	0
AAAATGG	2	0	0	0	0	1	1	0	0	3	1	1	0	0	1	0	0	3	2	0	1	0	0	2	0	0	0	0	0	1	1	1	1	1	0	0	0	1	1	0	0	0	0	0	0	0	2	0	0
AAAATGT	2	1	0	0	1	1	0	1	1	1	1	0	0	1	1	0	0	1	0	3	0	0	0	0	1	0	0	0	0	1	1	1	1	1	0	0	0	2	1	0	0	0	0	0	0	0	1	1	0
AAAATTA	1	0	0	1	0	0	0	1	0	2	1	0	0	0	0	0	0	0	1	0	0	0	0	0	0	0	0	0	0	0	0	0	0	0	0	0	1	1	1	0	0	2	1	2	2	2	2	0	0
AAAATTC	1	0	0	0	3	1	0	1	0	1	0	0	0	1	0	0	0	0	0	0	0	0	0	1	0	0	0	0	0	0	0	0	0	0	0	0	0	1	1	0	0	2	0	1	1	1	0	0	0
AAAATTG	3	0	0	0	0	0	0	0	0	2	0	0	0	0	0	0	0	1	0	1	0	0	0	0	0	0	0	0	0	0	0	0	0	0	0	0	0	1	1	0	0	0	0	2	2	2	2	0	0
AAAATTT	0	0	0	0	2	1	0	0	0	0	2	0	0	0	0	0	0	0	0	4	0	0	0	0	2	0	1	0	0	0	0	0	0	0	0	0	0	1	1	0	0	1	0	0	0	0	0	2	0
AAACAAA	2	1	0	0	3	0	0	5	0	2	0	0	0	1	0	0	0	2	4	1	0	0	0	0	5	0	1	0	0	0	0	0	0	0	1	1	0	3	3	0	0	3	0	1	1	2	1	1	0
AAACAAC	1	0	0	0	0	0	1	1	0	0	0	0	0	0	0	0	0	0	3	0	0	0	0	0	2	0	0	0	0	0	0	0	0	0	0	0	0	0	0	0	1	0	1	0	0	0	0	0	0
AAACAAG	1	0	0	0	2	0	2	1	1	1	1	0	0	0	0	0	0	3	0	1	0	0	0	0	0	0	1	0	1	0	0	0	0	0	0	0	1	0	0	1	1	0	0	0	1	0	1	0	0
AAACAAT	3	0	1	0	0	1	0	0	0	1	0	0	0	0	0	0	0	0	0	0	0	0	0	1	1	0	1	0	0	0	0	0	0	0	0	0	0	0	0	0	0	1	0	1	1	1	1	1	0
AAACACA	1	2	0	0	2	1	1	0	0	1	1	0	2	1	0	0	0	0	1	0	0	0	0	1	0	0	0	0	0	1	1	1	2	1	0	0	1	0	0	0	0	1	0	0	0	0	1	2	0
AAACACC	1	1	0	0	0	0	1	0	0	1	1	0	1	0	0	0	0	0	0	0	0	0	0	0	0	0	1	0	1	1	1	1	0	1	0	0	0	1	1	0	0	0	1	1	1	1	0	1	0
AAACACG	0	1	0	0	1	0	0	0	0	0	0	0	0	0	0	0	0	0	0	0	0	0	0	0	0	0	0	0	0	0	0	0	0	0	1	1	0	1	1	0	0	0	0	0	0	0	1	0	0
AAACACT	1	2	0	0	1	2	0	0	0	0	0	0	0	0	0	0	0	0	1	0	0	0	0	0	0	0	0	0	0	0	0	0	0	0	0	0	0	1	1	0	0	1	0	0	0	0	0	0	0
AAACAGA	1	0	0	0	0	0	0	1	0	0	1	0	1	0	1	0	0	1	2	1	0	0	0	0	0	0	0	0	0	0	0	0	0	0	0	0	0	1	1	0	1	1	0	0	0	0	3	1	0
AAACAGC	1	0	1	0	2	0	1	2	0	0	0	0	0	0	0	0	0	2	0	0	0	0	0	0	1	1	1	0	1	0	0	0	0	0	0	0	0	0	0	0	1	0	0	2	2	2	0	0	0
AAACAGG	1	2	0	0	3	1	1	1	0	0	0	1	1	2	0	0	0	0	0	0	0	0	0	0	0	0	0	1	0	0	0	0	0	0	0	0	0	3	3	0	1	1	0	1	1	1	0	0	1
AAACAGT	2	0	1	0	1	1	0	2	0	0	0	0	0	0	0	0	0	2	0	0	1	0	0	3	0	0	0	0	0	0	0	0	0	0	0	0	0	0	0	0	0	0	0	0	0	0	1	2	0
AAACATA	0	1	0	0	0	0	0	1	0	0	0	0	0	1	0	0	0	0	1	0	0	0	0	0	0	0	0	0	0	0	0	0	0	0	0	0	0	0	0	1	0	0	0	1	1	1	1	0	0
AAACATC	1	0	0	0	1	0	0	0	0	0	0	0	0	0	0	0	0	1	1	0	0	0	0	3	0	0	1	0	0	0	0	0	0	0	0	0	0	0	0	0	0	0	0	0	0	0	1	1	0
AAACATG	1	0	0	0	2	0	1	3	0	1	3	0	1	0	0	0	0	0	0	0	0	0	0	1	0	0	0	0	0	0	0	0	0	0	0	0	0	1	1	0	0	1	0	0	0	0	0	1	0
AAACATT	2	0	0	0	2	1	0	3	0	1	0	0	0	1	0	0	0	0	0	0	0	0	0	0	0	0	1	0	0	0	0	0	0	0	0	0	0	1	0	0	0	1	1	0	0	0	1	0	1
AAACCAA	1	0	0	1	1	1	0	0	0	0	0	0	0	0	0	0	0	0	0	0	0	0	0	0	2	0	0	0	0	0	0	0	0	0	1	1	0	1	1	0	0	2	0	2	2	2	2	0	0
AAACCAC	2	0	2	0	0	0	1	0	0	0	0	0	0	1	0	0	0	1	0	0	0	0	0	0	0	0	0	0	0	0	0	0	0	0	0	0	0	0	0	1	0	0	0	0	0	0	0	0	0
AAACCAG	2	0	0	0	1	0	2	4	0	0	0	0	0	0	1	0	0	0	1	0	1	0	0	2	1	1	1	0	0	0	0	0	0	0	0	0	0	2	2	0	1	1	0	0	0	0	1	0	0
AAACCAT	0	1	0	0	0	0	2	2	0	1	0	1	0	0	0	0	0	1	0	0	0	1	1	0	0	0	0	0	0	0	0	0	0	0	0	0	0	1	1	0	0	0	0	1	1	1	2	1	0
AAACCCA	1	0	0	0	1	0	0	0	0	0	0	0	0	0	0	0	0	1	0	0	0	0	0	1	1	0	2	0	1	0	0	0	0	0	0	0	0	1	1	0	1	1	0	0	0	0	0	1	0
AAACCCC	1	1	0	1	0	0	1	0	0	1	0	0	0	0	0	0	0	0	0	0	1	0	0	0	0	0	0	0	0	1	1	1	1	1	0	0	0	0	0	0	1	1	0	0	0	0	0	1	0
AAACCCG	0	0	0	0	0	0	0	0	0	0	0	0	0	0	0	0	0	0	0	0	0	0	0	0	0	0	0	0	0	0	0	0	0	0	0	0	0	0	0	0	0	0	0	0	0	0	0	0	0
AAACCCT	0	1	0	0	1	0	0	1	0	1	0	1	2	0	0	0	0	0	0	0	0	0	0	3	1	0	0	0	0	1	1	1	1	1	0	0	0	1	1	0	0	0	1	1	1	1	1	0	0
AAACCGA	1	0	0	0	0	0	0	0	0	0	0	0	0	0	0	0	0	0	0	0	0	0	0	1	0	0	0	0	0	0	0	0	0	0	0	0	0	0	0	0	0	0	0	0	0	0	0	0	0
AAACCGC	0	0	0	0	0	0	0	0	0	0	0	0	0	0	1	0	0	0	0	0	0	0	0	0	0	0	0	0	0	0	0	0	0	0	0	0	0	1	1	0	0	0	0	0	0	0	0	0	0
AAACCGG	0	0	0	0	0	0	0	0	0	0	0	0	0	0	0	0	0	0	0	0	1	0	0	0	0	1	0	0	0	0	0	0	0	0	0	0	0	0	0	0	1	0	0	0	0	0	0	0	0
AAACCGT	0	0	0	0	0	1	0	1	0	0	0	0	0	0	0	0	0	0	0	0	0	0	0	0	0	0	0	0	0	0	0	0	0	0	0	0	0	0	0	0	0	0	0	0	0	0	0	0	0
AAACCTA	0	0	0	0	0	0	0	0	0	0	2	0	0	0	0	0	0	0	1	2	0	1	1	0	0	0	0	0	0	0	0	0	0	0	0	0	0	1	1	0	0	0	0	0	0	0	0	1	0
AAACCTC	0	1	0	0	0	0	0	2	0	0	0	0	1	0	0	0	0	1	0	0	0	0	0	1	0	0	0	0	0	1	1	1	1	1	0	0	0	1	1	0	0	0	0	0	0	0	2	0	0
AAACCTG	0	0	0	0	0	0	0	0	0	0	0	0	0	1	0	0	1	0	1	0	0	0	0	2	0	0	0	0	0	0	0	0	0	0	0	0	0	1	1	0	2	2	0	0	0	0	0	0	0
AAACCTT	0	0	0	0	1	0	0	0	0	0	0	0	0	0	0	0	0	0	2	0	0	0	0	0	0	1	1	0	0	0	0	0	0	0	0	0	0	0	0	0	0	0	0	0	0	0	0	0	0
AAACGAA	0	0	0	0	0	0	0	0	0	0	0	0	0	0	0	0	0	0	0	0	0	0	0	0	0	0	0	0	0	0	0	0	0	0	0	0	0	0	0	0	0	0	0	0	0	0	0	0	0
AAACGAC	0	0	0	0	0	0	0	0	0	0	0	0	0	0	0	0	0	0	0	0	0	0	0	0	0	0	0	0	0	0	0	0	0	0	0	0	0	0	0	0	0	0	0	0	0	0	1	0	0
AAACGAG	0	0	0	0	0	0	0	0	0	0	0	0	0	0	0	0	0	0	0	0	0	0	0	0	0	0	0	0	0	0	0	0	0	0	0	0	0	1	0	0	0	0	0	0	0	0	0	0	0
AAACGAT	0	0	0	0	0	0	0	0	0	0	0	0	0	0	0	0	0	0	0	0	0	0	0	0	0	0	0	0	0	0	0	0	0	0	0	0	0	0	0	0	0	0	0	0	0	0	0	0	0
AAACGCA	2	0	0	0	0	0	0	0	0	0	0	0	0	0	0	0	0	0	0	0	0	0	0	0	0	0	0	0	0	0	0	0	0	0	0	0	0	0	0	0	0	0	0	0	0	0	3	0	0
AAACGCC	0	0	0	0	0	0	0	0	0	0	0	0	0	0	0	0	0	0	0	0	0	0	0	0	0	0	0	0	0	0	0	0	0	0	0	0	0	0	0	0	0	0	0	0	0	0	0	0	0
AAACGCG	0	0	0	0	0	0	0	0	0	0	0	0	0	0	0	0	0	0	0	0	0	0	0	0	0	0	0	0	0	0	0	0	0	0	1	1	0	0	0	0	0	0	0	0	0	0	0	0	0
AAACGCT	0	0	0	0	0	0	1	0	0	2	0	0	0	0	0	0	0	0	0	0	0	0	0	0	0	0	0	0	0	0	0	0	0	0	0	0	0	0	0	0	0	0	0	0	0	0	0	0	1
AAACGGA	0	0	0	0	0	0	0	0	0	0	0	0	1	0	0	0	0	0	0	1	1	0	0	0	0	0	0	0	0	0	0	0	0	0	0	0	0	0	0	0	0	0	0	0	0	0	0	0	0
AAACGGC	0	0	0	0	0	0	0	0	1	0	0	0	0	0	0	0	0	0	0	0	1	0	0	0	0	1	0	0	0	0	0	0	0	0	0	0	0	0	0	0	0	0	0	0	0	0	0	0	0
AAACGGG	0	1	0	0	0	0	0	0	0	0	0	0	0	0	0	0	0	0	0	0	0	0	0	0	0	0	0	0	0	0	0	0	0	0	0	0	0	0	1	0	0	0	0	0	0	0	0	0	0
AAACGGT	0	0	0	0	0	0	0	0	0	0	0	0	0	0	0	0	0	1	0	0	0	0	0	0	0	0	0	0	0	0	0	0	0	0	0	0	0	0	0	0	0	0	0	0	0	0	0	0	0
AAACGTA	0	0	0	0	0	0	0	0	0	0	0	0	0	0	0	0	0	0	0	0	0	0	0	0	1	0	0	0	0	0	0	0	0	0	0	0	0	0	0	0	0	0	0	0	0	0	0	0	1
AAACGTC	0	0	0	0	0	0	0	0	0	0	0	0	0	0	0	0	0	0	0	0	0	0	0	0	0	0	0	0	0	0	0	0	0	0	0	0	0	1	1	0	0	0	0	0	0	0	0	0	0
AAACGTG	1	0	0	0	0	1	0	1	0	0	0	0	0	0	1	0	0	0	0	0	0	0	0	0	0	0	0	1	0	0	0	0	0	0	0	0	0	0	0	0	0	0	0	0	0	0	0	0	0
AAACGTT	0	2	0	0	0	0	0	0	0	0	0	0	0	0	0	0	0	0	0	1	0	0	0	1	0	0	0	0	0	0	0	0	0	0	0	0	0	1	1	0	0	0	0	0	0	0	1	0	0
AAACTAA	0	0	0	0	0	1	0	0	0	0	2	0	0	0	0	0	0	0	1	1	0	1	1	0	0	0	0	0	0	0	0	0	0	0	0	0	0	2	2	0	0	0	0	1	1	1	0	0	0
AAACTAC	0	0	0	0	0	0	0	0	0	0	0	1	0	0	0	0	0	0	1	1	0	0	0	0	0	0	0	0	0	0	0	0	0	0	0	0	0	0	0	0	0	0	0	0	0	0	0	0	0
AAACTAG	1	0	0	0	0	0	0	0	0	0	0	0	0	0	0	0	0	0	1	0	0	0	0	0	2	0	0	0	0	0	0	0	0	0	0	0	1	1	1	0	0	0	0	0	0	0	1	1	0
AAACTAT	0	0	1	0	0	0	0	1	0	0	1	1	0	0	0	0	0	1	0	0	0	0	0	0	0	0	0	0	0	0	0	0	0	0	0	0	0	0	0	0	0	0	0	1	1	1	0	1	0
AAACTCA	1	0	0	0	1	1	1	0	0	1	0	0	1	0	0	0	0	1	1	0	0	0	0	0	2	0	0	0	0	0	0	0	0	0	0	0	0	3	2	0	0	0	2	1	1	2	2	0	0
AAACTCC	1	0	0	0	0	0	0	0	0	1	0	0	0	0	0	0	0	0	1	0	0	0	0	0	1	0	0	0	0	0	0	0	0	0	0	0	1	2	2	0	0	1	0	0	0	0	1	0	0
AAACTCG	0	0	0	0	0	0	0	0	0	0	0	0	0	0	0	0	0	0	0	0	0	0	0	0	0	0	0	0	0	0	0	0	0	0	0	0	0	0	0	0	0	0	0	0	0	0	0	0	0
AAACTCT	0	0	0	0	1	0	1	0	1	0	0	0	1	0	0	0	0	3	1	0	0	0	0	0	0	0	0	0	1	0	0	0	0	0	0	0	0	0	0	0	0	0	1	0	0	0	1	0	0
AAACTGA	1	1	0	0	0	0	0	3	0	1	0	0	2	0	2	0	0	1	0	0	0	0	0	0	0	0	0	0	0	0	0	0	0	0	0	0	0	2	2	0	1	0	0	0	0	0	1	1	0
AAACTGC	2	1	0	0	0	0	0	2	1	0	0	0	0	0	0	0	2	0	0	0	0	0	0	0	1	0	0	1	0	0	0	0	0	0	0	0	0	2	3	0	0	2	0	0	0	0	3	0	0
AAACTGG	2	0	0	0	0	0	0	3	0	1	0	0	1	1	0	0	0	1	1	0	0	0	0	0	0	0	0	0	0	1	1	1	1	1	0	0	0	1	1	0	0	0	0	1	1	1	0	1	0
AAACTGT	1	0	0	0	1	2	0	0	0	1	0	1	1	0	0	0	0	0	0	0	0	0	0	1	0	0	1	0	0	0	0	0	0	0	1	1	0	0	0	0	0	0	0	0	0	0	0	1	0
AAACTTA	0	1	1	0	0	1	0	1	0	1	0	0	1	0	0	0	0	1	0	0	0	0	0	0	0	0	0	0	0	0	0	0	0	0	0	0	0	0	0	0	0	1	0	0	0	0	0	1	0
AAACTTC	0	1	0	0	0	0	1	1	0	1	2	0	0	0	0	0	0	0	0	1	0	0	0	1	0	0	1	0	1	1	1	1	1	1	0	0	0	0	0	0	2	1	0	0	0	0	0	1	0
AAACTTG	3	0	0	0	0	1	0	0	0	1	0	0	0	0	0	0	1	1	1	1	0	0	0	0	1	0	0	0	0	0	0	0	0	0	0	0	0	0	0	0	0	0	0	0	0	0	1	1	0
AAACTTT	0	0	0	0	0	0	0	0	0	0	0	0	0	0	0	0	0	1	0	0	0	0	0	0	0	0	0	0	0	0	0	0	0	0	0	0	0	1	1	0	0	1	0	2	2	2	0	0	0
AAAGAAA	1	0	0	0	1	1	0	2	0	2	1	1	1	1	1	0	0	0	3	1	0	1	1	1	0	1	0	0	1	0	0	0	0	0	0	0	0	1	2	0	2	0	0	4	4	4	3	0	0
AAAGAAC	0	1	0	0	1	2	0	2	0	1	0	0	1	1	0	0	0	2	1	0	0	0	0	1	0	0	0	0	0	0	0	0	0	0	1	1	0	0	0	0	0	0	0	0	0	0	1	0	0
AAAGAAG	1	1	0	0	2	0	0	2	1	1	1	0	0	0	1	0	0	1	3	2	0	1	1	1	0	0	0	0	0	0	0	0	0	0	1	1	0	2	3	0	2	1	0	0	0	1	3	3	0
AAAGAAT	0	0	0	0	2	2	0	0	1	2	0	1	0	0	0	0	0	2	1	0	0	0	0	0	0	0	0	0	1	0	0	0	0	0	0	0	0	1	1	0	0	0	0	1	1	1	0	1	3
AAAGACA	1	2	0	0	2	0	1	0	0	1	1	0	0	1	2	0	0	1	0	1	0	0	0	1	3	0	0	0	0	0	0	0	0	0	0	0	0	1	1	0	0	1	0	0	0	0	2	0	0
AAAGACC	1	1	0	0	2	1	0	0	1	0	0	0	2	1	0	0	0	0	0	0	0	2	2	0	0	0	0	0	0	0	0	0	0	0	1	1	0	0	0	0	1	0	1	0	0	0	0	0	0
AAAGACG	1	0	1	0	0	0	0	0	0	0	0	0	0	0	0	0	0	0	0	0	0	0	0	0	0	0	0	0	0	0	0	0	0	0	0	0	0	0	0	0	0	0	0	0	0	0	0	0	0
AAAGACT	1	0	0	0	0	0	0	2	0	0	1	0	1	0	1	0	0	0	2	1	0	0	0	0	0	0	0	0	0	1	1	1	2	1	0	0	0	0	0	0	1	0	0	0	0	0	0	0	0
AAAGAGA	2	0	0	0	1	0	0	0	0	2	2	0	0	0	0	1	0	2	0	0	0	0	0	0	1	0	0	0	1	0	0	0	0	0	0	0	0	0	1	0	0	1	0	1	1	1	0	1	1
AAAGAGC	1	1	0	0	0	3	1	1	0	1	0	0	0	0	1	0	0	0	0	1	0	1	1	1	2	0	0	0	0	0	0	0	0	0	0	0	0	0	0	0	0	0	1	2	2	2	1	1	0
AAAGAGG	1	0	0	0	0	3	1	2	1	1	0	1	0	0	0	0	0	1	1	0	0	0	0	0	2	0	0	0	0	0	1	0	0	0	0	0	0	3	2	0	1	1	1	0	0	0	0	1	2
AAAGAGT	0	0	0	0	1	0	1	0	0	0	0	0	1	0	1	0	0	0	1	0	0	0	0	0	0	1	0	0	0	1	0	0	0	0	0	0	0	0	0	0	1	0	0	0	0	0	2	0	0
AAAGATA	0	1	0	0	0	0	0	0	0	2	0	0	0	0	0	0	0	0	0	1	0	0	0	0	0	0	1	0	0	0	0	1	0	0	0	0	0	0	0	0	0	0	0	0	0	0	0	1	0
AAAGATC	1	1	0	0	0	0	0	0	0	1	1	0	0	0	0	0	0	0	0	0	0	0	0	0	0	0	0	0	0	0	0	0	0	0	0	0	0	0	0	1	0	0	0	0	0	0	1	1	0
AAAGATG	1	0	0	0	1	1	0	0	0	0	0	1	0	0	0	0	0	3	0	1	0	0	0	1	2	0	0	0	0	1	1	0	1	1	0	0	0	2	3	0	1	1	0	1	1	1	0	1	0
AAAGATT	2	0	0	0	0	0	0	0	0	0	0	0	0	0	0	0	1	0	0	0	0	0	0	0	0	0	0	0	0	0	0	0	0	0	0	0	0	0	0	0	0	0	0	0	0	0	0	0	0
AAAGCAA	0	0	0	0	4	0	0	1	1	0	0	0	0	0	0	0	0	2	1	0	1	0	0	0	0	0	0	0	0	0	0	0	0	0	1	1	0	0	0	0	0	0	0	0	0	0	0	1	0
AAAGCAC	0	0	1	0	0	2	1	0	0	2	1	0	0	0	0	0	0	3	0	1	0	0	0	1	2	0	0	0	0	0	0	0	0	0	0	0	0	0	0	0	2	2	0	0	0	0	0	0	0
AAAGCAG	1	0	0	0	0	3	0	2	2	1	0	0	1	0	1	0	0	2	0	0	0	0	0	0	0	1	0	0	0	0	0	0	0	0	0	0	0	1	1	1	1	0	0	1	1	1	1	0	0
AAAGCAT	1	0	0	0	3	1	0	0	0	0	0	0	0	0	0	0	0	0	0	0	0	0	0	0	0	0	0	0	0	0	0	0	0	0	1	1	0	1	1	0	1	0	0	0	0	0	0	1	0
AAAGCCA	1	1	2	0	1	2	0	2	0	0	0	1	1	0	0	0	0	3	1	1	0	0	0	0	0	0	0	2	0	0	0	0	0	0	0	0	0	1	1	0	0	0	1	0	0	0	1	0	0
AAAGCCC	0	0	0	0	0	3	0	0	1	1	0	1	0	0	0	0	0	0	0	0	0	0	0	0	0	0	0	0	0	0	0	0	0	0	0	0	0	1	1	1	0	0	0	0	0	0	1	0	0
AAAGCCG	0	0	0	0	0	1	1	0	0	1	0	0	1	0	0	0	0	0	0	0	0	1	1	0	0	0	0	0	0	0	0	0	0	0	0	0	0	1	1	0	0	0	0	0	0	0	0	0	0
AAAGCCT	0	0	0	0	0	0	0	0	1	1	0	0	0	0	2	1	0	2	0	0	2	0	0	0	0	0	0	1	0	2	2	1	2	2	0	0	0	0	0	0	1	0	0	0	0	0	0	0	0
AAAGCGA	0	0	0	0	0	0	0	0	0	0	0	0	0	0	0	0	0	0	0	0	0	1	1	0	0	0	0	0	0	0	0	0	0	0	0	0	0	0	0	0	0	0	0	1	1	1	0	0	0
AAAGCGC	0	0	0	0	0	0	0	0	0	1	0	0	0	0	0	0	0	0	0	1	0	0	0	0	1	0	0	0	0	0	0	0	0	0	0	0	0	0	0	0	0	0	0	0	0	0	0	0	0
AAAGCGG	0	0	1	0	0	0	0	0	1	0	0	0	2	0	0	0	0	2	0	0	0	0	0	0	0	0	0	0	0	0	0	0	0	0	0	0	0	0	0	0	0	0	0	0	0	0	0	0	0
AAAGCGT	0	0	0	0	0	0	0	0	0	0	0	0	0	0	0	0	0	0	0	0	0	0	0	0	0	0	0	0	0	0	0	0	0	0	0	0	0	0	0	0	0	0	0	0	0	0	0	0	0
AAAGCTA	0	1	0	0	0	0	0	0	0	0	0	0	0	0	0	0	0	2	0	0	0	1	1	1	0	0	0	0	0	0	0	0	0	0	0	0	0	1	1	0	0	1	0	0	0	0	0	0	0
AAAGCTC	1	1	0	0	0	1	0	2	0	0	0	0	0	0	0	0	0	0	0	1	0	0	0	0	0	0	0	0	0	0	0	0	0	0	0	0	0	0	0	0	0	0	0	0	0	0	2	0	0
AAAGCTG	1	0	0	0	0	0	1	0	0	0	0	0	1	0	1	0	0	1	2	2	0	0	0	0	1	0	0	0	0	0	0	0	0	0	0	0	0	2	2	0	0	0	1	1	1	1	2	2	1
AAAGCTT	0	0	0	0	0	1	0	1	0	0	0	0	0	0	0	0	0	0	1	0	0	0	0	0	0	0	0	0	0	0	0	0	0	0	0	0	0	0	0	0	0	0	0	1	1	1	1	0	0
AAAGGAA	4	1	0	1	3	2	2	0	0	1	2	0	0	0	1	0	0	0	0	3	0	0	0	3	1	0	0	0	0	1	1	1	1	1	0	0	0	1	0	0	0	1	0	1	1	1	1	1	1
AAAGGAC	0	1	0	0	3	0	1	0	0	0	0	1	0	0	0	0	0	2	1	0	0	0	0	0	0	0	0	0	0	0	0	0	0	0	0	0	0	1	1	0	1	0	0	0	0	0	2	1	0
AAAGGAG	2	0	0	0	0	0	1	2	0	0	1	0	2	0	0	0	0	3	3	0	0	0	0	1	0	0	1	0	0	0	0	0	0	0	0	0	0	1	1	0	0	0	0	0	0	0	0	1	0
AAAGGAT	2	0	0	0	1	0	0	1	1	0	0	1	0	0	0	0	0	0	0	0	0	0	0	0	0	0	0	0	0	0	0	0	0	0	0	0	0	1	1	0	0	0	0	0	0	0	1	0	0
AAAGGCA	0	0	0	0	2	1	1	3	0	0	0	0	0	0	0	0	0	3	0	0	1	0	0	0	1	0	0	0	0	0	0	0	0	0	1	1	0	2	2	0	1	1	1	0	0	0	1	1	1
AAAGGCC	1	1	0	0	2	0	0	4	0	2	0	0	1	0	1	0	0	0	0	1	2	0	0	1	0	0	0	0	0	0	0	0	0	0	2	2	0	2	2	0	1	0	0	0	0	0	0	0	0
AAAGGCG	0	0	0	0	0	0	0	0	0	0	0	0	0	0	0	0	0	0	0	0	0	0	0	0	0	0	0	0	0	0	0	0	0	0	0	0	0	1	1	0	0	0	0	0	0	0	0	0	0
AAAGGCT	2	0	0	0	0	0	1	1	0	2	0	0	0	0	0	0	0	1	0	0	1	0	0	1	1	1	0	0	0	1	1	1	1	1	0	0	0	1	1	0	0	0	0	0	1	1	1	0	0
AAAGGGA	0	0	0	0	2	2	0	3	0	0	1	0	2	0	0	0	0	3	1	0	0	1	1	0	0	1	1	0	0	3	3	3	3	3	1	1	0	4	3	0	1	0	0	1	1	1	0	0	0
AAAGGGC	1	0	0	0	3	2	1	0	0	0	0	0	0	0	2	0	0	1	0	0	0	0	0	0	0	0	0	0	0	0	0	0	0	0	0	0	0	0	0	0	0	0	0	0	0	0	1	0	0
AAAGGGG	0	0	0	0	1	2	1	2	0	0	0	0	1	0	0	0	0	1	0	1	1	0	0	0	1	0	0	1	0	0	0	0	0	0	0	0	0	1	1	0	1	2	0	0	0	0	0	1	0
AAAGGGT	2	0	0	0	1	0	0	0	0	0	0	0	0	0	0	0	1	0	0	0	0	0	0	0	0	0	0	0	0	0	0	0	0	0	0	0	0	0	0	1	0	0	0	0	0	0	1	0	0
AAAGGTA	1	0	0	0	0	0	0	1	0	0	0	0	0	0	0	0	0	1	1	0	0	0	0	0	0	0	1	0	0	0	0	0	0	0	1	1	0	0	0	0	0	0	0	0	0	0	0	0	0
AAAGGTC	1	0	0	0	1	0	0	0	0	0	0	0	0	0	0	0	0	0	0	0	1	0	0	0	0	0	1	0	0	0	0	0	0	0	0	0	0	1	1	0	1	0	0	0	0	0	0	0	0
AAAGGTG	0	0	0	0	2	0	2	1	0	1	0	1	0	0	0	0	0	0	0	0	2	1	1	1	0	0	0	0	0	0	0	0	0	0	0	0	1	0	0	0	2	0	0	1	1	1	1	1	0
AAAGGTT	0	0	0	0	0	0	0	0	0	0	1	0	0	1	0	0	0	1	1	0	0	0	0	0	0	1	2	0	0	0	0	0	0	0	0	0	0	0	0	0	0	0	0	1	1	1	0	0	0
AAAGTAA	0	0	0	0	1	3	0	0	0	0	1	0	0	0	0	0	0	0	1	1	0	0	0	1	0	0	0	0	0	0	0	0	0	0	0	0	0	0	0	0	0	0	0	1	1	1	0	0	0
AAAGTAC	1	0	0	0	0	0	0	0	0	0	0	0	0	0	0	0	0	0	0	0	0	0	0	0	0	1	0	0	0	0	0	0	0	0	0	0	0	0	0	0	1	0	0	0	0	0	0	1	0
AAAGTAG	0	0	0	0	0	0	0	0	0	0	0	0	0	0	0	0	0	1	0	0	0	0	0	0	0	0	0	0	0	0	0	0	0	0	0	0	0	0	0	0	1	0	0	1	1	1	0	0	0
AAAGTAT	0	0	0	0	0	0	0	0	0	2	0	0	0	1	0	0	0	0	1	0	0	0	0	0	1	0	0	0	0	1	1	1	1	1	0	0	0	0	0	0	0	1	0	1	1	2	1	1	0
AAAGTCA	0	0	0	0	0	0	0	0	0	1	0	0	1	1	0	0	0	1	1	1	0	1	1	1	2	0	1	0	0	0	0	0	0	0	0	0	0	1	1	0	0	1	0	1	1	1	3	0	0
AAAGTCC	1	0	0	0	0	1	0	1	0	0	0	1	0	0	0	0	0	2	0	0	0	0	0	0	0	0	0	0	1	0	0	0	0	0	0	0	0	3	3	0	1	0	0	0	0	0	0	0	0
AAAGTCG	0	0	0	0	0	0	0	0	0	1	0	0	0	0	0	0	0	0	0	0	1	0	0	0	0	0	0	0	0	0	0	0	0	0	0	0	0	0	0	0	0	0	0	0	0	0	0	0	0
AAAGTCT	0	0	0	0	0	0	0	1	0	0	0	0	0	1	0	0	0	1	1	1	0	0	0	2	0	0	0	0	0	1	1	0	0	1	0	0	0	1	1	0	0	1	0	0	0	0	0	0	1
AAAGTGA	0	1	0	0	0	1	0	0	0	0	0	0	0	0	1	0	0	0	1	1	0	0	0	0	1	0	0	0	0	0	0	0	0	0	0	0	0	7	7	0	0	0	0	1	1	1	0	1	0
AAAGTGC	1	0	0	0	0	1	0	1	0	0	0	0	1	1	2	0	0	0	0	0	0	0	0	0	0	0	0	0	0	0	0	0	0	0	0	0	0	1	1	0	0	1	0	1	1	1	1	1	0
AAAGTGG	0	0	0	0	1	2	0	0	0	0	1	1	0	0	0	0	2	2	1	0	0	0	0	0	0	0	0	0	0	0	0	0	0	0	0	0	0	1	1	0	1	0	0	0	0	0	0	1	0
AAAGTGT	0	0	0	0	1	1	1	0	0	0	0	0	0	0	0	0	0	1	1	0	0	0	0	0	1	0	0	0	0	0	1	1	1	1	0	0	0	0	0	0	0	0	0	0	0	0	0	1	0
AAAGTTA	0	0	0	0	0	1	0	1	0	0	0	0	1	0	1	0	0	1	0	1	0	0	0	0	0	0	0	0	0	0	0	0	0	0	0	0	0	0	0	0	0	0	0	0	0	0	0	0	0
AAAGTTC	0	0	0	0	2	1	0	0	0	2	0	0	0	0	1	0	0	3	0	1	0	0	0	0	0	0	0	0	0	0	0	0	0	0	0	0	1	1	1	0	1	0	0	0	0	0	1	0	1
AAAGTTG	0	0	1	0	0	0	0	0	0	0	0	0	1	0	0	0	0	0	0	0	0	0	0	1	0	0	0	0	0	0	0	0	0	0	0	0	0	0	0	0	0	0	0	0	0	0	0	0	0
AAATAAA	7	1	1	0	3	2	0	0	1	1	1	0	0	2	0	0	0	0	2	2	1	1	1	0	0	0	1	0	0	1	1	1	1	1	0	0	1	1	1	0	0	1	0	1	1	2	2	2	0
AAATAAC	0	0	0	0	0	0	0	0	1	2	0	0	0	0	1	0	0	0	0	0	0	0	0	0	1	0	0	0	0	0	0	0	0	0	0	0	0	0	0	0	0	0	0	0	0	0	0	1	0
AAATAAG	0	0	1	0	1	2	0	1	0	1	1	0	0	0	1	0	0	0	1	2	0	0	0	0	0	0	0	0	0	0	0	0	0	0	0	0	0	0	0	0	0	1	0	0	0	0	1	1	0
AAATAAT	1	0	0	0	1	0	0	1	2	1	1	0	0	0	2	0	0	0	1	0	0	0	0	0	1	0	0	0	0	0	0	0	0	0	0	0	1	0	0	0	2	0	1	0	0	0	1	0	0
AAATACA	1	0	0	1	1	3	0	0	0	1	0	0	0	1	0	0	0	0	1	0	0	0	0	0	1	0	0	0	0	1	1	1	1	1	0	0	1	0	0	0	1	0	0	2	2	1	2	2	0
AAATACC	0	0	0	0	0	0	0	1	0	0	0	0	0	0	0	0	0	0	0	0	0	0	0	0	0	0	0	0	0	0	0	0	0	0	1	1	0	0	0	0	0	0	0	0	0	0	3	1	0
AAATACG	0	1	0	0	0	1	0	0	0	0	0	0	0	0	0	0	0	0	0	1	0	0	0	0	0	0	0	0	0	0	0	0	0	0	0	0	0	0	0	0	0	0	0	0	0	0	0	0	1
AAATACT	0	0	0	0	0	0	0	0	0	1	0	0	1	1	0	0	0	0	1	0	0	0	0	0	0	0	0	0	0	0	0	0	0	0	1	1	0	0	0	0	0	3	0	1	1	1	1	1	0
AAATAGA	0	0	1	0	1	0	0	0	0	1	0	0	0	0	0	0	0	1	1	0	1	0	0	0	0	0	0	0	1	0	0	0	0	0	0	0	0	1	1	0	0	0	0	1	1	1	0	0	1
AAATAGC	0	0	0	0	0	0	0	0	0	0	0	0	1	0	1	0	0	2	1	0	0	0	0	0	0	0	0	0	0	0	0	0	0	0	0	0	0	0	0	0	0	0	0	0	0	0	1	0	0
AAATAGG	1	0	0	0	0	0	0	0	0	1	1	0	0	0	0	0	0	1	0	0	0	0	0	1	1	0	0	0	0	0	0	0	0	0	0	0	0	1	1	0	0	0	1	1	1	1	0	0	0
AAATAGT	1	0	0	0	1	0	0	0	0	1	0	0	0	0	0	0	0	2	1	1	0	0	0	0	0	0	1	0	0	0	0	0	0	0	0	0	0	0	0	0	0	0	0	0	0	0	0	1	0
AAATATA	0	1	0	0	1	0	0	0	0	1	2	0	1	2	1	0	0	0	1	1	0	0	0	0	1	0	0	0	0	0	0	0	0	0	0	0	0	1	1	0	0	1	0	2	2	2	0	2	0
AAATATC	1	0	0	0	0	0	0	0	0	1	0	1	0	0	0	0	0	0	2	1	0	0	0	0	0	0	0	0	0	0	0	0	0	0	0	0	0	0	0	0	1	0	1	0	0	0	0	1	0
AAATATG	2	0	0	0	1	1	0	0	0	0	0	0	1	1	0	0	1	2	1	0	0	0	0	0	0	0	0	0	0	0	0	0	0	0	0	0	0	1	1	0	0	0	0	1	1	1	1	0	0
AAATATT	0	0	0	0	0	3	0	2	0	0	2	0	0	1	0	0	0	1	0	1	0	0	0	0	0	0	0	0	0	1	1	1	1	1	0	0	0	0	1	0	0	3	0	3	3	3	1	5	2
AAATCAA	1	1	0	0	2	0	0	0	0	1	0	1	0	1	0	0	0	4	0	0	0	1	1	0	0	0	0	1	0	0	0	0	0	0	0	0	0	0	0	0	0	0	1	0	0	0	2	0	0
AAATCAC	1	0	1	0	1	0	0	0	1	0	0	0	0	0	0	0	0	0	0	0	0	0	0	0	0	0	0	0	0	0	0	0	0	0	0	0	0	0	0	0	0	0	2	2	2	2	0	0	1
AAATCAG	1	0	0	0	2	0	0	0	0	1	0	1	0	0	0	0	0	2	0	0	0	0	0	1	0	0	0	0	0	0	0	0	0	0	0	0	0	2	2	0	0	0	0	1	1	1	2	1	0
AAATCAT	0	0	0	0	0	1	0	0	0	2	0	0	0	0	0	0	0	0	0	1	0	0	0	0	0	0	0	0	0	0	0	0	0	0	0	0	0	0	0	0	0	0	0	0	0	0	1	0	0
AAATCCA	1	0	0	0	1	1	0	1	1	2	0	0	0	0	0	0	0	1	1	0	0	0	0	0	0	0	1	0	0	1	1	1	1	1	1	1	0	0	0	0	0	0	1	0	0	0	1	2	0
AAATCCC	0	0	0	0	1	0	0	0	0	1	1	0	0	0	1	0	1	1	0	0	0	0	0	0	0	0	0	0	1	0	0	0	0	0	0	0	0	0	0	0	0	0	1	0	0	0	0	1	0
AAATCCG	0	0	0	0	0	1	0	0	0	0	0	0	0	0	0	0	0	0	0	1	0	0	0	0	0	0	0	0	0	0	0	0	0	0	0	0	0	0	0	0	0	0	0	1	1	1	0	0	0
AAATCCT	0	0	0	0	0	1	0	1	1	0	0	0	0	1	0	0	0	2	0	1	0	0	0	0	0	0	0	0	0	0	0	0	0	0	0	0	0	0	0	0	0	1	0	1	1	1	0	0	0
AAATCGA	1	0	0	0	0	0	0	0	0	0	0	0	0	0	0	0	0	0	0	0	1	0	0	0	0	0	0	0	0	0	0	0	0	0	0	0	0	0	0	0	0	0	0	0	0	0	0	0	0
AAATCGC	0	0	0	0	0	0	0	0	0	0	0	0	0	0	0	0	0	0	0	0	0	0	0	0	0	0	0	0	0	0	0	0	0	0	0	0	0	0	0	0	1	0	0	0	0	0	0	0	0
AAATCGG	1	1	0	0	0	0	0	0	0	0	0	0	1	0	0	0	0	0	0	0	0	0	0	0	0	0	0	0	0	0	0	0	0	0	0	0	0	0	0	0	0	0	0	0	0	0	0	0	0
AAATCGT	0	0	0	0	1	0	0	0	1	0	0	0	0	1	0	0	0	0	0	0	0	0	0	0	0	0	0	0	0	0	0	0	0	0	0	0	0	0	0	0	0	0	0	0	0	0	0	0	0
AAATCTA	0	1	0	0	0	0	0	0	1	0	1	0	0	0	0	0	0	0	0	0	0	0	0	0	0	0	0	0	0	0	0	0	0	0	0	0	0	0	0	0	0	0	0	0	0	0	0	1	0
AAATCTC	0	0	0	0	1	1	0	3	0	1	0	0	0	0	1	0	0	3	1	0	0	0	0	1	0	0	0	0	0	0	0	0	0	0	0	0	0	0	1	0	1	0	1	1	1	1	0	1	0
AAATCTG	0	0	1	0	1	0	0	0	0	0	0	0	0	0	0	0	0	1	0	1	0	0	0	1	0	0	0	0	0	0	0	0	0	0	2	2	0	0	0	0	1	2	0	0	0	0	0	0	0
AAATCTT	0	2	0	0	2	0	0	0	0	0	0	0	0	0	0	0	0	0	1	1	0	0	0	0	1	0	0	0	0	0	0	0	0	0	0	0	0	0	0	0	0	0	0	0	0	0	0	0	1
AAATGAA	1	0	1	0	1	0	0	0	0	1	1	0	0	1	0	0	0	3	0	0	0	1	1	1	0	0	0	0	0	0	0	0	0	0	0	0	0	0	0	0	0	2	1	2	2	2	1	3	0
AAATGAC	1	0	0	0	0	1	0	0	0	1	0	0	3	0	0	0	0	1	0	2	0	0	0	0	0	0	0	0	0	0	0	0	0	0	0	0	0	1	1	0	1	0	0	0	0	0	0	0	0
AAATGAG	1	0	0	0	0	0	0	2	0	1	0	1	0	1	0	0	0	0	1	0	0	0	0	0	0	0	0	0	0	1	1	1	1	1	1	1	0	1	1	0	0	1	0	0	0	0	0	0	0
AAATGAT	0	0	0	0	3	0	1	0	0	0	2	0	0	0	0	0	0	1	1	0	0	0	0	0	0	0	0	0	0	0	0	0	0	0	0	0	0	0	0	0	0	0	0	0	0	0	2	0	0
AAATGCA	3	0	0	0	2	2	0	1	1	0	1	0	0	0	1	0	0	2	1	1	2	0	0	0	1	0	0	0	1	1	1	1	1	1	0	0	0	4	2	0	0	1	1	0	0	0	3	0	0
AAATGCC	0	0	0	0	1	0	0	2	0	0	0	0	0	0	0	0	0	1	0	1	1	0	0	1	1	0	0	0	0	0	0	0	0	0	0	0	0	2	2	0	0	0	0	1	0	1	0	0	0
AAATGCG	0	0	0	0	0	0	0	0	0	0	0	0	0	0	0	0	0	0	0	0	0	0	0	0	0	0	0	0	1	0	0	0	0	0	0	0	0	0	0	0	0	0	0	0	0	0	0	0	0
AAATGCT	1	0	0	0	1	1	1	0	1	1	0	0	0	1	2	0	0	0	0	1	0	0	0	0	0	0	0	0	0	0	0	0	0	0	0	0	0	1	1	0	2	0	0	0	0	0	2	0	0
AAATGGA	0	0	0	0	0	0	1	0	0	0	3	0	0	0	0	0	0	3	2	0	0	0	0	1	0	0	0	0	0	1	1	1	1	1	0	0	0	1	1	0	0	0	1	0	0	1	2	1	0
AAATGGC	1	0	0	0	0	0	0	1	0	1	0	1	0	0	0	0	0	0	0	0	1	0	0	1	0	0	1	0	0	0	0	0	0	0	0	0	0	1	1	0	1	0	0	0	0	0	1	1	0
AAATGGG	2	0	0	0	1	1	2	0	0	3	0	0	1	0	0	0	0	1	0	0	0	0	0	2	1	1	0	0	0	0	0	0	0	0	0	0	0	1	1	1	0	0	0	0	0	0	1	1	0
AAATGGT	1	0	1	0	1	0	0	0	0	1	0	0	0	0	1	0	0	0	0	1	0	0	0	0	0	0	0	0	0	0	0	0	0	0	0	0	1	0	0	0	0	0	0	0	0	0	1	1	0
AAATGTA	1	0	0	0	0	1	0	1	0	1	1	0	0	1	1	0	0	1	1	3	0	0	0	0	0	0	0	0	0	0	0	0	0	0	0	0	0	1	1	0	0	0	0	0	0	1	0	1	1
AAATGTC	4	0	0	0	1	1	0	2	0	0	1	1	0	1	1	0	0	0	0	0	0	0	0	0	1	0	0	0	0	0	0	0	0	0	1	1	0	2	2	0	0	0	0	0	0	0	0	0	0
AAATGTG	0	2	0	0	2	0	0	1	0	1	0	0	0	0	1	0	0	1	0	1	0	0	0	1	0	0	0	0	0	0	0	0	0	0	0	0	0	3	3	0	0	0	0	1	0	1	1	1	0
AAATGTT	1	0	0	0	1	2	0	1	2	0	2	0	0	2	0	0	0	0	2	0	0	0	0	0	0	0	2	0	0	1	1	1	1	1	0	0	1	2	1	0	0	1	1	0	0	0	0	0	0
AAATTAA	0	0	0	0	0	0	0	1	0	0	1	0	0	1	0	0	0	0	4	0	0	0	0	1	0	0	0	0	0	0	0	0	0	0	0	1	0	1	1	0	0	1	0	1	1	1	1	2	0
AAATTAC	1	0	0	0	0	1	0	1	0	1	0	0	0	0	0	0	0	1	0	0	0	0	0	0	0	0	0	0	0	0	0	0	0	0	0	0	1	1	1	0	0	1	0	0	0	0	1	1	0
AAATTAG	1	0	0	1	0	0	0	0	0	0	1	1	0	0	0	0	0	0	0	0	0	0	0	0	1	0	0	0	0	0	0	0	0	0	0	0	0	0	0	0	0	0	0	1	1	1	1	0	0
AAATTAT	0	0	0	0	0	0	0	0	0	1	1	0	0	0	0	0	0	0	0	0	0	0	0	1	0	0	0	0	0	0	0	0	0	0	0	0	1	0	0	0	0	1	2	1	1	1	0	1	0
AAATTCA	1	0	0	0	1	0	0	1	0	0	1	0	0	2	0	0	0	1	0	1	0	0	0	1	0	0	0	0	0	0	0	0	0	0	0	0	1	1	2	0	0	0	0	1	1	2	0	0	0
AAATTCC	0	0	0	0	4	1	0	0	0	0	0	0	0	0	0	0	0	1	0	0	0	0	0	0	0	0	0	0	0	0	0	0	0	0	0	0	0	0	0	0	0	2	1	1	1	1	0	0	1
AAATTCG	0	0	0	0	0	0	0	0	0	0	0	0	0	0	0	0	0	0	0	1	0	0	0	0	0	0	0	0	0	0	0	0	0	0	0	0	0	0	0	0	0	0	0	0	0	0	0	0	0
AAATTCT	0	0	0	0	1	2	0	0	1	2	0	0	0	0	0	0	0	0	0	0	0	0	0	0	0	0	0	0	0	1	1	1	1	1	0	0	0	1	1	0	0	1	0	1	1	1	0	1	1
AAATTGA	1	0	0	0	0	1	0	1	0	0	0	0	0	0	0	0	0	1	1	0	1	0	0	0	1	0	1	0	0	0	0	0	0	0	0	0	0	1	1	0	0	0	0	1	1	1	1	0	0
AAATTGC	1	0	0	0	0	0	0	0	0	0	0	0	0	0	0	0	0	2	0	0	1	0	0	1	0	0	0	0	0	0	0	0	0	0	0	0	0	1	1	0	0	0	0	0	0	0	1	0	0
AAATTGG	2	0	0	0	0	3	0	0	0	1	1	1	0	0	0	0	0	0	0	1	0	0	0	0	0	0	0	0	0	0	0	0	0	0	0	0	0	0	0	0	0	0	0	1	1	1	1	0	0
AAATTGT	2	0	0	0	0	1	0	1	0	2	1	0	0	1	0	0	0	1	0	1	0	0	0	0	0	0	0	0	0	0	0	0	0	0	0	0	0	1	1	0	0	0	0	1	1	1	0	1	0
AAATTTA	0	0	0	0	5	0	0	0	0	0	0	0	0	0	1	0	0	0	3	3	0	0	0	0	0	0	1	0	0	0	0	0	0	0	0	0	0	0	0	0	0	1	0	3	3	3	0	0	0
AAATTTC	2	0	0	0	1	0	0	0	0	0	0	0	0	2	0	0	0	2	0	0	0	0	0	0	0	0	1	0	0	0	0	0	0	0	0	0	0	1	1	0	0	0	0	1	1	1	0	0	0
AAATTTG	2	0	0	0	0	1	0	0	0	0	2	0	0	0	1	0	0	0	1	1	0	0	0	0	0	0	1	0	0	0	0	0	0	0	0	0	0	2	2	0	0	0	0	0	0	0	0	2	0
AACAAAA	3	0	1	0	2	2	0	2	1	2	0	0	1	1	0	0	0	1	3	2	0	0	0	1	4	0	0	0	0	0	0	0	0	0	1	1	1	3	3	0	0	0	2	3	3	3	1	0	0
AACAAAC	1	1	0	0	2	0	0	2	0	0	0	0	1	0	0	0	0	0	1	0	0	0	0	0	1	0	2	0	0	0	0	0	0	0	0	0	0	0	0	0	0	1	0	0	0	0	1	1	0
AACAAAG	0	1	0	0	0	0	0	4	0	1	0	0	0	0	0	0	0	2	0	0	0	0	0	0	1	0	1	0	1	0	0	0	0	0	1	1	0	3	3	0	0	1	0	0	0	0	1	0	1
AACAAAT	0	0	0	0	2	0	0	2	0	1	1	0	0	0	2	0	0	0	1	0	0	0	0	0	0	0	0	0	0	0	0	0	0	0	0	0	0	0	0	0	0	2	0	2	1	3	0	1	0
AACAACA	1	1	1	0	0	3	1	1	0	5	0	0	1	0	0	0	1	0	2	0	0	0	0	1	1	0	0	0	0	0	0	0	0	0	0	0	0	1	1	0	0	0	0	0	0	0	0	1	0
AACAACC	1	0	0	0	0	0	0	0	0	0	0	0	1	0	0	0	0	0	1	0	0	0	0	0	0	0	0	0	0	0	0	0	0	0	0	0	0	0	0	0	1	0	1	0	0	0	2	0	0
AACAACG	0	0	0	0	0	0	0	0	0	0	0	0	0	0	0	0	0	0	0	0	0	0	0	0	0	0	0	0	1	0	0	0	0	0	0	0	0	0	0	0	0	0	0	0	0	0	0	0	0
AACAACT	1	0	0	0	0	0	0	0	0	0	0	0	0	0	0	0	0	0	0	0	0	0	0	0	1	0	0	0	0	0	0	0	0	0	0	0	0	1	1	0	0	0	0	1	1	1	0	0	0
AACAAGA	0	0	0	0	1	0	1	1	1	0	2	1	1	0	0	0	0	2	0	1	0	0	0	1	1	0	1	0	0	0	0	0	0	0	1	1	0	1	1	0	0	0	0	0	1	0	1	0	1
AACAAGC	0	0	0	0	0	0	2	0	0	1	0	1	0	0	0	0	0	0	1	0	0	0	0	0	0	0	0	0	1	0	0	0	0	0	0	0	1	0	0	1	1	1	0	0	0	0	1	0	0
AACAAGG	1	0	0	0	1	0	0	0	0	0	1	0	0	0	0	0	0	1	0	0	0	0	0	0	0	0	0	0	1	0	0	0	0	0	0	0	0	0	0	1	1	0	0	0	0	0	0	1	0
AACAAGT	0	0	0	0	0	0	1	2	1	0	0	0	0	0	0	0	0	2	0	1	0	0	0	0	0	0	0	0	0	0	0	0	0	0	0	0	0	0	0	1	0	0	0	1	1	1	0	1	0
AACAATA	3	0	0	0	0	0	0	0	0	1	0	0	0	0	0	0	0	1	0	0	0	0	0	0	1	0	1	0	0	0	0	0	0	0	0	0	0	0	0	0	0	0	0	0	0	0	2	1	0
AACAATC	0	0	0	0	1	0	0	0	0	0	0	0	0	0	0	0	0	0	1	0	0	0	0	0	0	0	0	0	0	0	0	0	0	0	0	0	1	0	0	0	0	0	0	0	0	0	0	0	0
AACAATG	1	0	3	0	1	0	0	0	0	1	0	0	1	0	0	0	0	1	1	0	0	0	0	0	0	0	0	0	0	0	0	0	0	0	0	0	0	1	1	0	0	0	0	0	0	0	0	0	0
AACAATT	1	0	0	0	0	1	0	0	0	0	0	0	0	0	0	0	0	0	0	0	0	0	0	1	0	0	0	0	0	0	0	0	0	0	0	0	0	0	0	0	0	1	0	1	1	1	2	0	0
AACACAA	0	1	0	0	0	0	0	0	0	0	3	0	0	0	0	0	0	0	1	0	0	0	0	0	0	0	0	0	0	1	1	1	2	1	0	0	0	0	0	0	0	0	0	0	0	0	2	1	0
AACACAC	0	1	0	0	1	1	1	1	0	0	2	0	0	0	0	1	0	2	0	0	0	0	0	0	0	0	0	0	0	0	0	0	0	0	0	0	0	1	1	0	0	1	0	0	0	0	1	0	0
AACACAG	0	1	0	0	2	0	4	2	0	1	0	0	4	0	0	0	0	0	1	0	0	0	0	2	1	0	0	0	0	0	0	0	0	0	0	0	0	1	1	0	0	0	0	0	0	0	1	1	0
AACACAT	2	0	0	0	1	0	0	1	0	0	2	0	1	1	0	0	0	1	1	0	0	0	0	2	0	0	0	0	0	0	0	0	0	0	0	0	0	0	0	0	0	0	0	0	0	0	0	1	0
AACACCA	0	1	0	0	0	1	1	0	0	0	1	0	0	0	1	0	0	0	0	1	0	0	0	1	0	0	0	0	1	1	1	1	0	1	1	1	0	1	1	0	0	0	0	1	1	1	2	1	0
AACACCC	0	1	0	0	0	0	1	1	0	0	0	0	1	0	0	1	0	0	0	0	0	1	1	1	0	0	1	0	0	0	0	0	0	0	0	0	0	0	0	1	0	0	1	0	0	0	0	1	0
AACACCG	0	2	0	0	0	1	0	1	1	1	0	0	0	0	0	0	0	0	0	0	0	0	0	0	0	0	1	0	0	0	0	0	0	0	0	0	0	2	2	0	0	0	0	0	0	0	0	0	0
AACACCT	1	1	0	0	0	0	1	0	0	0	0	0	0	1	0	0	0	0	0	0	0	0	0	0	0	0	0	0	0	0	0	0	0	0	1	1	0	2	1	0	0	0	0	1	1	1	0	0	1
AACACGA	0	0	0	0	1	0	0	0	0	0	0	0	0	0	0	0	0	0	0	0	0	0	0	0	1	0	0	0	0	0	0	0	0	0	1	1	0	0	0	0	0	0	0	0	0	0	1	0	0
AACACGC	0	0	0	0	0	0	0	1	0	0	0	0	0	0	0	0	0	0	0	0	0	0	0	0	0	0	0	0	0	0	0	0	0	0	0	0	0	0	0	0	0	0	0	0	0	0	0	0	0
AACACGG	0	0	0	0	0	0	0	0	0	2	0	0	0	0	0	0	0	0	0	1	0	0	0	0	0	0	0	0	0	0	0	0	0	0	0	0	0	1	1	0	0	0	0	0	0	0	0	1	0
AACACGT	0	2	0	0	1	1	0	0	0	0	0	0	0	0	0	0	0	0	0	0	0	0	0	0	0	0	0	0	0	0	0	0	0	0	1	1	0	0	0	0	0	0	0	0	0	0	0	0	0
AACACTA	0	1	0	0	0	0	0	0	0	0	0	0	0	0	0	0	0	0	0	0	0	0	0	0	0	0	0	1	0	0	0	0	0	0	0	0	0	1	1	0	0	0	0	0	0	0	0	0	0
AACACTC	1	0	0	0	1	0	0	0	0	0	0	0	0	0	0	0	0	0	0	0	0	0	0	0	0	0	0	0	0	0	0	0	0	0	0	0	0	0	0	0	0	0	0	0	0	0	0	0	0
AACACTG	1	2	0	0	2	3	0	0	1	1	1	0	0	0	0	0	0	1	0	0	0	0	0	0	0	0	0	0	0	0	0	0	0	0	0	0	0	1	1	0	0	1	0	0	0	0	0	0	0
AACACTT	0	1	0	0	0	0	0	0	0	0	0	0	0	0	0	0	0	0	1	0	0	0	0	1	0	0	0	0	0	0	1	1	1	1	0	0	0	0	0	0	0	0	0	0	0	0	0	0	0
AACAGAA	2	1	0	0	0	0	1	3	0	0	1	0	1	0	0	0	0	2	3	0	0	0	0	0	1	0	0	0	0	0	0	0	0	0	0	0	0	0	0	0	0	0	0	1	1	1	2	1	0
AACAGAC	0	1	0	0	0	0	0	1	0	0	0	0	0	0	0	0	0	1	1	0	0	1	1	0	0	0	0	0	0	0	0	0	1	0	0	0	0	0	0	0	0	0	0	0	0	0	0	0	0
AACAGAG	0	0	0	0	0	0	0	1	0	0	0	0	1	0	2	0	0	1	1	0	0	0	0	0	1	0	0	0	0	0	0	0	0	0	0	0	0	1	1	0	1	1	1	0	0	0	3	0	0
AACAGAT	1	0	0	0	0	0	0	0	0	0	1	0	0	0	1	0	0	0	1	1	0	0	0	1	0	2	0	0	0	0	0	0	0	0	0	0	0	0	0	0	0	0	0	0	0	0	1	0	0
AACAGCA	1	1	0	0	1	0	0	1	0	2	0	0	0	0	0	0	0	1	2	0	0	0	0	1	1	1	1	0	1	0	0	0	0	0	0	0	0	1	1	0	0	1	1	0	0	0	0	0	0
AACAGCC	1	0	1	0	2	0	0	3	0	1	0	0	0	0	0	0	0	1	0	0	0	0	0	1	0	0	0	0	0	0	0	0	0	0	0	0	0	1	1	0	1	1	0	1	1	1	0	0	0
AACAGCG	0	1	0	0	0	0	1	1	0	0	0	0	0	0	1	0	0	0	0	0	0	0	0	0	0	0	0	0	0	0	0	0	0	0	0	0	0	0	0	0	0	0	0	0	0	0	0	1	0
AACAGCT	0	0	0	0	0	1	1	1	0	0	0	0	0	0	4	0	0	0	0	0	1	0	0	0	0	0	0	0	0	0	0	0	0	0	0	0	0	2	2	0	1	0	0	1	1	1	0	0	0
AACAGGA	0	2	0	0	2	1	0	0	0	0	0	0	1	1	0	1	0	0	0	0	1	0	0	1	0	0	0	0	0	0	0	0	0	0	0	0	0	4	4	0	1	1	0	1	1	1	0	0	1
AACAGGC	0	0	0	0	2	0	1	1	0	1	1	0	1	0	0	0	0	1	0	1	0	0	0	0	2	0	0	0	0	0	0	0	0	0	0	0	0	1	1	0	1	0	0	0	0	0	0	1	0
AACAGGG	1	0	0	0	2	0	0	1	0	0	0	1	0	0	0	0	1	1	0	0	0	0	0	0	2	0	0	1	0	0	0	0	0	0	0	0	0	2	2	0	0	0	0	0	0	0	0	0	1
AACAGGT	1	0	0	0	0	2	0	0	0	0	0	0	1	1	0	0	0	0	0	0	0	1	1	0	0	0	0	0	0	0	0	0	0	0	0	0	0	1	1	0	3	2	0	0	0	0	0	1	0
AACAGTA	0	0	0	0	0	1	0	0	0	1	0	0	0	0	0	0	0	0	0	0	0	0	0	3	0	0	0	0	0	0	0	0	0	0	0	0	0	0	0	0	0	0	0	0	0	0	0	0	0
AACAGTC	1	0	0	0	0	0	0	1	0	0	0	0	0	0	0	0	0	0	0	0	0	0	0	1	0	0	0	0	0	0	0	0	0	0	0	0	0	0	1	0	1	0	0	0	0	0	1	1	0
AACAGTG	1	0	1	0	1	0	1	1	0	0	0	0	0	0	0	0	0	1	0	0	1	0	0	1	0	0	0	0	0	0	0	0	0	0	0	0	0	1	1	0	0	0	0	0	0	0	1	0	0
AACAGTT	1	0	0	0	1	1	0	0	0	1	0	1	0	0	0	0	0	1	0	0	0	0	0	1	0	0	1	0	0	0	0	0	0	0	1	1	0	0	0	0	0	1	0	0	0	0	0	1	1
AACATAA	0	0	0	0	0	0	0	0	0	0	0	0	0	0	0	0	0	0	0	1	0	0	0	0	0	0	0	0	0	0	0	0	0	0	0	0	0	1	1	0	0	0	0	0	0	0	0	2	0
AACATAC	0	0	0	0	0	1	0	0	0	0	0	0	0	0	0	0	0	0	1	0	0	0	0	0	0	0	0	1	0	0	0	0	0	0	1	0	0	1	1	1	0	0	0	0	0	0	1	0	0
AACATAG	0	0	0	0	0	0	0	2	0	0	1	0	0	0	0	0	0	0	0	0	0	0	0	0	0	0	0	0	0	1	1	1	1	1	0	0	0	0	0	0	0	0	0	1	1	0	0	0	0
AACATAT	0	1	0	0	1	0	0	0	0	0	3	0	0	1	0	0	0	1	1	0	0	0	0	0	0	0	0	0	0	0	0	0	0	0	0	0	0	0	0	0	0	0	1	1	1	2	0	0	0
AACATCA	1	1	0	0	2	1	0	0	0	0	0	0	0	0	1	0	0	1	2	0	1	0	0	0	0	0	1	0	0	0	0	0	0	0	0	0	0	0	0	0	0	0	0	0	0	0	2	1	0
AACATCC	0	0	0	0	0	0	0	0	0	1	0	0	0	0	1	0	0	1	0	0	0	0	0	3	1	0	0	1	0	1	1	1	1	1	0	0	0	1	0	0	1	0	1	0	0	0	0	2	0
AACATCG	0	0	1	0	0	0	0	0	0	1	0	0	0	0	0	0	0	0	0	0	0	0	0	0	0	0	0	0	0	0	0	0	0	0	0	0	0	0	0	0	0	0	0	0	0	0	0	0	0
AACATCT	1	0	0	0	0	0	1	0	0	0	0	0	1	0	0	0	0	1	1	1	0	0	0	2	0	0	0	0	1	0	0	0	0	0	0	0	0	0	0	0	1	0	0	0	0	0	0	0	0
AACATGA	1	0	0	0	0	0	1	1	0	1	1	0	0	0	0	0	0	1	0	0	0	0	0	0	0	0	0	0	0	0	0	0	0	0	0	0	0	0	0	0	0	2	0	1	1	1	0	1	0
AACATGC	1	0	0	0	1	0	0	1	0	0	1	0	0	0	0	0	0	0	0	0	0	0	0	0	0	0	1	0	0	0	0	0	0	0	0	0	0	1	1	0	1	0	0	0	0	0	1	0	0
AACATGG	2	0	0	0	1	1	0	1	0	0	0	0	0	1	0	1	0	0	0	1	0	0	0	1	0	0	0	0	0	0	0	0	0	0	0	0	0	0	0	0	0	0	1	0	0	0	0	1	0
AACATGT	1	0	0	0	1	0	0	3	0	0	1	0	1	0	0	0	0	0	1	0	0	0	0	1	0	0	0	0	0	0	0	0	0	0	0	0	0	3	4	0	0	0	0	0	0	0	2	0	1
AACATTA	0	0	0	0	1	0	1	1	0	0	0	0	0	0	0	0	0	0	0	0	0	0	0	0	0	0	0	1	0	0	0	0	0	0	0	0	0	0	0	0	0	0	0	0	0	0	0	2	0
AACATTC	1	0	0	0	1	0	1	0	1	1	0	0	0	1	0	0	0	0	0	0	0	0	0	0	0	0	0	0	0	0	0	0	0	0	0	0	0	1	1	0	1	0	1	0	0	0	0	1	1
AACATTG	3	0	0	0	0	0	0	1	0	0	0	0	0	0	0	0	1	1	0	0	0	0	0	0	0	0	0	0	0	0	0	0	0	0	0	0	0	0	0	0	0	1	1	0	0	0	1	0	0
AACCAAA	1	0	1	1	1	1	1	0	0	1	1	0	0	0	0	0	0	0	0	2	0	0	0	0	3	0	0	0	0	0	0	0	0	0	0	0	0	1	1	0	0	2	0	1	1	1	1	0	0
AACCAAC	2	0	0	0	0	0	1	0	0	0	0	0	0	0	0	0	0	0	1	0	0	0	0	1	0	0	0	0	0	0	0	0	0	0	1	1	0	0	0	0	0	0	0	1	1	1	0	0	0
AACCAAG	0	0	0	0	0	2	0	0	0	1	0	0	0	0	0	0	0	0	0	0	0	0	0	0	0	0	0	0	0	0	0	0	0	0	1	1	0	0	0	0	0	0	0	1	1	1	1	0	0
AACCAAT	0	0	0	0	0	1	0	0	0	1	0	1	0	0	0	0	0	0	1	0	0	0	0	0	0	0	0	0	0	0	0	0	0	0	1	0	0	0	0	0	0	0	0	1	2	1	3	1	0
AACCACA	1	0	1	0	0	0	0	1	0	0	0	0	0	0	1	0	0	2	1	0	0	0	0	0	0	0	0	0	0	0	0	0	0	0	0	0	0	0	0	1	0	0	0	0	0	0	1	0	0
AACCACC	1	0	0	0	0	0	0	0	0	0	0	0	0	0	0	0	0	0	0	0	0	0	0	1	0	0	0	0	0	0	0	0	0	0	0	0	0	0	0	0	2	0	0	0	0	0	1	1	0
AACCACG	0	0	1	0	0	0	0	0	0	0	0	0	1	0	0	0	0	0	0	0	0	0	0	1	0	0	0	0	0	0	0	0	0	0	0	0	0	1	1	0	0	0	0	0	0	0	0	0	0
AACCACT	1	0	0	0	0	0	2	0	0	1	1	0	0	1	0	0	0	0	0	0	0	0	0	0	1	0	0	0	0	0	0	0	0	0	0	0	0	1	1	0	0	0	0	0	0	0	1	0	0
AACCAGA	0	0	0	0	0	0	0	2	0	0	0	1	1	0	1	0	1	0	0	0	0	0	0	1	1	0	2	0	0	0	0	0	0	0	0	0	0	1	1	0	2	1	0	0	0	0	0	0	0
AACCAGC	1	1	0	0	2	0	1	2	0	0	0	0	0	0	0	1	0	0	0	0	3	0	0	2	0	1	0	0	2	0	0	0	0	0	0	0	0	0	0	0	2	1	0	0	0	0	0	0	0
AACCAGG	0	0	1	0	0	0	0	2	0	0	0	0	0	0	0	0	0	1	2	0	0	0	0	0	1	0	1	0	0	0	0	0	0	0	0	0	0	2	2	0	2	1	0	0	0	0	0	2	1
AACCAGT	1	0	0	0	0	1	1	0	0	0	0	0	0	0	0	0	0	0	0	0	0	0	0	0	0	0	0	0	0	0	0	0	0	0	0	0	0	0	0	0	0	0	0	0	0	0	1	0	0
AACCATA	0	0	0	0	0	0	0	0	0	0	0	0	0	0	0	0	0	0	0	0	0	0	0	0	1	0	0	0	0	1	1	0	1	1	0	0	0	0	0	0	0	0	0	0	0	0	0	0	0
AACCATC	0	0	0	0	0	0	5	2	0	2	0	0	0	0	0	0	0	0	0	0	0	0	0	0	0	0	0	0	0	0	0	0	0	0	0	0	0	1	1	0	0	0	0	0	0	0	1	0	0
AACCATG	0	1	0	0	0	0	2	1	0	0	0	1	1	0	0	0	0	0	0	1	0	1	1	1	0	0	0	0	0	0	0	0	0	0	1	1	0	0	0	0	0	0	0	0	0	0	2	0	0
AACCATT	0	0	0	0	0	0	0	0	0	0	0	0	0	0	0	0	0	1	0	1	0	0	0	0	0	0	0	0	0	0	0	0	0	0	0	0	0	0	0	0	0	0	0	1	1	1	1	1	0
AACCCAA	0	0	0	0	1	0	0	1	0	0	0	0	0	0	0	0	0	0	1	0	0	0	0	0	1	1	1	0	0	0	0	0	0	0	0	0	0	1	1	0	0	1	0	0	0	0	0	0	0
AACCCAC	1	0	0	0	3	0	0	1	0	0	0	0	0	0	0	0	0	0	1	0	0	0	0	0	0	0	1	0	0	0	0	0	0	0	0	0	0	0	0	0	0	0	0	0	0	0	0	1	0
AACCCAG	0	0	0	0	1	0	2	1	0	0	1	0	1	0	0	0	0	1	0	0	0	0	0	2	0	0	0	0	1	0	0	0	0	0	0	0	0	0	0	0	0	2	0	0	0	0	0	0	0
AACCCAT	0	0	0	0	1	1	0	1	0	0	0	0	0	0	0	0	1	1	0	0	0	0	0	0	0	0	0	0	0	0	0	0	0	0	1	1	0	1	1	0	1	1	0	0	0	0	0	0	0
AACCCCA	3	0	0	0	1	0	0	0	0	2	0	1	0	0	0	0	0	0	1	0	1	0	0	1	0	1	1	0	0	0	0	0	0	0	0	0	0	1	1	0	1	1	0	0	0	0	2	0	0
AACCCCC	0	0	0	1	0	1	1	0	0	0	0	0	0	0	1	0	0	0	0	0	0	0	0	0	0	0	0	0	0	0	0	0	0	0	0	0	0	0	0	0	0	0	0	0	0	0	0	0	0
AACCCCG	0	1	0	0	0	0	0	1	0	0	0	0	0	0	0	0	0	0	0	0	0	0	0	1	0	0	0	0	0	1	1	1	1	1	0	0	0	1	1	0	0	0	0	0	0	0	0	1	0
AACCCCT	1	1	0	0	0	1	0	1	0	0	0	0	1	1	0	0	1	0	0	0	0	0	0	1	0	0	1	1	0	0	0	0	0	0	0	0	0	1	1	0	1	0	0	0	0	0	0	1	0
AACCCGA	0	0	0	0	0	0	0	0	0	0	0	0	1	0	0	0	0	0	0	0	0	0	0	0	0	0	0	0	0	0	0	0	0	0	0	0	0	0	0	0	0	0	0	0	0	0	0	0	0
AACCCGC	0	0	0	0	0	1	0	0	0	0	0	0	0	0	1	0	0	0	0	0	2	0	0	0	0	0	0	0	0	0	0	0	0	0	1	0	0	0	0	0	0	0	0	0	0	0	0	0	0
AACCCGG	0	0	0	0	0	0	0	1	0	0	0	0	0	0	0	0	0	0	0	0	1	0	0	0	0	0	0	0	0	1	1	0	1	1	1	1	0	1	1	0	0	0	0	0	0	0	0	0	0
AACCCGT	0	0	0	0	0	0	0	0	0	0	0	0	0	0	1	0	0	0	0	0	0	0	0	0	0	0	0	0	0	0	0	0	0	0	0	0	0	0	0	0	0	0	0	0	0	0	0	0	0
AACCCTA	1	0	1	0	0	0	0	0	0	0	0	0	1	0	0	0	0	0	0	0	0	0	0	0	0	0	0	0	0	0	0	0	0	0	0	0	0	1	1	0	1	1	1	0	0	0	0	0	0
AACCCTC	0	1	0	0	1	1	0	1	0	0	0	0	0	0	0	0	0	0	0	0	0	0	0	0	2	0	0	0	0	0	0	0	0	0	0	0	0	0	0	0	0	0	0	0	0	0	0	0	0
AACCCTG	0	1	1	0	1	2	0	0	0	3	0	1	0	0	0	0	0	0	0	0	0	0	0	2	0	0	0	0	0	0	0	0	0	0	0	0	0	0	0	0	0	0	0	1	1	1	0	0	0
AACCCTT	1	0	0	0	0	0	0	0	0	0	0	0	2	0	0	0	0	0	0	0	0	0	0	1	2	0	0	0	0	1	1	1	1	1	0	0	0	2	2	0	0	0	0	0	0	0	2	0	0
AACCGAA	0	0	0	0	0	0	0	0	0	0	0	0	0	0	0	0	0	0	0	0	0	0	0	1	0	0	0	0	0	0	0	0	0	0	0	0	0	0	0	0	0	0	0	0	0	0	0	0	0
AACCGAC	0	0	0	0	0	0	0	0	0	0	0	0	0	0	0	0	0	0	0	0	0	0	0	0	0	0	0	0	0	0	0	0	0	0	0	0	0	0	0	0	0	0	0	0	0	0	0	0	0
AACCGAG	1	0	0	0	0	1	0	0	0	0	0	0	0	0	0	0	0	0	0	0	0	0	0	0	0	0	0	0	0	0	0	0	0	0	0	0	0	0	0	0	0	0	0	0	0	0	0	0	0
AACCGAT	1	0	0	0	0	0	0	0	0	0	0	0	0	0	0	0	0	0	0	0	0	0	0	0	0	0	0	0	0	0	0	0	0	0	0	0	0	0	0	0	0	0	0	0	0	0	0	0	0
AACCGCA	0	0	0	0	0	0	0	0	0	0	0	0	0	0	0	0	0	0	0	0	0	0	0	0	0	0	0	0	0	0	0	0	0	0	0	0	0	0	0	0	0	0	0	0	0	0	0	0	0
AACCGCC	0	0	0	0	0	0	0	0	0	0	0	0	0	0	0	0	0	0	1	0	0	0	0	0	0	0	0	0	0	0	0	0	0	0	0	0	0	1	1	0	0	1	0	0	0	0	0	0	0
AACCGCG	0	0	0	0	0	0	0	0	0	0	0	0	0	0	1	0	0	0	0	0	0	0	0	0	0	0	0	0	0	0	0	0	0	0	0	0	0	1	1	0	0	0	0	0	0	0	0	0	0
AACCGCT	0	0	0	0	0	0	0	0	0	0	0	0	0	0	0	0	0	1	0	0	0	0	0	0	0	0	0	0	0	0	0	0	0	0	0	0	0	0	0	0	0	0	0	0	0	0	0	0	0
AACCGGA	0	0	0	0	0	0	0	0	0	0	0	0	0	0	0	0	0	0	0	0	0	0	0	0	0	0	0	0	0	0	0	0	0	0	0	0	0	0	0	0	0	0	0	0	0	0	0	0	0
AACCGGC	0	0	0	0	0	1	0	0	0	0	0	0	0	0	0	0	0	0	0	0	1	0	0	0	0	0	0	0	0	0	0	0	0	0	0	1	0	0	0	0	0	0	0	0	0	0	0	0	0
AACCGGG	0	0	0	0	0	0	0	0	0	0	0	0	1	0	0	0	0	0	0	0	0	0	0	0	0	1	0	0	0	0	0	0	0	0	0	0	0	0	0	0	2	0	0	0	0	0	0	0	0
AACCGGT	0	0	0	0	0	0	0	0	0	0	0	0	0	0	0	0	0	0	0	0	0	0	0	0	0	0	0	0	0	0	0	0	0	0	0	0	0	0	0	0	0	0	0	0	0	0	0	0	0
AACCGTA	0	0	1	0	0	0	0	1	0	0	0	0	0	0	0	0	0	0	0	0	0	0	0	0	0	0	0	0	0	0	0	0	0	0	0	0	0	0	0	0	0	0	0	0	0	0	0	1	0
AACCGTC	1	0	0	0	0	0	0	0	0	0	0	0	0	0	0	0	0	0	0	0	0	0	0	0	1	0	0	0	0	0	0	0	0	0	0	0	0	1	1	0	0	0	0	0	0	0	0	0	0
AACCGTG	1	0	0	0	0	2	0	0	0	0	0	0	0	0	0	0	0	0	0	0	0	0	0	0	0	0	0	0	0	0	0	0	0	0	0	0	0	1	0	0	0	0	0	0	0	0	0	0	0
AACCGTT	0	1	0	0	0	0	0	0	0	0	0	0	0	0	0	0	0	0	0	0	0	0	0	0	0	0	0	0	0	0	0	0	0	0	0	0	0	0	0	0	0	0	0	0	0	0	0	0	0
AACCTAA	0	0	0	0	1	0	0	0	0	0	0	0	0	0	0	0	0	0	1	0	0	1	1	0	1	0	0	0	0	0	0	0	0	0	0	0	0	1	1	0	0	0	0	0	0	0	0	1	0
AACCTAC	0	0	0	0	1	0	0	0	0	0	1	0	0	0	0	0	0	0	0	0	0	0	0	0	0	0	0	0	0	0	0	0	0	0	0	0	0	0	0	0	0	0	0	0	0	0	0	0	0
AACCTAG	0	0	0	0	1	0	0	0	0	1	1	0	0	0	0	0	0	0	0	1	0	0	0	0	0	0	0	0	0	0	0	0	0	0	0	0	0	0	0	0	1	0	0	0	0	0	0	2	0
AACCTAT	0	0	1	0	0	0	0	0	0	0	0	0	0	1	1	0	0	0	0	1	0	0	0	0	0	0	0	0	0	0	0	0	0	0	0	0	0	1	1	0	0	0	0	0	0	0	1	0	0
AACCTCA	0	1	0	0	0	0	0	1	0	0	0	0	1	0	0	0	0	2	0	0	0	1	1	2	0	0	0	0	0	0	0	0	0	0	1	1	0	1	1	0	0	0	0	0	0	0	1	1	0
AACCTCC	0	0	0	0	1	1	0	2	0	1	0	0	1	0	0	0	0	0	0	0	0	0	0	1	0	0	0	0	0	1	1	1	1	1	0	0	0	1	1	0	0	0	1	0	0	0	1	1	0
AACCTCG	0	0	0	0	0	0	0	0	0	0	0	0	0	0	0	1	0	0	0	0	0	0	0	0	0	0	0	0	0	0	0	0	0	0	0	0	0	0	0	0	0	0	0	0	0	0	0	0	0
AACCTCT	0	0	0	0	0	0	0	1	0	0	0	0	0	0	1	0	0	2	1	0	0	0	0	1	0	0	0	0	0	0	0	0	0	0	0	0	0	1	1	0	0	0	0	1	2	1	1	2	0
AACCTGA	0	0	0	0	1	0	0	0	0	0	0	0	0	0	0	0	0	0	0	0	0	1	1	2	1	0	0	0	0	0	0	0	0	0	1	1	0	0	0	0	1	0	0	1	1	1	1	0	0
AACCTGC	0	0	0	0	0	0	0	0	0	0	1	0	0	0	2	0	1	0	0	0	0	0	0	0	0	0	0	0	0	0	0	0	0	0	0	1	0	0	0	0	0	0	2	0	0	0	1	0	0
AACCTGG	0	1	0	0	0	0	0	2	0	2	0	0	0	0	1	0	1	1	1	0	0	0	0	1	0	0	1	0	0	1	1	2	1	1	0	0	0	2	2	0	0	0	2	0	0	0	1	0	1
AACCTGT	1	0	0	0	0	1	0	0	0	0	0	0	1	1	0	0	0	1	0	0	0	1	1	1	0	0	0	0	0	0	0	0	0	0	0	0	0	0	0	0	4	2	0	0	0	0	0	0	0
AACCTTA	0	0	0	0	0	1	0	0	0	0	0	0	0	0	0	0	0	0	0	0	0	0	0	0	0	0	0	0	0	0	0	0	0	0	0	0	0	0	0	0	0	0	0	0	0	0	0	1	0
AACCTTC	0	0	0	0	2	0	1	2	0	0	0	0	0	1	0	0	0	0	1	1	0	0	0	0	0	0	0	0	0	0	0	0	0	0	0	0	0	0	0	0	1	1	0	0	0	0	0	0	0
AACCTTG	0	0	0	0	1	0	0	0	0	0	0	0	0	0	0	0	0	2	0	0	0	0	0	0	0	0	0	0	0	0	0	1	0	0	0	0	0	0	1	0	0	0	0	0	0	0	1	0	0
AACGAAA	0	1	0	0	0	0	0	0	0	0	0	0	0	0	0	0	0	0	0	0	0	0	0	0	0	0	0	0	0	0	0	0	0	0	0	0	0	1	1	0	0	0	0	0	0	0	0	0	0
AACGAAC	0	0	0	0	0	0	0	0	0	0	0	0	0	0	0	0	0	0	0	0	0	0	0	0	0	0	0	0	0	0	0	0	0	0	0	0	0	0	0	0	0	0	0	0	0	0	0	0	0
AACGAAG	0	0	0	0	0	0	0	0	0	0	0	0	0	0	0	0	0	0	0	0	1	1	1	0	0	0	0	0	0	0	0	0	0	0	0	0	0	0	0	0	0	0	0	0	0	0	0	0	0
AACGAAT	1	0	0	0	0	0	0	0	0	0	0	0	0	0	0	0	0	0	0	1	0	0	0	0	0	0	0	0	0	0	0	0	0	0	0	0	0	0	0	0	0	0	0	0	0	0	0	0	0
AACGACA	0	0	0	0	0	0	0	0	0	0	0	0	0	0	0	0	0	0	0	0	0	0	0	0	0	0	0	0	0	0	0	0	0	0	0	0	0	0	0	0	0	0	0	1	1	1	0	0	0
AACGACC	0	0	0	0	0	0	0	0	0	0	0	0	0	0	0	0	0	0	0	0	0	1	1	1	0	0	0	0	0	0	0	0	0	0	0	0	0	0	0	0	0	1	0	0	0	0	0	0	0
AACGACG	0	0	0	0	0	0	0	0	0	0	0	0	0	0	0	0	0	0	0	0	0	0	0	0	0	0	0	0	0	0	0	0	0	0	0	0	0	0	0	0	0	0	0	0	0	0	1	0	0
AACGACT	0	0	0	0	0	0	0	0	0	0	0	0	1	0	0	0	0	0	0	0	1	0	0	0	0	0	0	0	0	0	0	0	0	0	1	1	0	1	1	0	0	0	0	0	0	0	0	0	0
AACGAGA	0	0	0	0	1	0	0	1	0	0	0	0	0	0	1	0	0	0	0	0	0	0	0	0	0	0	0	0	0	0	0	0	0	0	0	0	0	0	0	0	0	0	0	0	0	0	0	0	0
AACGAGC	0	0	0	0	0	0	0	0	0	0	0	0	0	0	0	0	0	0	0	0	0	0	0	0	0	0	0	0	0	0	0	0	0	0	1	1	0	1	0	0	0	0	0	0	0	0	0	0	0
AACGAGG	1	0	0	0	0	0	0	2	0	0	0	0	0	0	0	0	0	0	0	0	0	0	0	0	0	0	0	1	0	0	0	0	0	0	0	0	0	0	0	0	0	0	0	0	0	0	0	0	0
AACGAGT	0	0	0	0	0	0	0	0	0	0	0	0	0	0	0	0	0	0	0	0	0	0	0	0	0	0	0	0	0	0	0	0	0	0	0	0	0	0	0	0	1	0	0	0	0	0	0	0	0
AACGATA	0	0	0	0	0	0	0	0	0	0	0	0	0	0	0	0	0	0	0	0	0	0	0	0	0	0	0	0	0	0	0	0	0	0	0	0	0	0	0	0	0	0	0	0	0	0	0	0	0
AACGATC	0	0	0	0	0	0	0	0	0	0	0	0	0	0	0	0	0	0	0	0	0	0	0	0	0	0	0	0	0	0	0	0	0	0	0	0	0	0	0	0	0	0	0	0	0	0	1	0	0
AACGATG	0	0	1	0	0	0	0	0	0	0	0	0	0	0	0	0	0	0	0	0	0	0	0	0	0	0	0	0	0	0	0	0	0	0	0	0	0	0	0	0	0	0	0	0	0	0	0	0	0
AACGATT	0	0	0	0	0	0	0	0	0	0	0	0	0	0	0	0	0	0	0	0	0	0	0	0	0	0	0	0	0	0	0	0	0	0	0	0	0	0	0	0	0	0	0	0	0	0	0	0	0
AACGCAA	2	0	0	0	0	1	0	0	0	0	0	0	0	0	0	0	0	0	0	0	0	0	0	0	0	0	0	0	0	0	0	0	0	0	0	0	0	0	0	0	0	0	0	0	0	0	1	0	0
AACGCAC	0	0	0	0	0	0	0	0	0	0	0	0	0	0	0	0	0	0	0	1	0	0	0	0	0	0	0	0	0	0	0	0	0	0	0	0	0	0	0	0	0	0	0	0	0	0	1	0	0
AACGCAG	0	0	0	0	0	0	0	0	0	0	0	0	0	0	0	0	0	1	0	0	1	0	0	0	0	0	0	0	1	0	0	0	0	0	0	0	0	0	0	0	0	0	0	0	0	0	2	0	0
AACGCAT	1	0	0	0	0	0	0	1	0	0	0	0	0	0	0	0	0	0	0	0	0	0	0	0	0	0	0	0	0	0	0	0	0	0	0	0	0	1	1	0	0	0	0	0	0	0	0	0	0
AACGCCA	0	0	0	0	0	0	0	0	0	0	0	0	0	0	0	0	0	0	0	0	0	0	0	0	0	0	0	0	0	0	0	0	0	0	0	0	0	0	0	0	0	0	0	0	0	0	0	0	0
AACGCCC	0	0	0	0	0	0	0	0	0	0	0	0	0	0	0	0	0	0	0	0	0	0	0	0	0	0	0	0	0	0	0	0	0	0	0	0	0	0	0	0	0	0	1	0	0	0	0	0	0
AACGCCG	0	0	0	0	0	0	0	0	0	0	0	0	0	0	0	0	0	0	0	0	0	1	1	0	0	0	0	0	0	0	0	0	0	0	0	0	0	0	0	0	0	0	0	0	0	0	0	0	0
AACGCCT	0	0	0	0	0	0	0	0	0	0	0	0	0	0	0	0	0	0	0	0	0	0	0	0	0	0	0	0	0	0	0	0	0	0	0	0	0	0	0	0	0	0	0	0	0	0	0	0	0
AACGCGA	0	0	0	0	0	0	0	0	0	0	0	0	0	0	0	0	0	0	0	0	0	0	0	0	0	0	0	0	0	0	0	0	0	0	1	1	0	0	0	0	0	0	0	0	0	0	0	0	0
AACGCGC	0	0	0	0	0	1	0	0	0	0	0	0	0	0	0	0	0	0	0	0	0	0	0	0	0	0	0	0	0	0	0	0	0	0	0	0	0	0	0	0	0	0	0	0	0	0	0	0	0
AACGCGG	0	0	0	0	0	0	0	1	0	0	0	0	0	0	0	0	0	0	0	0	0	0	0	0	0	0	0	0	0	0	0	0	0	0	0	0	0	0	0	0	0	0	0	0	0	0	0	0	0
AACGCGT	0	0	0	0	0	0	0	0	0	0	0	0	0	0	0	0	0	0	0	0	0	0	0	0	0	0	0	0	0	0	0	0	0	0	0	0	0	0	0	0	0	0	0	0	0	0	0	0	0
AACGCTA	0	0	0	0	0	0	0	0	0	0	0	0	0	0	0	0	0	0	0	0	0	0	0	0	0	0	0	0	0	0	0	0	0	0	0	0	0	0	0	0	0	0	0	0	0	0	0	0	0
AACGCTC	0	0	0	0	0	0	0	0	0	1	0	0	0	0	0	0	0	0	0	0	0	0	0	0	0	0	0	0	0	0	0	0	0	0	0	0	0	0	0	0	0	0	0	0	0	0	0	0	0
AACGCTG	0	0	0	0	0	0	1	0	0	1	0	0	0	0	0	0	0	0	0	0	0	0	0	0	0	0	0	0	0	0	0	0	0	0	0	0	0	0	0	0	0	0	0	0	0	0	0	1	1
AACGCTT	0	0	0	0	0	0	0	0	0	1	0	0	0	0	0	0	0	0	0	0	0	0	0	0	0	0	0	0	0	0	0	0	0	0	0	0	0	0	0	0	0	0	0	0	0	0	0	0	0
AACGGAA	0	0	0	0	0	0	0	0	0	0	1	0	1	0	0	0	0	0	0	0	0	0	0	0	0	0	0	0	0	0	0	0	0	0	1	1	0	0	0	0	0	0	0	0	0	0	0	0	0
AACGGAC	0	0	0	0	0	1	0	0	0	0	0	0	0	0	0	0	0	0	0	0	1	0	0	0	0	0	0	0	0	0	0	0	0	0	0	0	0	0	0	0	0	0	0	0	0	0	0	0	0
AACGGAG	0	0	0	0	0	1	0	0	0	0	0	0	0	0	1	0	0	0	0	1	0	0	0	0	0	0	1	0	0	0	0	0	0	0	0	0	0	0	0	0	0	0	0	0	0	0	0	0	0
AACGGAT	0	0	0	0	0	0	0	0	0	0	0	0	0	0	0	0	0	0	0	0	0	0	0	0	0	0	0	0	0	0	0	0	0	0	0	0	0	0	0	0	0	0	0	0	0	0	0	0	0
AACGGCA	0	0	0	0	0	0	0	0	0	0	0	0	0	0	1	0	0	0	0	0	0	0	0	0	0	0	0	0	0	0	0	0	0	0	0	0	0	0	0	0	0	0	0	0	0	0	0	0	0
AACGGCC	0	0	0	0	0	0	0	0	1	0	0	0	0	1	1	1	0	0	0	0	1	0	0	0	0	1	0	0	0	0	0	0	0	0	0	0	0	1	1	0	0	0	0	0	0	0	0	0	0
AACGGCG	0	0	0	0	0	0	0	0	0	0	0	0	0	0	0	0	0	0	0	0	1	0	0	0	0	0	0	0	0	0	0	0	0	0	0	0	0	0	0	0	0	0	0	0	0	0	0	0	0
AACGGCT	0	0	0	0	0	0	0	0	0	0	0	0	0	1	0	0	0	0	0	0	0	0	0	0	0	0	0	0	0	0	0	0	0	0	0	0	0	0	0	0	0	0	0	0	0	0	0	0	0
AACGGGA	0	1	0	0	0	0	0	0	1	0	0	0	0	0	1	0	0	0	0	0	0	0	0	0	1	1	0	0	0	0	0	0	0	0	1	1	0	1	1	0	0	0	0	0	0	0	0	0	0
AACGGGC	0	0	0	0	0	0	0	0	0	0	0	0	0	0	0	0	0	0	0	0	0	0	0	0	0	0	0	0	0	0	0	0	0	0	0	0	0	0	1	0	0	0	0	0	0	0	0	0	0
AACGGGG	0	0	0	1	0	0	0	0	0	0	0	0	0	0	0	0	0	0	0	0	0	0	0	0	0	0	0	0	0	1	1	0	1	1	0	0	0	1	1	0	0	0	0	0	0	0	0	0	0
AACGGGT	0	0	0	0	0	0	0	0	0	0	0	0	0	0	0	0	0	0	0	0	1	0	0	0	0	0	0	0	0	0	0	0	0	0	0	0	0	1	1	0	0	0	0	0	0	0	0	0	0
AACGGTA	0	0	0	0	0	0	0	0	0	0	0	0	0	0	0	0	0	0	0	0	0	0	0	0	0	0	0	0	0	0	0	0	0	0	0	0	0	0	0	0	0	0	0	0	0	0	0	0	0
AACGGTC	0	0	0	0	0	0	0	0	0	0	0	0	0	1	0	0	0	0	0	0	0	0	0	0	0	0	0	0	0	0	0	0	0	0	0	0	0	2	1	0	0	0	0	0	0	0	0	0	0
AACGGTG	0	1	0	0	0	0	0	0	0	0	0	0	0	0	0	0	0	1	0	0	0	0	0	0	0	0	0	0	0	0	0	0	0	0	0	0	0	0	0	0	0	0	0	0	0	0	0	0	0
AACGTAA	0	0	0	0	0	0	0	0	0	0	0	0	0	0	0	0	0	0	0	0	0	0	0	0	0	0	0	0	0	0	0	0	0	0	0	0	0	0	0	0	0	0	0	0	0	0	0	0	0
AACGTAC	0	0	0	0	0	0	0	0	0	0	0	0	0	0	0	0	0	0	0	0	0	0	0	0	0	0	0	0	0	0	0	0	0	0	0	0	0	0	0	0	0	0	0	0	0	0	0	1	0
AACGTAG	0	0	0	0	0	0	0	0	0	0	0	0	0	0	0	0	0	0	0	0	0	0	0	0	1	0	0	0	0	0	0	0	0	0	0	0	0	0	0	0	0	0	0	0	0	0	0	0	0
AACGTAT	0	0	0	0	0	0	0	0	0	0	0	0	0	0	0	0	0	0	0	0	0	0	0	0	0	0	0	0	0	0	0	0	0	0	0	0	0	0	0	0	1	0	0	0	0	0	0	0	1
AACGTCA	0	0	0	0	0	0	0	0	0	0	0	0	0	0	0	0	0	0	0	0	0	0	0	0	0	0	0	0	0	0	0	0	0	0	0	0	0	0	0	0	0	0	0	0	0	0	0	0	0
AACGTCC	0	0	0	0	0	0	0	0	0	0	0	0	0	0	0	0	0	0	0	0	1	0	0	0	0	1	0	0	0	0	0	0	0	0	0	0	0	1	1	0	0	0	0	0	0	0	0	0	0
AACGTCG	0	0	0	0	0	1	0	0	0	0	0	0	0	0	0	0	0	0	0	0	0	0	0	0	0	1	0	0	0	0	0	0	0	0	0	0	0	0	0	0	0	0	0	0	0	0	0	0	0
AACGTCT	0	0	0	0	0	1	0	0	0	0	0	0	0	0	0	0	0	0	0	0	0	0	0	0	0	0	0	0	0	0	0	0	0	0	0	0	0	1	1	1	0	0	0	0	0	0	0	0	0
AACGTGA	0	0	0	0	1	0	1	0	0	0	0	0	0	0	0	0	0	0	0	0	0	0	0	1	0	0	0	1	0	0	0	0	0	0	0	0	0	0	0	0	0	0	0	0	0	0	0	0	0
AACGTGC	0	0	0	0	0	0	0	0	0	0	0	0	0	0	0	0	0	0	0	0	0	0	0	0	0	0	0	0	0	0	0	0	0	0	0	0	0	0	0	0	0	0	0	0	0	0	0	0	0
AACGTGG	2	0	0	0	0	1	0	0	0	0	0	0	0	0	0	0	0	0	0	0	0	0	0	1	0	0	0	0	0	0	0	0	0	0	0	0	0	0	0	0	1	0	0	0	0	0	0	0	0
AACGTGT	0	2	0	0	1	0	0	1	0	0	0	0	0	0	1	0	0	0	0	0	0	0	0	0	0	0	0	0	0	0	0	0	0	0	0	0	0	0	0	0	1	0	0	0	0	0	0	0	0
AACGTTA	0	0	0	0	0	0	0	0	0	0	0	0	0	0	0	0	0	0	0	0	0	0	0	0	0	0	0	0	0	0	0	0	0	0	0	0	0	0	0	0	0	0	0	0	0	0	0	0	0
AACGTTC	0	0	0	0	0	0	0	0	0	0	0	0	0	0	0	0	0	0	0	0	0	0	0	1	0	0	0	0	0	0	0	0	0	0	0	0	0	1	1	0	0	0	0	0	0	0	1	0	0
AACGTTG	0	0	0	0	0	0	0	0	0	0	0	0	0	0	0	0	0	0	0	1	0	0	0	0	0	0	0	0	0	0	0	0	0	0	0	0	0	0	0	0	0	0	0	0	0	0	0	0	0
AACTAAA	0	0	0	0	0	2	0	0	0	0	1	0	0	0	0	0	0	0	0	1	0	0	0	0	0	0	0	0	0	0	0	0	0	0	0	0	0	2	2	0	0	0	0	0	0	0	0	0	0
AACTAAC	0	0	0	0	0	0	0	0	0	0	0	1	0	0	0	0	0	0	1	0	0	1	1	0	0	0	0	0	0	0	0	0	0	0	0	0	0	0	0	0	0	0	0	0	0	0	0	1	0
AACTAAG	0	0	1	0	0	1	0	1	0	1	1	0	1	1	0	0	0	0	1	0	0	0	0	0	0	0	0	0	0	0	0	0	0	0	0	0	0	0	0	0	1	0	0	1	1	1	0	0	0
AACTAAT	0	0	0	0	0	0	0	0	0	1	0	0	0	0	0	0	0	0	0	0	0	0	0	0	0	0	1	0	0	0	0	0	0	0	0	0	0	0	0	0	0	0	1	0	0	0	0	0	0
AACTACA	0	0	2	0	0	0	0	0	0	0	0	0	0	0	0	0	0	0	1	0	0	0	0	0	0	0	0	0	0	0	0	0	0	0	0	0	0	0	0	0	0	0	0	0	0	0	1	0	0
AACTACC	1	0	0	0	0	1	0	0	0	0	0	1	0	0	1	0	0	0	0	2	0	0	0	0	0	0	0	0	0	0	0	0	0	0	0	0	0	0	0	0	0	0	1	0	0	0	0	0	0
AACTACG	0	0	0	0	0	0	0	0	0	0	0	0	0	0	0	0	0	0	0	0	0	0	0	0	0	0	0	0	0	0	0	0	0	0	0	0	0	0	0	0	0	0	0	0	0	0	0	0	0
AACTACT	0	0	0	0	0	0	1	0	0	0	0	0	0	0	0	0	0	0	1	0	0	0	0	0	0	0	0	0	0	0	0	0	0	0	0	0	0	0	0	0	0	0	1	0	0	0	0	0	0
AACTAGA	0	0	0	0	0	1	0	0	0	2	0	0	0	0	1	0	0	0	0	0	0	0	0	0	2	0	0	0	0	0	0	0	0	0	0	0	0	0	0	0	0	0	0	1	1	1	0	0	0
AACTAGC	0	0	0	0	0	1	0	0	0	2	0	0	0	1	0	0	0	0	0	0	0	0	0	0	0	0	0	0	0	0	0	0	0	0	0	0	0	0	0	0	0	0	0	0	0	0	0	0	0
AACTAGG	0	0	0	0	0	0	0	0	0	0	0	0	0	0	0	0	0	0	0	0	0	0	0	0	0	0	0	0	0	0	0	0	0	0	0	0	0	1	1	0	0	0	0	0	0	0	1	2	0
AACTAGT	1	0	0	0	0	0	0	0	0	0	0	0	0	0	0	0	0	0	1	0	0	0	0	0	0	0	0	0	0	0	0	0	0	0	0	0	1	0	0	0	0	0	0	0	0	0	2	1	0
AACTATA	0	0	0	0	1	0	0	1	0	0	1	0	0	0	0	0	0	0	0	0	0	0	0	0	0	0	0	0	0	0	0	0	0	0	0	0	0	0	0	0	0	0	0	3	2	2	0	0	0
AACTATC	0	1	0	0	0	0	0	0	0	0	1	0	1	0	0	0	0	1	0	0	0	0	0	0	1	0	0	0	0	0	0	0	0	0	0	0	0	0	0	0	0	0	0	0	0	0	0	0	0
AACTATG	0	0	0	0	0	0	0	0	0	0	0	0	0	0	0	0	0	0	0	0	0	0	0	0	0	0	0	0	0	0	0	0	0	0	0	0	0	0	0	0	0	2	0	0	0	0	0	1	0
AACTATT	0	0	1	0	0	1	0	0	0	1	0	1	0	0	0	0	0	2	2	1	0	0	0	0	0	0	0	0	0	0	0	0	0	0	0	0	0	0	0	0	0	0	0	0	0	0	0	2	0
AACTCAA	1	0	0	0	1	1	0	1	0	1	0	0	0	0	0	0	0	1	0	0	0	0	0	0	1	0	0	0	0	0	0	0	0	0	0	0	0	2	2	0	0	0	0	0	0	0	0	0	0
AACTCAC	0	0	0	0	1	1	0	2	0	2	1	0	0	0	0	0	0	0	0	0	0	0	0	0	0	0	0	0	0	0	0	0	0	0	0	0	0	0	0	0	0	0	0	0	0	0	1	0	0
AACTCAG	0	1	0	0	1	0	0	0	0	0	0	0	1	0	0	0	0	0	1	0	0	0	0	0	0	0	0	0	0	0	0	0	0	0	0	0	0	0	0	0	0	0	2	2	2	3	0	0	0
AACTCAT	0	0	0	0	1	0	1	0	0	0	0	0	1	1	0	0	0	1	1	0	0	0	0	0	2	0	0	0	0	0	0	0	0	0	0	0	0	2	1	0	0	1	0	0	0	0	1	0	0
AACTCCA	1	0	0	0	1	2	0	0	0	1	0	0	1	0	0	0	0	1	0	0	0	0	0	1	1	0	0	0	0	0	0	0	0	0	1	1	0	1	1	0	0	0	0	0	0	0	0	0	0
AACTCCC	1	0	1	0	0	1	0	1	0	0	0	0	1	0	0	0	0	0	0	0	0	0	0	0	0	0	0	0	0	0	0	0	0	0	1	1	0	3	3	0	0	0	0	1	1	1	0	1	0
AACTCCG	0	0	0	0	0	0	0	0	0	0	0	0	0	0	0	1	0	0	0	0	0	0	0	0	0	0	0	0	0	0	0	0	0	0	0	0	1	0	0	0	0	0	0	0	0	0	0	0	0
AACTCCT	0	0	0	1	0	0	0	0	0	0	0	0	0	0	0	0	0	0	2	0	0	0	0	1	1	0	1	0	0	1	1	1	1	1	0	0	1	2	2	0	0	1	0	1	1	1	1	0	0
AACTCGA	0	0	0	0	0	0	0	0	0	0	0	0	0	0	0	0	0	0	0	0	0	0	0	0	0	0	0	0	0	0	0	0	0	0	0	0	0	0	0	0	0	0	1	0	0	0	0	0	0
AACTCGC	0	0	0	0	0	0	0	0	0	0	0	0	0	0	0	0	0	0	0	0	0	0	0	0	0	0	0	0	0	0	0	0	0	0	1	1	0	0	0	0	0	0	0	0	0	0	0	0	0
AACTCGG	0	0	0	0	0	0	0	0	0	0	0	0	0	0	0	0	0	0	0	0	0	0	0	0	0	0	0	0	0	0	0	0	0	0	0	0	0	0	0	0	0	0	0	0	0	0	0	0	0
AACTCGT	0	0	0	0	0	0	1	0	0	0	0	0	0	0	0	0	0	0	0	0	0	0	0	0	0	0	0	0	0	0	0	0	0	0	0	0	0	0	0	0	0	0	0	0	0	0	0	0	0
AACTCTA	0	0	0	0	0	0	0	0	0	1	0	0	0	0	0	0	0	0	0	0	0	0	0	0	0	0	0	0	1	0	0	0	0	0	0	0	0	0	0	0	0	0	0	0	0	0	0	0	0
AACTCTC	0	0	0	0	1	0	0	0	0	0	0	1	0	0	0	0	0	1	0	1	1	0	0	1	0	0	0	0	0	0	0	0	0	0	0	0	0	0	0	0	0	0	0	2	3	3	2	0	0
AACTCTG	0	0	0	0	0	0	1	0	1	0	0	1	0	0	0	0	0	2	0	0	0	0	0	0	1	0	0	0	0	0	0	0	0	0	1	0	0	2	2	0	0	0	1	0	0	0	0	0	0
AACTCTT	0	0	0	0	2	0	0	1	1	0	0	0	1	0	0	0	0	0	1	0	0	0	0	1	1	0	0	0	0	1	0	0	0	0	0	0	0	0	0	0	1	1	1	0	0	0	2	0	0
AACTGAA	1	1	1	0	0	0	0	0	0	1	0	1	1	0	0	0	0	1	0	1	0	0	0	0	0	0	0	0	0	0	0	0	0	0	0	0	0	0	0	0	1	0	0	1	1	1	2	0	0
AACTGAC	0	0	0	0	0	1	0	0	0	0	1	0	0	0	0	0	0	1	0	0	0	0	0	0	1	0	0	0	0	0	0	0	0	0	0	0	0	0	0	0	0	0	0	0	0	0	0	1	1
AACTGAG	3	0	0	0	1	0	0	3	0	1	0	0	1	1	3	0	0	0	0	0	0	1	1	0	1	1	0	0	0	0	0	0	0	0	0	0	1	3	3	0	0	0	0	0	0	0	1	0	0
AACTGAT	0	0	0	0	1	0	0	0	0	0	0	0	1	0	0	0	0	1	0	0	0	0	0	1	0	0	1	0	0	0	0	0	0	0	0	0	0	0	0	0	0	1	0	0	0	0	0	0	0
AACTGCA	1	2	0	0	0	0	0	0	1	2	0	0	0	0	0	0	0	0	0	1	1	0	0	0	0	0	0	1	0	0	0	0	0	0	0	0	0	0	0	0	0	1	0	0	0	0	0	0	0
AACTGCC	1	2	0	0	0	0	0	1	0	0	0	0	0	0	1	0	1	0	0	0	0	0	0	1	0	0	0	0	0	0	0	0	0	0	0	0	0	1	2	0	0	0	0	0	0	0	0	1	0
AACTGCG	0	0	0	0	0	0	0	0	0	0	0	0	0	0	0	0	0	0	0	0	1	0	0	0	0	0	0	0	0	0	0	0	0	0	0	0	1	0	0	0	0	0	0	0	0	0	0	0	1
AACTGCT	0	0	0	0	1	0	0	1	0	0	0	0	0	0	0	0	1	1	0	0	0	0	0	0	1	0	0	0	0	0	0	0	0	0	0	0	0	1	1	0	0	1	0	1	1	1	3	0	0
AACTGGA	0	0	0	0	0	0	0	1	0	0	1	0	1	0	1	0	0	2	0	0	0	0	0	0	1	0	0	0	0	0	0	0	0	0	1	1	0	1	1	0	0	0	1	0	0	0	0	0	0
AACTGGC	1	1	0	0	1	0	0	2	0	0	0	0	0	1	0	0	0	0	0	0	1	0	0	0	0	0	0	0	0	1	1	1	1	1	1	0	0	0	0	0	0	0	0	1	1	1	0	0	0
AACTGGG	1	0	0	0	0	2	0	2	0	1	0	1	3	0	0	0	0	3	1	0	0	0	0	0	1	0	0	0	0	0	0	1	0	0	0	0	1	1	1	0	0	0	1	1	1	1	0	1	0
AACTGGT	1	0	0	0	1	1	0	0	0	1	0	0	0	0	0	0	0	0	0	0	0	0	0	0	0	0	0	0	0	0	0	0	0	0	0	0	0	0	0	0	0	1	0	0	0	0	0	0	0
AACTGTA	0	0	0	0	0	1	0	0	0	0	0	1	0	0	0	0	0	0	0	0	0	0	0	0	1	0	0	0	0	0	0	0	0	0	0	0	0	0	1	0	0	0	0	0	1	1	0	1	0
AACTGTC	1	1	0	0	0	0	1	0	0	0	0	0	0	0	0	1	0	1	0	0	0	0	0	1	0	0	0	0	0	0	0	0	0	0	0	0	0	0	0	1	0	0	0	1	1	1	0	0	0
AACTGTG	1	0	0	0	2	2	0	1	0	1	0	0	2	0	0	0	0	0	0	0	0	0	0	0	0	0	1	1	0	0	0	0	0	0	1	1	0	0	0	0	0	0	0	0	0	0	1	0	0
AACTTAA	0	0	0	0	0	0	0	0	0	0	0	0	0	0	0	0	0	0	0	0	0	0	0	0	0	0	0	0	0	0	0	0	0	0	0	0	0	0	0	0	0	0	0	0	0	0	0	0	0
AACTTAC	0	0	0	0	0	0	0	1	0	0	0	0	1	0	0	0	0	0	0	1	0	0	0	0	0	0	0	0	0	0	0	0	0	0	0	0	0	0	0	0	0	0	0	0	0	0	0	0	0
AACTTAG	0	0	0	0	0	1	0	0	0	0	0	0	0	1	0	0	0	0	0	0	0	0	0	0	0	0	1	0	0	0	0	0	0	0	0	0	0	0	0	0	0	0	0	0	0	0	0	0	0
AACTTAT	0	1	1	0	0	0	0	0	0	1	0	0	0	0	0	0	0	1	0	1	0	0	0	0	0	0	0	0	0	0	0	0	0	0	0	0	0	0	0	0	0	1	0	0	0	0	0	2	0
AACTTCA	0	0	0	0	1	0	2	0	0	1	1	0	0	0	0	0	1	1	0	0	2	0	0	0	0	0	1	0	1	0	0	0	0	0	0	0	0	0	0	0	1	0	0	0	0	0	1	1	0
AACTTCC	0	0	0	0	1	1	0	2	0	1	2	0	0	0	0	0	0	0	0	0	2	0	0	1	0	0	0	0	0	1	1	1	1	1	2	3	0	0	0	0	1	0	1	0	0	0	0	2	0
AACTTCG	0	0	0	0	0	0	0	0	0	0	0	1	0	0	0	0	0	0	0	0	0	0	0	0	0	0	0	0	0	0	0	0	0	0	0	0	0	1	1	0	0	0	0	0	0	0	0	0	0
AACTTCT	0	1	0	0	1	0	0	0	0	1	0	0	0	0	1	0	0	0	0	1	0	0	0	0	0	0	0	0	1	0	0	0	0	0	0	0	0	0	0	0	2	2	0	1	1	1	1	1	1
AACTTGA	1	0	0	0	0	2	0	0	0	1	0	0	0	0	0	0	0	1	0	0	0	0	0	0	0	0	0	0	0	0	0	0	0	0	0	0	0	2	2	0	0	0	0	0	0	0	0	0	0
AACTTGC	2	0	1	0	1	1	0	1	0	2	0	0	0	0	0	0	1	0	1	0	0	0	0	0	1	0	0	0	0	1	1	1	1	1	0	0	0	0	0	0	0	0	0	0	0	0	0	1	0
AACTTGG	0	0	0	0	1	1	0	0	0	0	0	0	0	0	0	0	0	1	0	0	0	0	0	1	1	0	1	0	0	0	0	0	0	0	1	0	1	0	0	0	0	1	0	0	0	0	1	0	2
AACTTGT	0	0	0	0	0	0	0	1	0	0	0	0	0	0	2	0	0	1	0	1	1	0	0	0	0	0	0	0	0	0	0	0	0	0	0	0	0	0	0	1	0	0	0	0	0	0	0	1	0
AACTTTA	0	0	0	0	1	1	0	0	0	1	0	0	0	0	1	0	0	0	0	1	0	0	0	1	0	0	0	0	0	0	0	0	0	0	0	0	1	0	0	0	1	0	0	0	0	0	1	0	0
AACTTTC	0	0	0	0	0	0	0	0	0	0	0	0	1	0	1	0	0	1	0	0	0	0	0	0	0	0	0	0	0	0	0	0	0	0	0	0	0	0	0	0	0	0	0	1	1	1	0	0	0
AACTTTG	0	0	0	0	0	1	0	1	0	1	0	0	0	0	0	0	0	2	0	1	0	0	0	0	0	0	0	0	0	0	0	0	0	0	0	0	0	2	2	0	0	1	0	0	0	0	0	0	0
AAGAAAA	3	0	0	0	1	1	0	2	0	0	2	0	0	1	1	0	0	0	4	4	1	1	1	0	0	0	0	0	1	0	0	0	0	0	0	0	0	1	1	0	2	1	1	3	3	3	5	2	0
AAGAAAC	0	0	0	0	1	0	1	0	0	0	2	0	0	0	0	0	0	1	1	0	2	0	0	1	0	1	1	0	0	0	0	0	0	0	1	1	0	1	1	0	0	0	0	0	0	1	0	0	0
AAGAAAG	1	0	0	0	2	0	1	0	1	0	0	0	1	0	1	0	0	0	0	0	0	2	2	0	0	1	0	0	0	0	0	0	0	0	0	0	0	2	2	0	2	0	0	0	0	0	0	0	0
AAGAAAT	1	1	0	0	1	0	0	2	0	2	0	1	0	0	0	0	0	0	0	1	0	0	0	0	0	0	0	0	0	0	0	0	0	0	0	0	0	0	1	0	0	2	0	1	1	1	2	0	0
AAGAACA	2	1	0	0	0	1	0	0	0	1	0	0	1	1	0	0	0	2	0	0	0	0	0	1	1	0	0	0	0	0	0	0	0	0	1	1	0	1	1	0	1	0	1	0	0	0	1	1	0
AAGAACC	0	1	0	0	2	1	1	0	0	0	0	0	0	0	0	0	0	0	2	0	1	0	0	0	0	0	0	0	0	0	0	0	0	0	0	1	0	0	0	0	0	0	1	0	0	0	1	0	0
AAGAACG	0	0	0	0	0	0	0	1	0	0	0	0	0	0	0	0	0	0	0	0	0	0	0	0	0	0	0	0	0	0	0	0	0	0	0	0	0	2	2	0	0	0	0	0	0	0	0	0	0
AAGAACT	0	0	0	0	0	2	1	1	0	0	0	0	0	0	0	0	0	1	0	1	0	0	0	0	0	0	0	0	0	1	1	1	1	1	2	1	1	0	0	0	0	0	0	0	0	0	0	0	1
AAGAAGA	3	1	0	0	2	2	0	1	0	1	0	1	0	0	1	1	0	1	3	1	0	1	1	0	0	0	0	0	0	0	0	0	0	0	0	0	0	3	3	1	0	0	0	2	3	3	1	1	0
AAGAAGC	1	0	0	0	0	0	0	3	1	0	0	0	1	0	1	0	0	0	0	1	1	0	0	1	0	0	0	0	0	0	0	0	0	0	1	1	1	1	1	0	0	0	0	0	0	0	1	1	0
AAGAAGG	0	2	1	0	1	0	0	2	0	2	0	0	1	1	0	0	0	4	1	1	0	1	1	1	1	0	0	0	0	0	0	0	0	0	1	1	0	1	1	0	0	0	0	1	1	1	2	1	0
AAGAAGT	0	0	0	0	0	0	0	0	0	0	1	0	0	0	0	0	0	0	0	1	1	0	0	1	1	0	0	0	0	0	0	0	0	0	0	0	0	0	1	0	2	2	0	0	0	1	1	0	2
AAGAATA	0	0	0	0	2	1	0	0	1	0	0	1	0	0	0	0	0	2	0	0	0	0	0	1	0	0	0	0	0	0	0	0	0	0	0	0	0	3	3	0	0	0	0	1	1	1	1	1	0
AAGAATC	1	0	0	0	0	0	0	0	0	0	0	0	0	0	1	0	1	3	0	0	0	0	0	1	0	0	0	0	1	0	0	0	0	0	0	0	0	0	0	0	0	2	0	1	1	1	1	0	1
AAGAATG	1	0	0	0	1	2	0	0	0	0	0	1	0	0	1	0	0	1	0	0	0	0	0	0	0	0	0	0	0	0	0	0	0	0	0	0	0	1	1	0	0	0	0	1	1	1	1	1	2
AAGAATT	0	0	0	0	1	1	0	0	1	2	0	0	0	0	0	0	0	0	1	0	0	0	0	0	0	0	0	0	0	1	1	1	1	1	0	0	0	0	0	0	0	0	0	0	0	0	0	2	0
AAGACAA	0	1	1	0	3	0	1	0	0	2	0	0	0	0	2	0	0	1	0	1	0	0	0	0	0	0	2	0	0	0	0	0	0	0	0	0	0	3	3	0	0	0	0	0	0	0	2	0	0
AAGACAC	1	1	0	0	0	0	0	0	0	0	0	0	0	0	0	0	0	1	1	0	0	1	1	1	0	0	0	0	0	0	0	0	0	0	0	0	0	0	0	0	1	1	1	0	0	0	0	0	0
AAGACAG	1	0	0	0	1	0	1	1	0	0	1	0	0	0	0	0	0	1	1	0	0	0	0	0	3	0	0	0	0	0	0	0	0	0	0	0	0	0	0	0	0	1	0	0	0	0	2	0	0
AAGACAT	0	0	0	0	1	1	1	1	0	0	1	0	1	1	0	0	0	0	1	0	0	0	0	3	1	0	0	0	0	0	0	0	0	0	0	0	0	0	0	1	0	0	0	1	2	2	1	0	0
AAGACCA	1	1	0	0	0	0	0	0	0	2	0	0	0	1	0	0	0	0	0	2	1	1	1	1	0	0	0	0	0	2	2	2	2	2	1	1	0	0	0	0	0	0	1	2	2	2	1	0	0
AAGACCC	0	0	0	0	1	1	0	1	2	0	0	0	0	0	1	0	0	0	0	1	0	1	1	0	0	0	0	0	0	1	1	1	1	1	0	0	0	0	0	0	0	0	0	0	0	0	0	0	0
AAGACCG	0	0	0	0	0	0	0	0	0	1	0	0	0	0	1	0	0	0	0	0	1	0	0	0	0	0	0	0	0	0	0	0	0	0	0	0	0	0	0	0	0	0	0	0	0	0	0	0	0
AAGACCT	1	0	0	0	1	1	0	1	1	0	0	1	2	0	0	0	0	0	0	0	0	0	0	1	2	0	0	0	0	0	0	0	0	0	0	0	0	2	2	0	1	0	0	0	0	0	0	0	0
AAGACGA	0	0	1	0	0	1	0	0	0	0	0	0	0	0	0	0	0	0	0	0	0	0	0	0	0	0	0	0	0	0	0	0	0	0	0	0	0	0	0	0	0	0	0	0	0	0	0	0	0
AAGACGC	0	0	0	0	0	0	0	0	0	0	0	0	0	0	0	0	0	1	0	0	0	0	0	0	0	0	0	0	0	0	0	0	0	0	0	0	0	1	1	0	0	0	0	0	0	0	0	0	0
AAGACGG	1	0	1	0	0	0	1	0	0	0	0	0	0	0	0	0	0	0	0	0	0	0	0	0	0	0	0	1	0	0	0	0	0	0	1	1	0	0	0	0	0	0	0	0	0	0	0	0	0
AAGACGT	0	0	0	0	0	0	0	0	0	0	0	0	0	0	1	0	0	0	0	0	0	0	0	0	0	0	0	0	0	0	0	0	0	0	0	0	0	0	0	0	0	0	0	4	5	5	0	0	0
AAGACTA	1	0	1	0	0	0	0	0	0	0	0	0	1	0	0	0	0	0	1	0	0	0	0	0	2	0	0	0	0	0	0	0	0	0	0	0	0	0	0	0	0	0	0	0	0	0	0	2	0
AAGACTC	0	1	0	0	0	0	0	0	0	0	0	0	2	0	2	0	0	0	0	2	0	0	0	0	0	0	0	0	0	0	0	0	1	0	0	0	0	0	0	0	1	0	0	0	0	0	0	0	0
AAGACTG	2	1	0	0	0	1	0	1	0	0	2	0	0	0	0	0	0	1	2	0	0	0	0	0	0	0	0	0	0	0	0	0	0	0	0	0	0	0	0	1	0	0	0	0	0	0	1	0	0
AAGACTT	1	0	0	0	0	0	0	2	0	1	0	0	0	0	0	0	0	1	1	1	0	0	0	2	0	0	0	0	0	1	1	1	1	1	0	0	0	0	0	0	0	0	0	0	0	0	0	1	0
AAGAGAA	4	0	0	0	0	0	0	0	0	1	1	0	0	1	0	1	0	1	0	0	0	0	0	0	2	0	0	0	0	0	0	0	0	0	0	0	0	2	2	0	1	1	0	0	0	0	0	1	1
AAGAGAC	0	0	0	0	0	2	1	0	0	0	0	0	1	0	0	0	0	1	0	0	0	0	0	0	2	0	0	0	0	0	0	0	0	0	1	1	0	1	1	0	0	0	0	0	0	0	0	1	0
AAGAGAG	2	0	0	0	1	0	0	2	0	1	1	0	0	0	1	0	0	2	0	0	1	0	0	0	0	0	0	0	0	0	0	0	0	0	0	0	0	0	0	0	0	1	0	1	2	1	1	1	0
AAGAGAT	1	0	0	0	2	1	0	0	0	0	1	1	0	0	0	0	1	0	1	0	0	0	0	1	0	0	0	1	1	0	0	0	0	0	0	0	0	0	1	0	0	1	0	0	0	0	0	1	0
AAGAGCA	0	1	0	0	2	2	0	1	0	0	0	0	1	0	2	0	1	2	0	0	1	1	1	1	0	0	0	0	0	2	2	2	2	2	0	0	0	0	0	0	1	0	0	0	0	0	2	3	0
AAGAGCC	1	0	0	0	0	2	1	0	0	0	0	0	1	0	1	0	0	0	0	1	1	0	0	1	1	0	0	0	0	0	0	0	0	0	0	0	0	2	2	1	0	0	0	0	0	0	0	0	0
AAGAGCG	0	0	0	0	0	0	0	1	0	1	0	0	0	0	0	0	0	0	0	0	1	0	0	0	0	0	0	0	0	0	0	0	0	0	1	1	0	0	0	0	0	0	1	0	0	0	0	0	0
AAGAGCT	2	0	0	0	0	2	1	1	0	0	0	0	0	0	1	0	0	0	1	0	0	0	0	1	2	0	1	0	0	0	0	0	0	0	0	0	0	0	0	0	0	0	0	2	2	2	2	0	0
AAGAGGA	2	0	0	0	3	6	0	3	0	1	1	1	0	0	1	0	0	2	0	0	0	0	0	2	1	1	0	0	0	0	1	0	0	0	0	0	0	3	3	1	2	1	2	0	0	0	0	1	0
AAGAGGC	0	0	0	1	1	2	1	2	1	1	0	1	0	2	1	1	0	1	1	0	0	1	1	1	0	2	0	0	0	0	0	0	0	0	0	0	0	1	0	0	2	1	0	0	0	0	0	0	2
AAGAGGG	1	1	0	0	0	2	0	1	0	0	0	0	2	0	1	0	0	1	0	0	0	0	0	0	1	0	0	0	0	0	0	0	0	0	0	0	0	2	2	1	0	0	0	0	0	0	0	1	1
AAGAGGT	1	1	0	0	1	2	0	1	1	0	0	1	1	0	0	0	0	1	0	0	0	0	0	0	2	0	0	0	0	0	0	0	0	0	0	0	0	0	0	0	0	0	0	0	0	0	0	2	0
AAGAGTA	0	0	0	0	0	0	1	0	0	0	0	0	0	0	1	0	0	1	0	1	0	0	0	0	1	0	0	0	0	0	0	0	0	0	0	0	0	1	1	0	0	0	0	0	0	0	1	0	0
AAGAGTC	0	0	0	0	1	0	0	1	0	0	0	1	0	0	0	0	0	0	1	0	0	0	0	0	0	0	0	0	1	0	0	0	0	0	0	0	1	1	1	0	0	0	0	0	0	0	1	0	0
AAGAGTG	2	0	0	0	2	0	1	0	0	0	1	1	1	0	0	0	0	0	0	0	0	0	0	0	0	1	0	0	0	0	0	0	0	0	0	0	0	1	1	0	0	0	1	0	0	0	0	0	0
AAGATAA	0	0	0	0	0	0	0	0	0	1	0	0	0	1	0	0	0	0	0	0	1	0	0	0	0	0	0	0	0	0	0	0	0	0	0	0	0	0	0	0	0	0	1	0	0	0	0	0	1
AAGATAC	0	1	0	0	2	0	0	0	0	2	0	0	0	0	0	0	0	0	0	0	0	0	0	1	0	0	0	0	0	0	0	0	0	0	0	0	0	0	0	0	0	0	0	1	1	1	1	1	0
AAGATAG	0	0	0	0	0	0	0	0	0	0	0	0	0	0	1	0	0	0	0	1	0	0	0	0	0	0	0	0	0	0	0	1	0	0	0	0	0	0	0	0	0	0	0	0	0	0	0	0	0
AAGATAT	1	0	0	0	0	0	0	0	0	1	0	0	0	0	0	0	0	0	0	1	0	0	0	0	0	0	1	0	0	0	0	0	0	0	0	0	0	0	0	0	0	0	0	1	1	1	0	0	0
AAGATCA	4	0	0	0	0	1	0	0	0	2	0	0	0	0	0	0	0	0	1	0	0	0	0	0	0	0	1	0	0	0	0	0	0	0	0	0	0	0	0	1	1	0	0	1	1	1	0	0	0
AAGATCC	0	0	0	0	1	1	1	0	0	0	1	0	0	0	0	0	0	1	0	0	0	0	0	0	0	0	0	0	0	0	0	0	0	0	0	0	0	0	0	0	0	0	1	0	0	0	0	1	0
AAGATCG	0	1	0	0	0	0	0	0	1	0	1	0	0	0	0	0	0	0	0	0	0	0	0	0	1	0	0	0	0	0	0	0	0	0	0	0	0	0	0	0	0	0	0	0	0	0	1	0	0
AAGATCT	0	0	0	0	0	2	0	2	0	0	2	0	0	0	0	1	0	0	0	0	0	0	0	0	0	0	0	0	0	0	0	0	0	0	0	0	0	0	0	0	0	0	0	0	0	0	2	1	0
AAGATGA	3	0	0	0	1	1	0	1	0	0	1	1	0	0	0	0	0	1	1	1	1	0	0	0	0	0	0	0	1	0	0	0	0	0	0	0	0	0	0	1	2	1	1	0	0	0	0	1	1
AAGATGC	0	0	1	0	0	1	0	0	0	0	0	0	0	0	0	0	0	0	0	0	1	0	0	1	1	0	0	0	0	0	0	0	0	0	1	1	0	3	4	0	0	0	1	0	0	0	1	0	0
AAGATGG	0	2	0	0	2	0	0	0	0	2	1	0	0	0	2	2	0	2	0	0	1	0	0	0	1	0	0	0	0	1	1	0	1	1	0	0	0	1	1	2	1	0	0	0	0	0	0	2	0
AAGATGT	0	0	0	0	0	1	1	0	0	0	1	0	2	0	0	1	0	0	1	2	0	1	1	2	0	0	0	0	0	0	0	0	0	0	0	0	1	0	0	0	0	0	0	3	3	3	1	0	0
AAGATTA	1	0	0	0	0	0	0	0	0	0	0	0	0	0	0	0	1	0	0	0	0	0	0	0	0	0	0	0	0	0	0	0	0	0	0	0	0	0	0	0	0	0	0	0	0	0	0	0	0
AAGATTC	0	0	0	0	0	0	2	0	0	0	0	0	0	0	0	0	0	1	0	1	0	0	0	0	1	0	0	0	0	0	0	0	0	0	0	0	0	1	1	0	0	0	0	0	0	0	0	0	0
AAGATTG	1	0	0	0	1	0	0	0	0	0	1	0	0	0	0	0	0	0	0	0	0	0	0	0	0	0	0	0	0	0	0	0	0	0	0	0	0	1	1	0	1	0	0	2	2	2	1	0	0
AAGCAAA	0	0	0	0	4	0	0	1	1	0	0	0	0	0	0	0	0	1	1	1	0	0	0	0	0	0	0	0	0	0	0	0	0	0	1	1	1	0	0	0	0	0	0	1	1	1	2	1	0
AAGCAAC	0	0	0	0	1	0	0	0	0	0	0	0	0	0	0	0	0	0	0	0	0	0	0	1	0	0	0	0	0	0	0	0	0	0	0	0	0	1	1	0	0	0	0	0	0	0	1	1	0
AAGCAAG	0	0	0	0	1	0	0	1	0	0	0	0	0	0	0	0	0	0	0	0	0	0	0	1	0	0	0	0	0	0	0	0	0	0	0	0	1	1	1	0	0	0	0	0	0	0	1	0	0
AAGCAAT	1	0	0	0	0	0	0	0	0	0	0	0	0	0	0	0	0	1	0	0	1	0	0	1	0	0	0	0	0	0	0	0	0	0	0	0	0	1	1	0	0	0	0	0	0	0	0	0	0
AAGCACA	1	1	0	0	1	1	1	0	0	2	1	0	1	0	0	0	0	2	1	1	1	0	0	1	0	1	0	0	1	0	0	0	0	0	0	0	0	0	0	0	1	0	0	0	0	0	0	2	1
AAGCACC	0	0	1	0	1	1	0	0	0	1	0	0	1	0	0	0	0	2	1	0	0	0	0	0	2	1	0	1	0	0	0	0	0	0	0	0	0	0	0	0	1	1	0	1	1	1	1	0	0
AAGCACG	0	0	0	0	0	0	0	0	1	0	0	0	1	0	0	0	0	1	0	0	0	0	0	0	0	0	0	0	0	0	0	0	0	0	0	0	0	1	1	0	0	0	0	0	0	0	0	0	0
AAGCACT	0	0	0	0	0	0	2	0	0	3	0	0	1	0	0	0	0	2	0	0	0	0	0	1	1	0	0	0	0	0	0	0	0	0	0	0	0	1	1	0	1	2	0	0	0	0	2	1	0
AAGCAGA	1	0	1	0	1	2	1	1	1	1	0	0	1	0	1	1	0	4	0	0	0	0	0	0	0	0	0	0	0	0	0	0	0	0	0	0	0	0	0	0	0	2	0	0	0	0	0	0	0
AAGCAGC	0	0	0	0	2	1	1	4	1	0	0	0	1	0	1	0	1	0	0	0	0	0	0	3	0	1	0	0	0	1	1	1	1	1	2	2	0	0	0	1	1	1	0	0	0	0	1	0	0
AAGCAGG	1	0	1	0	0	1	0	2	0	1	0	0	1	0	0	0	0	0	0	0	0	0	0	3	0	1	1	0	0	0	0	0	0	0	0	0	0	3	3	1	2	0	0	1	1	1	0	0	0
AAGCAGT	1	1	0	0	3	2	0	0	0	2	0	0	0	0	0	0	1	0	1	0	0	0	0	0	0	0	0	0	0	0	0	0	0	0	0	0	0	0	0	0	1	0	0	1	1	1	2	0	0
AAGCATA	0	0	0	0	2	1	0	0	0	1	0	0	0	0	0	0	0	1	0	0	0	0	0	1	0	0	0	0	0	0	0	0	0	0	0	0	0	0	0	0	0	0	0	0	0	0	0	2	0
AAGCATC	0	0	1	0	0	0	1	1	0	0	0	0	0	1	0	0	0	0	0	0	0	0	0	1	2	0	0	0	0	0	0	0	0	0	1	1	0	2	2	1	0	0	0	0	0	0	1	1	0
AAGCATG	0	0	0	0	2	0	0	0	0	0	0	1	0	0	0	0	0	0	0	0	0	0	0	1	0	0	0	0	0	0	0	1	0	0	1	1	0	1	1	0	1	0	0	1	1	1	0	0	1
AAGCATT	1	0	0	0	1	1	0	0	1	1	0	0	0	1	0	0	0	0	0	1	0	0	0	0	0	0	0	0	0	0	0	0	0	0	0	0	0	1	1	0	2	1	0	0	0	0	1	0	0
AAGCCAA	0	1	1	0	2	0	0	1	0	0	2	1	1	0	0	0	0	0	0	1	0	0	0	0	0	0	0	0	0	0	0	0	0	0	0	0	0	1	1	0	1	1	0	1	1	1	1	1	0
AAGCCAC	1	0	0	0	0	0	0	1	1	0	0	0	2	0	0	0	0	0	0	0	0	0	0	1	0	0	0	1	0	0	0	0	0	0	1	1	0	1	1	1	0	0	1	1	1	1	0	0	0
AAGCCAG	0	2	1	0	0	3	0	1	0	0	0	0	2	0	0	0	0	4	1	0	1	0	0	1	0	0	0	1	0	0	0	0	0	0	0	0	1	1	1	1	1	1	1	0	0	0	0	1	0
AAGCCAT	0	0	0	0	0	0	1	1	0	0	0	1	0	0	0	0	0	1	1	0	0	0	0	0	0	0	0	0	0	1	1	1	1	1	0	0	0	1	1	0	0	0	0	0	0	0	1	0	0
AAGCCCA	1	0	0	0	1	1	0	1	1	0	0	0	0	0	0	0	0	1	0	0	1	0	0	1	0	2	0	0	0	0	0	0	0	0	0	1	0	1	1	0	1	0	0	0	0	0	2	0	1
AAGCCCC	0	0	0	0	2	3	0	1	0	0	0	1	0	0	1	0	0	0	0	0	0	0	0	0	1	0	0	0	0	0	0	0	0	0	0	0	0	2	2	1	1	1	0	0	0	0	0	0	0
AAGCCCG	0	0	0	0	1	0	0	0	0	1	0	1	1	0	0	0	1	1	0	0	1	0	0	0	0	0	0	0	0	0	0	0	0	0	1	0	0	0	0	0	0	1	0	0	0	0	1	0	0
AAGCCCT	1	0	0	0	2	2	0	2	0	2	0	1	0	0	1	0	0	1	0	0	2	0	0	0	1	0	0	0	0	0	0	0	0	0	0	0	0	1	1	2	0	0	0	0	0	0	0	0	0
AAGCCGA	0	0	0	0	0	0	1	0	0	0	0	0	2	0	0	0	0	0	0	0	0	0	0	0	0	0	0	0	0	0	0	0	0	0	0	0	0	0	0	0	0	0	0	0	0	0	0	0	0
AAGCCGC	0	0	0	0	0	0	0	0	2	0	0	0	0	0	0	0	0	0	0	0	0	0	0	0	0	0	0	0	0	0	0	0	0	0	0	0	0	0	0	0	0	0	0	0	0	0	0	0	0
AAGCCGG	0	0	0	0	0	2	0	0	0	0	0	0	0	0	0	0	0	0	0	0	0	1	1	0	1	0	0	0	0	0	0	0	0	0	0	0	1	1	1	0	0	0	0	0	0	0	0	0	0
AAGCCGT	0	0	0	0	0	0	0	0	0	1	0	0	0	0	0	0	0	0	0	0	0	0	0	0	0	0	0	0	0	0	0	0	0	0	0	0	0	0	0	0	0	0	0	0	0	0	0	0	0
AAGCCTA	0	0	0	0	0	0	1	1	0	0	0	0	0	0	0	0	0	0	0	0	1	1	1	0	0	0	0	0	0	0	0	0	0	0	0	0	0	1	1	0	0	0	0	0	0	0	0	0	0
AAGCCTC	1	0	0	0	0	0	0	1	1	0	0	0	0	0	2	0	0	2	0	0	1	0	0	0	1	1	0	0	0	1	1	1	1	1	0	0	0	2	2	1	0	0	0	0	0	0	0	0	0
AAGCCTG	1	1	0	0	0	0	0	1	1	1	0	0	0	0	1	1	0	0	0	0	0	0	0	1	0	0	0	0	0	2	2	2	2	2	0	0	0	1	1	0	2	0	0	0	0	0	0	0	0
AAGCCTT	3	0	0	0	0	0	1	0	0	3	1	0	0	0	1	0	0	2	0	1	0	0	0	0	0	0	0	1	0	1	1	1	1	1	0	0	0	1	1	0	1	1	0	0	0	0	0	1	0
AAGCGAA	1	0	0	0	0	0	0	0	0	0	0	0	0	0	0	0	0	0	0	0	0	0	0	0	0	0	0	0	0	0	0	0	0	0	0	0	0	0	0	0	0	0	0	0	0	0	0	0	0
AAGCGAC	1	0	0	0	0	0	0	0	0	0	0	0	0	0	0	0	0	0	0	0	0	0	0	0	0	0	0	0	0	0	0	0	0	0	0	0	0	0	0	0	0	0	0	0	0	0	0	0	0
AAGCGAG	0	0	0	0	0	0	0	0	0	0	0	0	0	1	1	0	0	0	0	0	1	1	1	0	0	0	0	0	0	0	0	0	0	0	0	0	0	0	0	0	0	0	0	1	1	1	0	0	0
AAGCGAT	0	0	0	0	0	0	0	2	1	0	0	0	0	0	0	0	0	0	0	0	0	0	0	0	0	0	0	0	0	1	1	1	1	1	0	0	0	0	0	0	0	0	0	0	0	0	1	0	0
AAGCGCA	0	0	0	0	0	2	0	0	0	1	0	0	1	0	0	0	0	0	0	2	0	0	0	0	1	0	0	0	0	0	0	0	0	0	1	1	0	0	0	0	0	0	0	0	0	0	0	0	0
AAGCGCC	1	0	0	0	0	2	0	1	0	0	0	0	1	0	0	0	0	0	0	0	0	0	0	0	0	0	0	0	0	0	0	0	0	0	0	0	1	0	0	0	0	0	0	0	0	0	0	0	0
AAGCGCG	0	0	0	0	0	0	0	0	0	0	0	0	0	0	0	0	0	0	0	0	0	0	0	0	0	0	0	0	0	0	0	0	0	0	0	0	0	1	1	0	0	0	0	0	0	0	0	0	0
AAGCGCT	0	0	0	0	0	1	0	1	0	0	0	0	0	0	1	0	0	0	0	0	0	0	0	0	0	0	0	0	0	0	0	0	0	0	0	0	0	1	1	0	0	0	0	0	0	0	0	0	0
AAGCGGA	0	0	1	0	0	0	0	0	0	0	0	0	0	0	0	0	0	0	0	0	0	0	0	0	0	0	1	0	0	0	0	0	0	0	0	0	0	0	0	0	0	0	0	0	0	0	0	0	0
AAGCGGC	0	0	0	0	1	0	0	0	0	0	0	0	1	0	0	0	0	1	0	0	0	1	1	0	0	0	0	0	0	0	0	0	0	0	1	1	0	1	1	0	0	0	1	0	0	0	0	0	0
AAGCGGG	0	0	0	0	0	0	0	0	1	0	0	0	1	0	0	0	0	2	0	0	1	0	0	0	0	0	0	0	0	0	0	0	0	0	0	0	0	0	0	0	0	0	0	0	0	0	0	0	0
AAGCGGT	0	0	0	0	0	0	0	0	0	0	0	0	0	0	0	0	0	0	1	0	0	0	0	0	0	0	0	0	0	0	0	0	0	0	0	0	0	0	0	0	0	0	0	0	0	0	0	0	0
AAGCGTA	0	0	0	0	0	0	0	0	0	0	0	0	0	0	0	0	0	0	0	1	0	0	0	0	0	0	0	0	0	0	0	0	0	0	0	0	0	0	0	0	0	0	0	0	0	0	0	0	0
AAGCGTC	0	0	0	0	0	1	1	0	0	0	0	0	0	0	0	0	0	0	0	0	0	0	0	0	0	0	0	0	0	0	0	0	0	0	0	0	0	0	0	0	0	0	0	0	0	0	0	0	0
AAGCGTG	0	0	0	0	0	0	0	0	0	0	0	0	0	0	0	0	0	0	0	0	0	0	0	0	0	0	0	0	0	1	1	0	1	1	0	0	0	1	1	0	0	1	0	0	0	0	0	0	0
AAGCTAA	0	0	0	0	0	0	0	0	0	0	0	0	0	0	0	0	0	1	0	0	0	0	0	1	0	0	0	0	0	0	0	0	0	0	0	0	0	0	0	0	0	0	0	0	0	0	0	0	0
AAGCTAC	0	1	0	0	0	0	0	1	0	1	0	0	0	0	0	0	0	2	0	0	0	0	0	0	0	0	0	0	0	0	0	0	0	0	0	0	0	0	0	0	0	0	0	0	0	0	0	0	0
AAGCTAG	0	0	0	0	0	0	0	0	0	0	0	0	0	0	0	0	0	0	0	0	0	1	1	1	0	0	0	0	0	0	0	0	0	0	0	0	0	2	1	0	0	1	0	0	0	0	0	0	0
AAGCTAT	0	0	0	1	0	0	0	0	0	0	0	0	0	0	0	0	0	0	0	0	0	0	0	0	0	0	0	0	0	0	0	0	0	0	0	0	0	0	0	0	0	0	0	0	0	0	0	0	0
AAGCTCA	2	1	0	0	0	1	0	2	0	1	0	0	1	0	0	0	0	0	1	0	0	0	0	0	0	0	0	0	0	0	0	0	0	0	0	0	0	0	0	0	0	0	0	0	0	0	1	0	0
AAGCTCC	0	0	0	0	0	0	0	1	0	0	0	0	0	0	1	0	0	0	0	1	0	0	0	1	0	0	0	0	0	1	1	1	1	1	1	1	0	1	1	0	0	0	0	0	0	0	0	0	0
AAGCTCG	0	0	0	0	0	0	0	0	0	0	0	0	1	0	0	0	0	0	0	0	0	0	0	0	0	0	0	0	0	0	0	0	0	0	0	0	0	0	0	0	0	0	0	0	0	0	0	0	0
AAGCTCT	1	0	0	0	1	1	1	3	0	0	0	1	2	0	0	0	0	0	0	0	0	0	0	2	0	0	0	0	0	0	0	0	0	0	0	0	0	1	1	0	0	0	0	0	0	0	2	0	0
AAGCTGA	0	0	0	0	2	0	3	1	0	0	0	0	2	0	2	0	1	0	1	0	1	0	0	0	0	0	1	0	0	0	0	0	0	0	1	0	1	1	1	0	0	0	0	1	1	1	0	0	0
AAGCTGC	0	1	0	0	1	0	1	1	0	0	0	0	1	0	1	0	0	1	1	1	0	0	0	0	0	0	0	0	0	1	1	1	1	1	0	0	0	0	0	0	2	0	2	0	0	0	0	0	1
AAGCTGG	1	0	0	0	2	2	2	0	0	1	0	0	1	1	0	1	0	1	0	1	0	0	0	1	0	0	1	0	1	0	0	0	0	0	0	0	0	0	0	0	1	0	0	1	1	1	1	1	0
AAGCTGT	0	0	0	0	1	1	0	3	0	0	0	0	1	1	1	0	1	2	0	1	0	0	0	0	1	0	1	0	0	0	0	0	0	0	1	1	0	1	1	0	1	1	0	0	0	0	1	1	1
AAGCTTA	0	0	0	0	0	0	0	0	0	0	1	0	0	0	0	0	0	0	0	0	0	0	0	0	0	0	0	0	0	0	0	0	0	0	0	0	0	0	0	0	0	0	0	0	0	0	0	0	0
AAGCTTC	0	0	0	0	0	0	0	2	0	0	1	1	0	0	0	0	0	0	1	0	1	0	0	0	0	0	0	0	0	0	0	0	0	0	0	0	0	1	1	0	1	0	0	0	0	0	1	0	0
AAGCTTG	0	0	0	0	0	1	0	1	0	0	0	1	0	0	0	0	0	0	0	0	1	0	0	0	0	0	0	0	0	0	0	0	0	0	0	0	0	1	1	0	1	0	0	1	1	1	2	0	0
AAGGAAA	2	1	0	1	2	2	3	0	1	1	2	0	0	0	2	0	0	4	3	1	0	0	0	2	0	1	1	0	0	0	0	0	0	0	0	0	0	2	1	0	1	1	0	0	0	0	0	1	1
AAGGAAC	0	1	1	0	1	0	0	0	0	1	0	0	1	0	2	0	0	1	0	1	0	0	0	0	1	0	0	0	0	0	0	0	0	0	0	0	0	0	0	0	0	2	0	1	1	1	0	1	0
AAGGAAG	3	1	0	0	2	3	0	0	1	0	0	0	2	0	1	0	0	1	2	1	2	0	0	3	1	0	1	0	0	1	1	1	1	1	2	2	0	1	1	0	0	1	0	0	0	0	0	1	0
AAGGAAT	0	0	0	0	1	0	0	0	0	0	0	0	1	0	0	0	0	1	0	1	0	0	0	0	0	0	0	0	0	0	0	0	0	0	0	0	0	2	2	0	0	0	0	1	1	1	1	1	0
AAGGACA	1	0	0	0	0	0	0	2	0	0	0	0	1	0	0	0	0	1	1	0	0	0	0	0	0	1	0	0	0	0	0	0	0	0	0	0	0	5	5	0	1	1	0	1	1	1	1	2	0
AAGGACC	0	0	0	0	1	0	0	1	0	0	0	1	2	0	0	2	0	1	0	0	0	0	0	0	1	0	0	0	0	0	0	0	0	0	0	0	1	0	0	0	1	0	0	0	0	0	1	0	0
AAGGACG	0	0	0	0	0	1	1	0	0	0	0	0	1	0	0	0	0	0	0	0	0	0	0	1	0	0	0	0	0	0	0	0	0	0	0	0	0	0	0	0	0	0	0	0	0	0	0	0	0
AAGGACT	0	1	0	0	4	0	0	0	1	0	0	0	0	0	1	0	1	0	0	0	0	0	0	1	1	0	0	0	0	0	0	0	0	0	0	0	0	0	0	0	0	0	0	0	0	0	0	0	0
AAGGAGA	0	1	0	0	0	0	1	1	0	0	0	1	2	0	0	1	0	3	0	1	1	0	0	0	1	0	1	0	0	0	0	0	0	0	0	0	1	3	3	0	1	0	1	0	0	0	2	0	0
AAGGAGC	0	1	0	0	0	0	0	2	0	1	1	0	2	0	1	0	0	1	1	0	0	0	0	1	0	0	1	0	0	1	1	1	1	1	0	0	0	0	0	0	0	0	1	0	0	0	1	0	0
AAGGAGG	1	0	0	0	0	2	2	4	0	0	2	0	1	2	1	0	0	4	0	1	0	0	0	1	0	0	0	0	1	0	0	0	0	0	1	1	1	1	1	0	0	0	1	1	1	1	0	3	0
AAGGAGT	1	2	0	0	0	2	1	2	0	0	0	1	1	0	1	0	0	0	2	0	0	0	0	2	1	0	0	0	0	0	0	0	0	0	0	0	0	1	1	0	0	0	0	0	0	0	0	0	0
AAGGATA	0	0	1	0	1	0	0	0	0	0	0	0	0	0	0	0	1	0	1	0	0	0	0	0	0	0	0	0	0	0	0	0	0	0	0	0	0	0	0	1	0	0	0	0	0	0	0	1	0
AAGGATC	1	0	0	0	0	0	2	0	0	0	0	1	1	0	0	0	0	0	0	0	0	0	0	1	0	0	0	0	0	0	0	0	0	0	0	0	0	1	1	0	0	0	1	0	0	0	2	0	0
AAGGATG	2	0	0	0	1	0	0	1	0	1	0	0	0	0	0	0	0	0	0	1	0	0	0	3	0	0	0	0	0	1	1	1	1	1	0	0	0	0	0	0	0	0	0	0	0	0	0	1	0
AAGGATT	0	0	0	0	0	2	0	1	1	0	0	0	0	0	0	0	0	1	0	0	0	0	0	0	0	0	0	0	0	0	0	0	0	0	0	0	0	1	1	0	0	0	1	1	1	1	0	1	0
AAGGCAA	0	0	0	0	2	1	0	0	0	1	1	0	1	0	0	0	0	2	0	0	0	0	0	0	0	0	0	0	0	0	0	0	0	0	0	0	0	2	2	0	2	1	2	0	0	0	2	0	0
AAGGCAC	0	0	0	0	1	1	0	0	0	0	0	0	1	0	0	0	0	1	0	0	0	0	0	1	1	0	0	0	0	0	0	0	0	0	0	0	0	0	0	0	0	1	0	0	0	0	1	0	1
AAGGCAG	1	0	0	0	1	2	0	3	0	1	0	0	4	0	2	0	0	2	0	0	1	0	0	1	2	0	0	0	0	0	0	0	0	0	0	0	0	2	2	0	0	0	2	0	0	0	1	0	0
AAGGCAT	0	0	0	0	1	0	1	3	0	2	0	0	1	0	0	0	0	2	0	0	0	0	0	1	1	0	0	0	0	0	0	0	0	0	1	1	0	0	0	0	0	0	0	1	1	1	0	1	0
AAGGCCA	0	0	0	0	4	0	0	6	0	1	0	0	1	0	1	2	0	0	1	0	0	0	0	2	1	0	0	0	0	0	0	0	0	0	0	0	0	3	3	0	1	0	1	1	1	1	1	0	0
AAGGCCC	0	0	0	0	1	0	0	0	0	0	0	0	1	0	0	2	0	0	0	0	2	0	0	1	0	1	0	0	0	0	0	0	0	0	1	1	0	4	4	0	0	1	1	0	0	0	0	0	0
AAGGCCG	0	1	0	0	0	1	0	0	0	0	0	0	0	0	0	0	0	0	0	1	1	0	0	0	1	0	0	0	0	0	0	0	0	0	0	0	0	0	0	0	0	0	0	1	1	1	1	0	0
AAGGCCT	2	2	0	0	3	0	0	2	0	2	0	0	1	0	1	1	0	0	0	0	1	0	0	1	0	0	0	1	0	0	0	0	0	0	1	1	0	3	2	0	0	2	0	0	0	0	0	2	0
AAGGCGA	0	1	0	0	0	1	0	0	0	0	0	0	0	0	0	0	0	0	0	0	0	1	1	0	0	0	0	0	0	0	0	0	0	0	0	0	0	0	0	0	0	0	0	0	0	0	0	0	0
AAGGCGC	0	0	0	0	0	2	0	0	0	0	0	0	0	0	0	0	0	0	0	0	0	0	0	0	0	0	0	0	0	0	0	0	0	0	0	0	0	0	0	0	0	0	0	0	0	0	0	0	0
AAGGCGG	0	0	0	0	0	1	0	0	0	0	0	0	0	0	0	0	1	0	0	0	0	0	0	0	1	0	0	0	0	0	0	0	0	0	0	0	1	1	1	0	0	0	0	0	0	0	0	1	0
AAGGCGT	0	1	0	0	0	0	0	0	0	0	0	0	0	0	0	0	0	0	0	0	0	0	0	0	0	0	0	0	0	0	0	0	0	0	0	0	0	0	0	0	0	0	0	0	0	0	0	0	0
AAGGCTA	0	1	0	0	0	0	0	0	0	0	0	0	0	0	0	0	0	1	0	0	0	0	0	0	1	0	0	0	0	0	0	0	0	0	0	0	0	0	0	0	0	0	0	0	0	0	1	0	0
AAGGCTC	0	0	1	0	0	1	1	1	1	2	0	0	1	0	1	1	0	1	0	0	0	0	0	1	0	0	0	0	0	0	0	0	0	0	0	0	0	0	0	0	0	0	0	0	0	0	0	0	0
AAGGCTG	2	0	0	0	0	4	2	1	0	2	0	0	0	1	1	1	0	0	1	0	1	0	0	2	0	2	0	0	0	1	1	0	1	1	0	0	0	1	1	0	1	1	0	0	1	1	1	0	0
AAGGGAA	1	0	0	0	1	1	0	1	0	1	1	0	2	0	1	0	0	3	1	0	0	0	0	1	0	0	0	0	0	2	2	2	2	2	0	0	0	1	1	0	0	0	0	0	0	0	0	0	0
AAGGGAC	0	2	0	0	0	0	0	2	0	1	0	0	0	0	0	1	0	0	0	0	0	0	0	0	0	0	0	0	0	0	0	0	0	0	0	0	0	6	5	0	0	0	0	1	1	1	0	0	0
AAGGGAG	1	0	0	0	1	1	0	3	0	1	0	0	1	0	0	0	0	4	0	0	0	1	1	1	2	1	0	0	0	2	2	2	2	2	0	0	0	4	4	1	2	0	0	0	0	0	0	1	0
AAGGGAT	0	1	0	0	1	1	0	2	0	3	0	0	0	0	0	0	0	0	0	0	0	0	0	0	1	0	1	0	1	0	0	0	0	0	1	1	0	1	1	0	0	1	0	0	0	0	0	0	0
AAGGGCA	0	0	0	0	4	1	1	0	0	0	0	0	0	0	1	0	0	1	0	0	0	0	0	2	0	0	0	0	0	0	0	0	0	0	0	0	0	0	0	0	2	0	0	0	0	0	2	0	0
AAGGGCC	0	0	0	0	1	4	0	1	0	0	0	0	0	0	0	0	0	0	0	0	0	1	1	1	1	0	0	0	0	1	1	1	1	1	0	0	0	2	2	0	0	0	0	0	0	0	0	0	0
AAGGGCG	0	0	0	0	0	0	0	0	0	0	0	0	0	0	0	0	0	0	0	0	0	0	0	0	0	0	0	0	0	1	1	1	1	1	0	0	0	0	0	0	0	0	0	0	0	0	1	0	0
AAGGGCT	1	0	0	0	1	1	0	0	0	0	1	0	0	0	1	1	0	1	0	0	0	0	0	0	0	0	0	0	0	0	0	0	0	0	0	0	0	1	1	0	0	0	0	0	0	0	0	0	0
AAGGGGA	1	0	0	0	0	1	1	1	1	0	0	0	0	0	0	0	1	1	0	1	1	1	1	0	2	0	0	2	0	0	0	0	0	0	0	0	1	3	3	1	1	0	0	0	0	0	0	0	0
AAGGGGC	1	0	0	0	1	0	0	1	0	0	0	0	1	0	0	0	1	0	0	0	1	0	0	0	0	0	0	0	0	0	0	0	0	0	0	0	0	1	1	0	1	0	1	0	0	0	0	0	0
AAGGGGG	0	0	0	0	0	4	0	2	0	0	0	0	0	0	1	0	0	0	0	0	1	0	0	0	0	0	0	0	0	0	0	0	0	0	0	0	0	0	0	0	1	1	0	0	0	0	0	0	1
AAGGGGT	2	0	0	0	0	1	0	1	0	1	0	0	0	1	0	0	0	0	1	0	0	1	1	0	1	0	0	0	0	0	0	0	0	0	0	0	0	0	0	0	0	1	0	0	0	0	0	1	0
AAGGGTA	2	0	0	0	0	0	0	0	0	0	0	0	0	0	0	0	2	0	0	0	0	0	0	0	0	0	0	0	0	0	0	0	0	0	0	0	0	2	2	1	0	0	0	0	0	0	1	0	0
AAGGGTC	0	0	0	0	1	1	0	1	0	0	0	0	0	0	0	0	0	0	0	0	1	0	0	0	0	0	0	0	0	0	0	0	0	0	0	0	0	1	1	0	0	0	0	0	0	0	0	0	0
AAGGGTG	0	1	0	0	3	1	0	1	0	0	0	0	0	0	1	0	0	0	0	0	1	0	0	0	1	0	0	0	0	0	0	0	0	0	0	0	0	1	1	0	1	1	0	0	0	0	0	0	0
AAGGTAA	1	0	0	0	0	0	0	1	0	0	0	0	0	0	1	0	0	2	0	0	0	0	0	0	0	0	0	0	0	0	0	0	0	0	0	0	1	1	1	0	0	0	0	0	0	0	1	0	0
AAGGTAC	0	0	0	0	0	0	0	0	0	0	0	0	0	0	0	0	0	0	1	0	0	0	0	0	0	0	1	0	0	0	0	0	0	0	0	0	0	1	0	0	0	0	0	0	0	0	0	0	0
AAGGTAG	0	0	0	0	1	0	0	0	0	0	0	1	1	0	0	0	0	0	0	1	1	0	0	0	0	0	0	0	0	0	0	0	0	0	0	0	0	1	1	0	0	0	0	0	0	0	0	0	0
AAGGTAT	0	0	0	0	1	0	0	0	0	0	0	0	0	1	0	0	0	0	0	0	0	0	0	0	0	0	0	0	0	0	0	0	0	0	1	1	0	1	1	0	0	0	0	0	0	0	0	0	0
AAGGTCA	0	1	1	0	0	1	0	1	0	0	1	0	0	0	0	0	0	1	0	0	0	0	0	0	0	0	0	0	1	0	0	0	0	0	1	1	0	1	1	0	2	0	0	0	0	0	0	0	0
AAGGTCC	0	0	0	0	3	0	0	2	0	0	0	0	1	0	1	1	0	1	0	0	2	1	1	0	0	0	1	0	0	0	0	0	0	0	0	0	0	1	1	0	0	1	0	0	0	0	0	0	0
AAGGTCG	0	1	0	0	0	0	0	0	0	0	0	0	0	0	0	0	0	0	0	0	0	0	0	0	0	0	0	0	0	1	1	1	1	1	0	0	0	0	0	0	0	0	0	0	0	0	0	0	0
AAGGTCT	1	0	0	0	1	0	0	1	0	0	0	0	0	0	0	0	0	0	0	0	0	0	0	0	0	0	1	0	0	1	1	1	1	1	0	0	0	0	0	0	0	0	0	0	0	0	0	0	0
AAGGTGA	0	0	0	0	2	3	1	1	0	1	0	0	0	0	0	0	0	1	0	0	0	1	1	2	0	0	1	0	1	0	0	0	0	0	0	0	0	2	3	0	1	0	0	1	1	1	0	1	0
AAGGTGC	0	0	0	0	0	0	1	1	1	1	0	0	0	0	0	0	0	0	0	0	1	0	0	2	0	0	0	0	0	0	0	0	1	0	0	0	0	1	1	0	0	1	0	0	0	0	1	0	0
AAGGTGG	0	0	0	0	2	1	0	2	0	0	0	1	0	0	0	0	0	1	1	1	3	0	0	1	1	1	0	0	0	1	0	1	0	0	1	1	1	0	0	0	1	0	0	1	1	1	1	0	1
AAGGTGT	0	1	0	0	0	0	2	0	0	2	0	0	0	0	0	0	0	0	0	0	1	0	0	0	0	0	0	0	0	0	0	0	0	0	0	0	0	0	0	0	0	0	0	0	0	0	0	0	0
AAGGTTA	0	0	0	0	0	0	0	1	0	0	1	0	0	1	0	0	0	1	0	0	0	0	0	0	0	0	0	0	0	0	0	0	0	0	0	0	0	0	0	0	1	1	0	0	0	0	0	1	0
AAGGTTC	0	0	0	0	0	1	1	1	0	0	0	0	0	1	0	0	0	0	0	1	0	0	0	0	0	0	1	0	0	0	0	0	0	0	0	0	0	0	1	0	0	0	0	0	0	0	0	0	0
AAGGTTG	0	0	0	0	2	0	0	0	0	0	0	0	0	0	0	0	0	2	0	0	0	0	0	0	0	0	0	0	0	0	0	1	0	0	0	0	0	0	0	0	0	0	0	1	1	1	1	0	0
AAGTAAA	0	0	0	0	1	2	0	0	0	0	1	0	0	0	0	0	0	1	0	0	0	0	0	1	0	0	0	0	0	0	0	0	0	0	0	0	0	0	1	0	0	0	0	0	0	0	0	1	0
AAGTAAC	0	0	0	0	0	1	0	0	0	0	1	0	0	0	0	0	0	0	1	0	0	0	0	0	0	0	0	0	0	0	0	0	0	0	0	0	0	1	1	0	0	0	0	0	0	0	1	0	1
AAGTAAG	0	0	0	0	0	1	0	0	0	0	0	0	0	0	0	0	0	2	0	1	0	0	0	1	0	0	0	0	0	0	0	0	0	0	0	0	0	1	0	0	0	0	0	1	1	1	0	0	0
AAGTAAT	0	0	0	0	0	0	0	0	0	0	1	0	0	0	0	0	0	0	0	0	0	0	0	0	0	0	0	0	0	0	0	0	0	0	0	0	0	0	0	0	0	0	0	1	1	1	1	1	0
AAGTACA	1	0	0	0	0	0	0	0	0	0	0	0	0	0	0	0	0	1	0	0	0	0	0	0	0	0	0	0	0	0	0	0	0	0	0	0	0	0	0	0	0	0	0	0	0	0	1	0	0
AAGTACC	0	0	0	0	0	0	0	0	0	0	0	0	0	0	0	0	0	0	0	1	0	1	1	0	1	1	0	0	0	0	0	0	0	0	0	0	0	0	0	0	0	0	0	0	0	0	0	0	0
AAGTACG	0	0	0	0	0	0	0	0	0	0	0	0	0	0	0	0	0	0	0	0	0	0	0	0	0	0	0	0	0	0	0	0	0	0	0	0	0	0	0	0	0	0	0	0	0	0	1	0	0
AAGTACT	0	0	0	0	1	0	0	0	0	0	1	0	0	0	0	0	0	0	0	0	0	0	0	0	0	0	0	0	0	0	0	0	0	0	0	0	0	0	0	0	1	0	0	0	0	0	0	3	0
AAGTAGA	1	0	0	0	0	0	0	1	0	0	0	0	0	0	0	0	0	1	0	0	0	0	0	1	0	0	0	0	0	0	0	0	0	0	0	0	0	0	0	0	0	0	0	0	0	0	1	1	0
AAGTAGC	0	0	0	0	0	0	0	0	0	1	0	0	0	0	0	0	0	2	0	0	0	0	0	0	0	0	0	0	0	0	0	0	0	0	0	0	0	0	0	0	0	0	1	1	1	1	0	0	0
AAGTAGG	0	0	0	0	0	0	1	0	0	0	0	0	0	0	0	0	0	0	0	0	0	0	0	0	0	0	0	0	0	0	0	0	0	0	0	0	0	0	1	0	1	1	0	0	0	0	0	0	0
AAGTAGT	0	0	0	0	0	0	1	0	0	0	0	0	0	0	0	0	0	0	1	0	0	0	0	0	0	0	0	0	0	0	0	0	0	0	0	0	0	0	0	0	1	0	0	2	2	2	0	0	0
AAGTATA	0	0	0	0	0	0	0	0	0	2	0	0	0	0	0	0	0	0	0	0	0	0	0	0	0	0	0	0	0	0	0	0	0	0	0	0	0	0	0	0	0	0	0	0	0	0	1	0	0
AAGTATC	0	0	0	0	0	0	0	0	0	0	1	0	0	0	0	0	0	0	0	0	0	0	0	0	0	0	0	0	0	1	1	1	1	1	0	0	0	0	0	0	1	0	0	0	0	1	0	0	0
AAGTATG	1	0	0	0	0	0	0	0	0	0	1	0	0	0	0	0	0	1	0	1	0	0	0	0	1	0	0	0	0	0	0	0	0	0	0	0	0	0	0	0	0	0	0	0	0	0	0	0	1
AAGTATT	0	0	0	0	0	0	0	1	0	2	0	0	0	1	0	0	0	0	1	0	0	0	0	0	0	0	0	0	0	0	0	0	0	0	0	0	0	0	0	0	0	1	0	1	1	1	0	3	0
AAGTCAA	1	0	0	0	0	0	0	0	1	1	1	0	0	1	0	0	1	2	0	0	0	0	0	0	0	0	0	0	0	0	0	0	0	0	1	1	0	0	0	0	0	0	1	0	0	0	0	0	1
AAGTCAC	0	0	0	0	2	0	0	1	0	2	0	0	0	0	0	0	0	2	1	1	0	0	0	1	1	0	0	0	0	0	0	0	0	0	0	0	0	2	2	0	0	1	0	1	1	1	1	0	0
AAGTCAG	0	0	0	0	0	0	1	1	0	0	1	0	2	0	0	0	0	1	2	0	0	0	0	0	0	0	1	0	0	1	1	1	1	1	0	0	0	0	0	1	0	0	0	0	0	0	1	1	0
AAGTCAT	2	0	0	0	0	1	0	0	0	1	0	0	0	0	0	0	0	0	0	1	0	1	1	1	1	0	0	0	0	0	0	0	0	0	0	0	0	0	0	0	0	0	0	1	1	1	1	0	0
AAGTCCA	0	2	0	0	0	2	0	1	0	0	0	1	2	0	0	0	0	2	0	0	0	0	0	1	0	0	0	0	0	0	0	0	0	0	0	0	1	1	1	0	2	0	0	0	0	0	0	0	0
AAGTCCC	0	0	0	0	0	1	0	1	0	1	0	1	0	0	0	0	0	1	0	0	1	0	0	3	1	0	0	0	0	0	0	0	0	0	0	0	0	4	3	0	2	0	1	0	0	0	0	1	0
AAGTCCG	0	0	0	0	0	1	0	0	0	0	0	0	0	0	0	0	0	0	0	0	0	0	0	0	0	0	0	0	0	0	0	0	0	0	0	0	0	2	2	0	0	0	0	0	0	0	0	0	0
AAGTCCT	1	0	0	0	0	0	0	2	1	0	0	0	0	0	0	0	0	0	0	0	0	0	0	0	0	0	0	0	1	0	0	0	0	0	0	0	0	1	1	0	1	0	0	0	0	0	0	0	0
AAGTCGA	1	0	0	0	0	0	0	0	0	1	0	0	0	0	0	0	0	0	0	1	0	0	0	0	0	0	0	0	0	0	0	0	0	0	0	0	0	0	0	0	0	0	0	0	0	0	0	0	0
AAGTCGC	0	0	0	0	0	0	0	0	0	0	0	0	0	0	0	0	0	0	0	0	1	0	0	0	0	0	0	0	0	0	0	0	0	0	0	0	0	0	0	0	0	0	0	0	0	0	0	0	0
AAGTCGG	0	0	0	0	0	0	0	0	1	0	0	0	0	0	0	0	0	0	0	0	0	0	0	0	1	0	0	0	0	0	0	0	0	0	0	0	0	0	0	0	0	0	0	0	0	0	0	0	0
AAGTCGT	0	0	1	0	0	0	0	0	0	0	0	0	0	0	0	0	0	0	0	0	1	0	0	0	0	0	0	0	0	0	0	0	0	0	0	0	0	0	0	0	0	0	0	0	0	0	0	0	0
AAGTCTA	0	0	0	0	0	0	0	0	1	0	0	0	0	0	0	0	0	0	0	0	0	0	0	0	0	0	0	0	0	0	0	0	0	0	0	0	0	0	0	0	1	0	0	0	0	0	0	0	0
AAGTCTC	1	0	2	0	0	1	1	0	0	1	0	0	0	0	0	0	0	0	0	0	0	0	0	0	0	0	0	0	0	1	1	0	0	1	0	0	0	0	0	0	0	1	0	0	0	0	0	0	0
AAGTCTG	1	0	0	0	0	1	0	0	0	0	0	0	0	1	0	0	0	1	0	0	0	0	0	1	0	0	0	0	0	0	0	0	0	0	0	0	0	1	1	0	0	1	0	0	0	0	0	0	1
AAGTGAA	2	0	0	0	1	0	0	0	0	1	1	0	1	1	0	0	0	1	1	2	0	0	0	0	1	0	0	0	0	0	0	0	0	0	0	0	0	1	1	1	0	1	0	1	1	2	2	0	0
AAGTGAC	0	2	0	0	0	1	1	1	0	0	0	0	0	0	1	1	0	0	0	1	0	0	0	0	0	0	0	0	0	0	0	0	0	0	0	0	0	1	1	0	0	0	0	0	0	0	0	1	0
AAGTGAG	0	0	0	0	0	0	1	0	0	0	0	0	0	0	0	0	0	0	1	0	0	0	0	0	1	0	0	0	0	0	0	0	0	0	1	1	0	4	4	0	1	0	0	1	1	1	0	0	0
AAGTGAT	1	1	0	0	2	0	0	1	0	0	0	0	0	0	0	0	0	0	0	1	0	0	0	0	0	0	0	0	0	0	0	0	0	0	0	0	0	1	1	1	1	0	0	2	2	2	0	0	1
AAGTGCA	0	0	0	0	0	0	0	0	0	1	0	0	2	0	1	0	0	0	0	1	0	0	0	1	1	0	0	0	0	0	0	0	0	0	0	0	0	2	3	0	0	0	0	1	1	1	1	0	0
AAGTGCC	1	0	0	0	0	2	0	1	0	0	0	0	0	0	0	0	1	0	0	0	0	0	0	0	1	0	0	0	0	0	0	1	0	0	0	1	0	0	0	0	0	0	0	0	0	0	0	0	0
AAGTGCG	0	1	0	0	0	0	0	1	0	0	0	0	0	0	0	0	0	0	0	0	0	0	0	0	0	0	0	0	0	0	0	0	0	0	0	0	0	1	1	0	0	0	0	0	0	0	0	0	0
AAGTGCT	0	0	0	0	0	1	1	0	0	1	0	0	0	1	2	0	0	0	0	0	0	0	0	1	0	0	0	2	0	0	0	0	0	0	0	0	0	0	0	0	0	2	0	1	1	1	0	2	0
AAGTGGA	0	0	0	0	1	1	0	0	0	0	0	1	1	0	0	0	0	1	1	0	0	0	0	0	0	0	0	0	0	0	0	1	0	0	0	0	0	1	0	0	0	0	1	0	0	0	0	1	0
AAGTGGC	0	0	0	0	2	1	0	0	0	1	0	0	0	0	1	0	1	0	0	0	0	0	0	0	0	0	0	0	0	0	0	0	0	0	0	0	0	1	1	0	1	0	0	0	0	0	0	0	0
AAGTGGG	2	0	0	0	1	0	0	1	0	0	0	0	0	0	0	0	1	0	1	1	0	0	0	0	0	0	0	0	0	1	0	1	0	0	0	0	0	1	1	0	1	0	1	0	0	0	0	0	0
AAGTGGT	0	0	0	0	0	1	1	0	0	0	1	0	0	0	0	0	0	2	0	0	0	0	0	0	0	0	0	0	0	0	0	0	0	0	0	0	0	0	0	0	1	0	0	0	0	0	0	0	0
AAGTGTA	1	0	0	0	0	1	0	0	0	0	0	0	0	0	0	0	0	0	0	0	0	0	0	0	0	0	0	0	0	0	0	0	0	0	0	0	0	0	0	0	0	0	0	0	0	0	0	1	0
AAGTGTC	2	0	0	0	0	0	1	1	0	0	0	0	0	0	0	0	0	1	0	0	0	0	0	1	3	0	0	0	0	0	0	0	0	0	0	0	0	1	1	0	0	0	0	0	0	0	1	0	0
AAGTGTG	0	0	0	0	1	1	0	0	0	0	0	0	0	1	0	0	0	0	0	0	0	0	0	1	1	0	0	0	0	0	0	0	0	0	1	1	0	1	1	0	0	0	0	0	0	0	0	0	0
AAGTTAA	0	0	0	0	0	0	0	0	0	1	0	1	0	0	0	0	0	0	0	1	0	0	0	0	0	0	0	0	0	0	0	0	0	0	1	0	0	0	0	0	0	0	0	0	0	0	0	1	0
AAGTTAC	0	0	0	0	0	0	0	0	0	0	0	0	1	0	1	0	1	0	0	0	0	0	0	0	0	0	0	0	0	0	0	0	0	0	0	0	0	0	0	1	0	0	0	0	0	0	0	0	0
AAGTTAG	0	0	0	0	0	1	0	1	0	0	0	0	0	0	1	0	0	1	0	1	0	0	0	0	0	0	0	0	0	0	0	0	0	0	0	0	0	0	0	0	1	0	0	0	0	0	1	0	0
AAGTTAT	0	0	0	0	0	1	0	0	0	1	0	0	0	0	0	0	0	0	0	0	0	0	0	0	0	0	0	0	1	0	0	0	0	0	0	0	0	0	0	0	0	0	0	0	0	0	0	1	0
AAGTTCA	0	0	0	0	1	0	1	0	0	3	0	0	0	1	1	0	0	2	0	1	0	0	0	0	0	0	1	0	0	0	0	0	0	0	0	0	0	1	1	0	0	1	0	0	0	0	0	2	0
AAGTTCC	0	0	0	0	1	1	0	0	0	0	1	0	0	0	0	0	0	1	0	1	2	0	0	1	0	0	0	0	0	0	0	0	0	0	0	0	1	0	0	0	1	0	1	1	1	1	1	0	1
AAGTTCG	0	0	0	0	0	1	0	0	0	0	0	0	0	0	0	0	0	0	0	0	0	0	0	0	0	0	0	0	0	0	0	0	0	0	0	0	0	0	0	0	0	0	0	0	0	0	0	0	0
AAGTTCT	0	0	1	0	1	1	0	1	0	0	0	0	0	0	0	0	0	1	0	0	0	0	0	0	0	0	0	0	0	1	1	1	1	1	0	0	0	1	1	0	0	0	0	0	0	0	1	1	2
AAGTTGA	0	0	0	0	2	1	0	0	0	0	0	0	1	0	1	0	0	0	0	0	0	0	0	0	0	0	0	0	0	0	0	0	0	0	0	1	1	0	0	0	1	0	0	0	0	0	0	0	1
AAGTTGC	0	0	1	0	1	0	0	1	0	1	0	0	0	0	0	0	0	1	0	0	0	0	0	0	0	0	0	0	0	0	0	0	0	0	1	1	0	0	0	0	0	0	0	0	0	0	0	0	0
AAGTTGG	0	0	0	0	1	0	0	1	0	0	0	0	0	0	1	0	0	1	0	0	3	0	0	0	1	0	1	0	0	0	0	0	0	0	1	1	0	1	1	0	0	1	0	0	0	0	0	0	0
AAGTTGT	0	0	0	0	0	0	0	0	0	0	0	0	0	0	0	0	0	0	0	0	0	0	0	1	0	0	0	0	0	0	0	0	0	0	0	0	0	1	1	0	0	0	0	0	0	0	0	0	0
AAGTTTA	2	0	0	0	0	0	0	0	0	0	1	0	0	0	0	0	0	0	0	1	0	0	0	1	0	0	0	0	1	1	1	1	1	1	0	0	0	0	0	0	0	1	0	0	0	0	0	1	0
AAGTTTC	0	1	0	0	0	1	1	1	0	1	0	0	0	0	0	0	0	1	1	0	0	0	0	0	1	0	1	0	0	0	0	0	0	0	0	0	0	0	0	0	0	0	0	1	1	1	0	1	0
AAGTTTG	0	0	1	0	0	0	0	0	0	1	0	0	0	0	0	0	1	2	0	1	0	0	0	0	0	0	0	0	0	0	0	0	0	0	0	0	0	0	0	0	1	2	0	1	1	1	1	0	0
AATAAAA	2	0	1	0	2	2	1	2	0	0	3	0	1	1	1	0	1	0	2	0	0	1	1	0	0	0	1	0	0	0	0	0	0	0	0	0	0	1	0	0	0	1	0	1	1	2	2	3	0
AATAAAC	3	0	0	0	1	0	0	0	0	0	0	0	0	0	0	0	0	0	2	0	0	0	0	0	0	1	0	0	0	1	1	1	1	1	0	0	0	1	1	0	0	1	0	0	0	0	1	1	0
AATAAAG	2	0	0	0	3	1	0	0	1	0	0	1	0	1	0	0	0	1	1	1	1	0	0	1	0	0	1	0	0	0	0	0	0	0	0	0	0	0	0	0	0	0	0	0	0	0	1	2	0
AATAAAT	1	1	0	0	1	1	0	0	0	1	1	0	0	1	1	0	0	0	0	2	0	0	0	0	0	0	0	0	0	0	0	0	0	0	0	0	1	0	0	0	0	0	1	2	2	2	0	1	0
AATAACA	1	2	0	0	0	0	0	0	0	2	0	0	0	0	2	0	0	3	0	0	0	0	0	0	0	0	0	1	0	0	0	0	0	0	0	0	0	0	1	0	0	1	0	0	0	0	0	1	0
AATAACC	1	0	0	0	0	0	0	0	0	0	0	0	2	0	0	0	0	0	0	0	0	0	0	0	1	0	0	0	0	0	0	0	0	0	0	0	0	0	0	0	1	0	0	0	0	0	0	2	0
AATAACG	0	0	0	0	0	0	0	0	1	1	0	0	0	0	0	0	0	0	0	0	0	0	0	0	0	0	0	0	0	0	0	0	0	0	0	0	0	1	0	0	0	0	0	0	0	0	0	0	0
AATAACT	0	1	0	0	0	1	0	0	1	0	0	0	0	0	0	0	0	0	0	0	0	0	0	0	0	0	0	0	0	0	0	0	0	0	1	1	0	1	1	0	0	0	0	0	0	0	0	1	0
AATAAGA	1	0	0	0	1	3	0	0	0	0	0	0	0	0	0	0	0	0	0	1	0	0	0	0	0	0	0	0	0	0	0	0	0	0	0	0	1	0	0	0	0	0	0	0	0	0	2	0	0
AATAAGC	0	0	0	0	2	0	0	1	0	1	1	0	0	0	0	0	0	0	0	0	0	0	0	0	0	0	0	0	0	0	0	0	0	0	0	0	0	0	0	0	0	2	0	1	1	1	0	0	0
AATAAGG	1	0	1	0	0	0	0	0	1	0	0	0	0	0	1	0	0	0	0	0	0	0	0	0	0	0	0	0	0	0	0	0	0	0	0	0	0	0	0	0	0	0	0	0	0	0	0	0	0
AATAAGT	0	0	0	0	1	0	0	0	0	1	2	0	0	0	0	0	0	2	1	1	0	0	0	0	0	0	0	0	0	0	0	0	0	0	0	0	0	0	0	0	0	2	0	0	0	0	0	1	0
AATAATA	1	0	0	0	1	0	0	1	1	2	2	0	0	0	3	0	0	0	0	0	0	0	0	0	1	0	0	0	0	0	0	0	0	0	0	0	0	2	2	0	0	1	0	1	1	1	1	3	0
AATAATC	2	0	1	0	0	0	0	1	0	0	2	0	0	0	0	0	0	1	1	1	0	0	0	0	0	0	0	0	0	0	0	0	0	0	1	1	0	1	1	0	1	0	0	0	0	0	2	0	0
AATAATG	0	0	0	0	0	1	0	1	1	0	0	0	0	0	1	0	0	1	0	0	0	0	0	0	0	0	0	0	0	0	0	0	0	0	0	0	0	0	1	0	0	0	0	0	0	0	0	1	0
AATAATT	0	0	0	0	1	0	0	1	0	2	1	0	0	0	2	0	0	0	1	0	0	0	0	0	0	0	0	0	0	0	0	0	0	0	0	0	1	0	0	0	1	1	2	1	1	1	0	0	0
AATACAA	3	1	0	1	0	1	0	1	0	1	0	0	0	0	0	0	0	0	0	0	0	0	0	0	0	0	0	0	0	0	0	0	0	0	0	0	0	1	0	0	0	1	0	2	2	0	0	0	0
AATACAC	0	0	0	0	0	1	0	0	0	0	0	0	0	0	0	0	0	0	0	0	0	0	0	0	1	1	0	0	0	0	0	0	0	0	0	0	1	1	1	0	1	0	0	1	1	1	2	1	0
AATACAG	1	0	0	0	0	1	0	0	0	1	0	0	0	1	0	0	0	1	0	1	0	0	0	1	0	0	0	0	0	1	1	1	1	1	0	0	0	0	0	0	0	0	0	0	0	0	0	1	0
AATACAT	1	0	0	0	1	3	0	0	0	0	1	0	0	1	0	0	0	1	1	0	0	0	0	0	0	0	0	1	0	0	0	0	0	0	0	0	0	1	1	0	1	0	0	1	1	1	0	1	0
AATACCA	0	0	0	0	0	0	0	0	0	0	0	0	0	0	0	0	0	0	0	0	0	0	0	0	0	0	0	0	0	0	0	0	0	0	0	0	0	0	0	0	0	0	0	0	0	0	0	0	0
AATACCC	0	0	0	0	1	0	0	0	0	0	0	0	0	1	0	0	0	0	0	0	0	0	0	0	1	0	0	0	0	0	0	0	0	0	0	0	0	0	0	0	0	0	0	0	0	0	2	1	0
AATACCG	0	0	0	0	0	0	0	1	0	0	0	0	0	0	0	0	0	0	0	0	0	0	0	0	0	0	0	0	0	0	0	0	0	0	0	0	0	0	0	0	0	0	0	0	0	0	0	0	0
AATACCT	0	0	0	0	0	0	0	0	0	0	0	0	0	0	0	0	1	0	1	0	0	0	0	0	0	0	0	0	0	0	0	0	0	0	1	1	0	0	0	0	0	0	0	0	0	0	1	0	0
AATACGA	1	1	0	0	0	0	0	0	0	0	0	0	0	0	0	0	0	0	0	1	0	0	0	0	0	0	0	0	0	0	0	0	0	0	0	0	0	0	0	0	0	0	0	0	0	1	0	0	0
AATACGC	0	0	0	0	0	1	0	0	0	0	0	0	0	0	0	0	0	0	0	0	0	0	0	0	0	0	0	0	0	0	0	0	0	0	0	0	0	0	0	0	0	0	0	0	0	0	0	0	0
AATACGG	0	0	0	0	0	0	0	0	1	0	0	0	0	0	0	0	0	0	0	0	0	0	0	0	0	0	0	0	0	0	0	0	0	0	0	0	0	1	1	0	0	1	0	0	0	0	0	0	0
AATACGT	0	0	0	0	0	0	0	0	0	0	1	0	1	0	0	0	0	0	0	0	0	0	0	0	0	0	0	0	0	0	0	0	0	0	0	0	0	0	0	0	0	0	0	0	0	0	0	0	1
AATACTA	0	0	0	0	0	0	0	1	0	0	0	0	0	1	0	0	0	2	0	0	0	0	0	0	0	0	0	0	0	0	0	0	0	0	0	0	0	0	0	0	1	2	0	1	1	1	0	0	0
AATACTC	0	0	0	0	0	1	0	0	0	1	0	0	0	0	0	0	0	0	1	0	0	0	0	0	0	0	0	0	0	0	0	0	0	0	1	1	0	1	1	0	0	0	0	0	0	0	1	0	0
AATACTG	1	0	0	0	0	2	0	0	0	0	0	1	1	0	1	0	0	0	0	0	0	1	1	0	0	0	0	0	0	1	1	1	1	1	0	0	0	1	1	0	0	0	0	0	0	0	0	0	0
AATAGAA	0	0	1	0	1	0	0	0	0	2	0	0	0	0	0	0	0	1	0	0	0	0	0	0	0	0	0	0	1	0	0	0	0	0	0	0	0	0	0	0	0	0	0	1	1	1	1	0	2
AATAGAC	1	0	0	0	0	0	0	0	0	0	0	1	0	0	0	0	1	0	0	0	0	0	0	0	0	0	0	0	0	1	1	1	0	1	0	0	0	0	0	0	0	0	0	0	0	0	1	0	0
AATAGAG	1	0	0	0	0	0	0	0	0	0	0	0	0	0	0	0	0	1	0	0	1	0	0	0	0	0	0	0	0	0	0	0	0	0	0	0	0	0	0	0	0	0	0	1	1	1	0	0	0
AATAGAT	0	1	0	0	0	0	0	0	0	0	1	0	0	0	0	0	1	0	1	0	0	0	0	0	0	0	0	0	0	0	0	0	0	0	0	0	0	1	1	0	0	0	0	0	0	0	0	1	0
AATAGCA	0	0	0	0	0	1	0	0	0	0	0	0	2	0	1	0	0	1	0	0	0	0	0	0	0	1	0	0	0	0	0	0	0	0	0	0	0	0	0	0	0	0	0	0	0	0	2	0	0
AATAGCC	1	0	0	0	0	0	0	0	0	0	0	0	0	1	0	0	0	1	0	0	0	0	0	0	0	0	0	1	0	0	0	0	0	0	0	0	0	0	0	0	0	0	0	0	0	0	0	0	0
AATAGCG	0	0	0	0	0	0	0	0	0	0	0	0	0	1	0	0	0	0	0	0	0	0	0	0	0	0	0	0	0	0	0	0	0	0	0	0	0	0	0	0	0	0	0	0	0	0	0	0	0
AATAGCT	0	0	0	0	0	0	0	0	0	1	1	0	0	0	1	0	0	0	2	0	0	0	0	0	0	0	0	0	0	0	0	0	0	0	0	0	0	0	0	0	1	0	0	0	0	0	0	0	0
AATAGGA	1	0	0	0	0	0	0	0	0	2	0	0	1	0	0	0	0	1	0	0	0	0	0	0	0	1	0	0	0	0	0	0	0	0	0	0	0	2	2	0	0	0	1	0	0	0	1	0	0
AATAGGC	0	0	0	0	0	0	0	0	0	0	0	0	0	0	0	0	0	1	0	0	0	0	0	0	0	0	0	0	0	0	0	0	0	0	0	0	0	0	0	0	0	0	0	0	0	0	0	0	0
AATAGGG	0	0	0	0	1	0	0	0	0	0	1	0	1	0	0	0	0	0	0	0	0	0	0	1	0	0	0	0	0	0	0	0	0	0	0	0	0	0	0	0	0	0	1	0	0	0	0	1	0
AATAGGT	1	0	0	0	0	0	0	0	0	0	0	1	0	0	0	0	0	0	0	1	0	0	0	0	1	0	0	0	0	0	0	0	0	0	0	0	0	2	2	0	0	0	0	1	1	1	0	0	0
AATAGTA	1	0	0	0	1	0	0	0	0	0	0	0	0	0	0	0	0	1	0	0	0	0	0	0	0	0	1	0	0	0	0	0	0	0	0	0	0	0	0	0	0	0	0	0	0	0	0	0	0
AATAGTC	1	0	0	0	0	0	0	0	0	0	0	0	0	0	0	0	0	1	0	0	0	0	0	0	0	0	0	0	0	0	0	0	0	0	0	0	0	0	0	0	0	0	0	0	0	0	0	1	0
AATAGTG	0	0	0	0	1	0	0	0	0	0	0	0	0	0	0	0	0	0	0	0	0	0	0	0	0	0	0	0	0	0	0	0	0	0	0	0	0	1	0	0	0	0	0	0	0	0	0	0	0
AATATAA	0	1	0	0	0	0	0	0	0	2	2	0	0	0	0	0	0	0	1	1	0	0	0	1	0	0	0	0	0	0	0	0	0	0	0	0	0	1	0	0	0	1	1	0	0	0	0	3	0
AATATAC	0	0	0	0	0	0	0	0	0	1	0	0	0	0	0	0	0	0	0	0	0	0	0	0	0	0	0	0	0	0	0	0	0	0	0	1	0	1	2	0	0	0	0	1	1	1	2	1	0
AATATAG	0	0	0	1	0	0	0	0	0	1	1	0	1	0	1	0	0	1	0	0	0	0	0	0	0	0	0	0	0	0	0	0	0	0	0	0	0	0	0	0	0	0	0	0	0	0	0	0	0
AATATAT	2	1	0	0	1	0	0	0	0	0	1	0	0	2	0	0	0	0	0	2	0	0	0	2	2	0	0	0	0	0	0	0	0	0	0	0	0	0	0	0	0	0	0	2	2	2	0	1	0
AATATCA	1	0	0	0	1	0	0	0	0	2	0	0	0	0	0	0	0	0	0	0	0	0	0	0	0	0	0	0	0	0	0	0	0	0	0	0	0	0	0	0	0	3	0	0	0	0	0	0	0
AATATCC	0	0	0	0	0	0	1	0	0	1	1	0	0	0	0	0	0	1	2	1	0	0	0	0	0	0	0	0	0	0	0	0	0	0	0	0	0	0	0	0	0	0	0	0	0	0	0	1	0
AATATCG	1	0	0	0	0	0	1	0	0	0	0	0	0	0	0	0	0	0	0	0	0	0	0	0	0	0	0	0	0	0	0	0	0	0	0	0	0	0	0	0	0	0	1	0	0	0	0	0	0
AATATCT	1	0	0	0	0	0	0	0	0	0	2	1	0	0	1	0	0	0	1	2	0	0	0	1	0	0	1	0	0	0	0	0	0	0	0	0	0	0	0	0	1	0	1	0	0	0	2	1	0
AATATGA	0	0	0	0	0	0	0	0	0	0	1	0	0	0	0	0	0	2	0	0	0	0	0	0	0	0	0	0	0	0	0	0	0	0	0	0	0	0	0	0	0	0	0	1	1	1	1	0	0
AATATGC	2	0	0	0	0	0	0	0	0	0	0	0	0	0	0	0	0	1	0	0	0	0	0	0	0	0	0	0	0	0	0	0	0	0	0	0	0	1	1	0	0	0	0	0	0	0	1	1	0
AATATGG	1	0	0	0	1	0	0	0	0	1	0	0	1	0	1	1	0	0	1	0	0	0	0	1	0	0	0	0	0	0	0	0	0	0	0	0	0	0	0	0	0	0	0	1	1	1	1	0	0
AATATGT	1	0	0	0	1	2	0	0	0	0	3	0	0	1	0	0	1	1	0	0	0	0	0	0	0	0	1	0	0	0	0	0	0	0	0	0	0	1	1	0	0	0	0	1	1	1	0	0	0
AATATTA	0	0	0	0	0	0	0	0	0	0	7	0	0	0	0	0	0	0	1	0	0	0	0	0	0	1	0	0	0	1	1	1	1	1	0	0	0	0	1	0	0	1	0	2	2	1	1	0	0
AATATTC	1	0	0	0	1	1	0	2	0	1	2	0	0	1	0	0	0	1	1	1	0	0	0	0	0	0	0	0	0	0	0	0	0	0	0	0	0	0	0	0	0	0	0	1	1	1	1	0	0
AATATTG	1	0	0	0	1	0	0	0	0	1	1	0	0	0	0	0	0	0	0	0	0	0	0	0	0	1	0	0	0	0	0	0	0	0	0	0	0	0	0	0	0	0	0	0	0	1	1	1	0
AATCAAA	2	1	0	0	1	0	0	0	0	1	1	1	0	2	1	0	0	3	0	1	0	0	0	1	0	0	0	0	0	0	0	0	0	0	0	0	0	1	1	0	0	1	0	0	0	0	2	0	0
AATCAAC	0	0	0	0	1	0	0	0	0	1	0	0	0	0	0	0	0	0	0	0	0	1	1	0	0	0	0	0	1	0	0	0	0	0	0	0	0	0	0	0	0	0	1	0	0	0	2	0	0
AATCAAG	0	0	0	0	1	0	0	0	0	0	0	0	0	0	0	0	0	1	1	0	0	0	0	1	0	0	0	0	0	0	0	0	0	0	0	0	0	0	0	0	1	1	0	1	1	0	0	2	0
AATCAAT	2	0	0	0	1	1	0	0	0	0	0	0	1	0	0	0	0	1	1	0	0	0	0	0	0	0	0	1	0	0	0	0	0	0	0	1	0	0	0	0	0	0	0	1	0	1	0	1	0
[truncated: 7,377 more rows]
[truncated: 342 more columns]
