# Supplementary material for: Oncogenic lncRNAs alter epigenetic memory at a fragile chromosomal site in human cancer cells
Source: Sci Adv. 2022 Mar 2;8(9):eabl5621. doi: 10.1126/sciadv.abl5621 (PMC8890707; doi:10.1126/sciadv.abl5621)
Supplement: Supplementary file 2 — Tables S2 and S3 [file sciadv.abl5621_tables_s2_and_s3.zip › sciadv.abl5621_table_s3.xlsx]

## Sheet: Description
Table S3: K-mer analysis of 8q-derived lncRNA and putative centromeric transcripts
Example:	k-mer count for "AAAAAC"
	Type	RNA species	Orientaion	k-mer count
	Centromeric species	Alpha-sat monomer	Complement	2
		Alpha-sat monomer	Reverse complement	0
		Alpha-sat monomer (Henikoff et al 2005)	Complement	0
		Alpha-sat monomer (Henikoff et al 2005)	Reverse complement	0
		cenRNA#3 (Quénet et al 2017)	Complement	1
		cenRNA#3 (Quénet et al 2017)	Reverse complement	0
		cenRNA#4 (Quénet et al 2017)	Complement	2
		cenRNA#4 (Quénet et al 2017)	Reverse complement	0
	lncRNA	CCAT1	Complement	4
		CCAT2	Complement	0
		PCAT1	Complement	2
		PCAT2	Complement	2
		PVT1	Complement	0
	Maximun occurrence of the k-mer in centromeric species			2

## Sheet: unstranded_6mer
All k-mers unstranded
unstranded_6mer	k=6, collapsing k-mers with their reverse complement
											k-mers detected in all sequences
kmer	asat	hen	cen3	cen4	ccat1	ccat2	pcat1	pcat2	pvt1			asat	hen	cen3	cen4	ccat1	ccat2	pcat1	pcat2	pvt1
AAAAAC	2	0	1	2	4	0	3	2	1		AAAAAG	2	1	1	3	2	2	5	1	2
AAAAAG	2	1	1	3	2	2	5	1	2		AAAAGA	2	2	1	1	4	1	3	1	3
AAAACT	4	0	1	3	4	1	4	2	1		ACAAAA	2	1	1	1	7	1	2	1	1
AAAAGA	2	2	1	1	4	1	3	1	3		CACAGA	2	3	2	7	7	1	1	1	2
AAAAGG	2	0	1	2	2	1	1	0	1		CATCAC	2	1	2	5	3	1	2	1	1
AAACAC	2	2	2	3	2	1	3	0	0		CTCAAA	2	1	1	2	2	1	1	3	2
AAACGG	2	1	0	4	0	0	0	0	1		CTGAGA	2	2	2	6	1	3	3	1	2
AAACTA	2	1	1	2	0	0	2	2	0		CTGCAA	2	1	1	4	3	1	2	1	2
AAACTG	2	0	2	3	3	3	1	1	1		GTTCAA	2	2	1	3	4	1	2	1	2
AAACTT	2	0	0	3	3	3	3	1	1		TGAGAA	2	2	2	6	7	3	4	1	2
AAAGAA	2	1	0	1	6	3	2	0	1
AAAGAG	2	1	2	5	4	2	2	0	1
AAAGCG	2	1	1	0	1	0	1	0	0
AAAGGA	2	2	2	5	1	3	6	0	2
AAATAT	2	1	1	4	2	0	0	2	0
AACACT	2	2	2	4	1	0	2	0	0
AACCTT	2	1	0	0	0	0	0	0	0
AACGAA	2	1	0	3	0	0	0	0	1
AACGGA	2	0	0	2	0	0	0	0	0
AACTAG	2	1	1	1	4	0	0	1	0
AACTCA	2	2	1	4	3	0	0	1	0
AACTCT	2	2	1	5	1	3	1	0	0
AACTGC	2	1	2	4	2	1	3	0	1
AACTTC	2	1	0	3	3	1	2	2	2
AAGAAG	2	0	0	1	3	3	2	1	0
AAGAGT	2	1	2	3	0	1	1	0	2
AAGATA	2	1	0	1	4	1	1	2	0
AAGCAT	1	0	2	4	2	0	1	0	1
AAGCGC	2	0	1	0	1	0	1	0	0
AAGGAA	2	1	2	4	2	2	5	0	1
AAGGCC	2	1	0	1	3	1	3	0	1
AAGTGG	2	2	2	4	1	2	5	0	2
AATATC	4	2	1	4	3	1	2	0	0
AATCTG	2	0	1	2	0	0	3	0	2
AATGCA	2	0	1	5	1	4	0	0	0
AATGCT	2	0	2	4	3	1	0	1	0
ACAAAA	2	1	1	1	7	1	2	1	1
ACAAAG	2	1	2	4	2	2	2	0	1
ACACAT	2	1	0	0	1	2	3	2	0
ACACTC	2	2	2	4	2	0	0	0	0
ACAGAA	1	2	0	5	6	1	0	1	1
ACAGAG	2	4	2	6	3	4	1	0	3
ACATAA	2	0	0	2	0	5	2	1	0
ACATCA	2	1	0	1	1	1	2	1	0
ACCTTC	2	0	0	0	1	0	1	0	0
ACGAAG	2	1	0	1	0	0	0	0	2
ACGGAA	2	0	0	2	0	0	0	0	0
ACTAGA	2	1	2	2	2	1	2	1	0
ACTCAC	2	2	0	3	5	0	0	0	1
ACTCTG	2	3	1	5	3	4	0	0	3
ACTGCT	2	1	2	2	4	0	1	0	0
ACTTCT	2	0	0	2	3	1	4	0	0
ACTTGC	2	2	2	4	5	2	1	0	0
AGAAAC	2	2	1	3	1	2	1	1	0
AGAAGC	1	0	1	6	0	1	1	0	2
AGAATC	2	1	1	2	5	0	1	1	2
AGAATG	2	1	2	5	1	1	2	1	0
AGACAG	2	2	0	3	1	1	0	0	0
AGAGCA	2	2	2	2	0	1	2	1	1
AGAGTG	2	2	2	4	3	0	0	0	2
AGATAT	2	1	1	1	1	1	1	1	0
AGATTC	2	0	1	2	2	0	1	0	1
AGCGCT	2	0	1	0	0	0	1	0	0
AGGAAG	2	2	0	1	2	2	1	1	2
AGGCCT	2	1	1	1	2	0	1	0	1
AGGTTC	2	0	0	0	1	0	5	0	0
AGTGGA	2	2	2	4	1	1	3	0	3
AGTTGA	4	3	1	8	1	2	2	2	0
AGTTTC	2	2	1	5	3	2	0	1	0
ATAAAA	2	0	0	1	2	5	2	1	0
ATAGAG	2	1	1	1	1	1	0	1	0
ATATCC	2	1	0	2	1	2	3	1	1
ATATTC	2	2	0	0	2	0	1	0	0
ATCAAA	2	0	0	1	2	2	2	0	0
ATCACA	2	1	3	6	3	0	1	1	0
ATCCAC	2	1	0	2	1	0	4	0	1
ATCTGC	2	0	1	4	0	1	6	0	0
ATCTTC	2	1	0	4	3	0	1	1	1
ATGCAC	2	0	0	0	1	0	0	0	2
ATGTGA	2	0	0	2	1	0	1	2	0
ATTCAA	2	1	0	5	6	2	0	3	1
ATTCCG	2	0	0	1	0	0	0	0	0
ATTCTA	2	1	1	2	6	1	1	0	0
ATTCTC	2	2	2	5	5	0	1	1	1
ATTTGG	2	0	1	3	1	3	2	1	1
CAAAAA	2	1	0	2	3	2	9	0	2
CAAAAC	2	0	0	1	1	2	2	1	1
CAAAAG	2	0	1	1	1	0	1	0	1
CAAAGA	2	0	0	2	3	2	3	0	1
CAAAGC	2	1	2	3	4	0	2	0	2
CAAATA	2	0	0	3	1	2	0	1	0
CAACGA	2	1	0	2	0	0	0	0	0
CAACTC	4	3	1	8	3	1	0	1	0
CAAGTG	2	2	2	4	1	1	2	0	2
CACAAA	2	2	3	5	7	0	0	1	1
CACACA	2	2	0	0	8	1	2	0	0
CACAGA	2	3	2	7	7	1	1	1	2
CACATA	2	0	0	2	1	3	0	0	1
CACATC	2	1	0	0	1	1	2	2	0
CAGAAA	2	1	2	6	5	0	1	1	1
CAGAAG	1	1	0	4	2	1	0	0	3
CATAAA	2	0	0	1	2	7	1	1	0
CATCAC	2	1	2	5	3	1	2	1	1
CATTCA	2	0	1	4	6	1	1	1	1
CCAACG	2	1	0	2	0	0	1	0	0
CCTCAA	2	2	1	1	2	0	0	1	2
CCTTCC	2	0	0	0	2	2	2	0	2
CCTTCG	2	1	0	1	0	0	0	0	1
CGCTCC	2	0	1	0	1	1	0	0	0
CGTTTC	2	1	0	3	0	1	0	0	0
CTACAA	2	0	0	1	1	0	0	0	0
CTAGAC	2	2	1	4	1	3	0	0	0
CTATCA	2	0	1	2	0	0	0	1	0
CTCAAA	2	1	1	2	2	1	1	3	2
CTCACA	2	2	2	3	3	0	1	0	0
CTCAGA	2	1	2	6	1	0	1	0	2
CTCCAA	2	0	1	2	1	1	1	1	3
CTGAGA	2	2	2	6	1	3	3	1	2
CTGCAA	2	1	1	4	3	1	2	1	2
CTGCTC	2	2	2	3	3	1	1	0	0
CTGTGA	2	2	3	5	3	0	0	2	0
CTTCAC	2	0	0	3	2	1	0	1	1
CTTGCA	2	2	2	5	2	0	2	0	1
CTTTGA	2	1	1	3	5	2	3	0	4
GAAACA	2	2	2	3	2	0	1	0	0
GAAGCA	1	0	1	4	0	0	1	0	3
GAAGGC	2	1	0	2	5	2	1	0	2
GAATGC	4	0	3	9	4	1	0	0	1
GACAGA	2	2	0	3	2	1	1	2	1
GAGCGC	2	0	1	1	1	0	0	0	1
GAGGCC	2	1	1	1	2	0	0	0	2
GATAGA	2	0	2	1	0	0	0	0	0
GCACAC	2	1	0	0	3	1	0	0	1
GCCTCA	2	1	1	1	1	0	1	0	3
GCTCCA	2	0	1	1	4	4	3	0	4
GCTCTA	2	1	1	1	0	1	2	0	0
GGAAAC	2	2	1	3	1	2	0	0	0
GGAATA	2	0	1	1	1	0	1	0	1
GGTTCA	2	0	0	1	1	0	1	0	2
GTAGAA	2	1	0	1	2	2	1	0	1
GTTCAA	2	2	1	3	4	1	2	1	2
GTTGAA	4	3	1	7	3	0	1	1	2
GTTGGA	2	1	0	2	0	0	0	0	0
GTTTCA	2	1	1	4	3	0	1	0	1
TAAAAA	2	0	0	1	2	2	2	2	2
TACAAA	2	1	0	2	0	4	2	0	1
TAGACA	2	2	1	3	1	1	0	0	1
TATCAA	2	0	1	2	0	2	1	0	0
TATCCA	2	1	0	3	2	2	3	0	0
TCAAAA	4	0	0	2	3	1	4	2	2
TCACAA	2	1	2	3	3	0	2	0	1
TCAGAA	2	1	2	5	3	0	0	0	1
TCCAAA	2	0	2	6	2	2	3	2	1
TCTACA	2	0	0	2	1	0	0	0	0
TCTGCA	2	1	1	4	2	3	4	0	0
TCTTCA	2	1	0	4	0	1	3	2	4
TGAGAA	2	2	2	6	7	3	4	1	2
TGCACA	2	0	1	1	3	1	2	0	0
TGGAAA	2	1	2	5	0	2	3	2	0
TGTGAA	2	0	0	2	3	0	1	1	1
TTCAAA	2	0	0	5	7	2	3	2	3
TTCCAA	2	1	1	4	1	1	5	1	0
TTGAAA	2	1	0	3	5	0	0	1	3
AAACAG	0	1	0	0	0	1	1	0	2
AAACTC	0	2	1	2	2	1	1	1	0
AAAGGT	0	1	0	0	1	1	2	0	0
AAATCC	0	1	0	2	3	0	3	0	3
AAATCT	0	1	1	2	1	0	2	1	1
AAATTC	0	1	0	0	2	4	0	2	1
AACACA	0	1	0	0	1	2	2	2	1
AACAGA	0	1	0	0	0	2	0	0	1
AACGAT	0	1	0	0	0	0	0	0	0
AACGCA	0	1	0	0	0	0	1	0	0
AACGGG	0	1	0	2	0	0	1	0	1
AACTCC	0	1	0	2	1	0	0	1	2
AAGAAA	0	2	0	0	2	2	3	0	0
AAGAAT	0	1	0	0	2	1	2	2	2
AAGCGG	0	1	0	0	0	0	0	0	0
AAGGAG	0	2	0	1	1	0	4	1	2
AAGGAT	0	1	0	0	1	1	1	0	1
AAGTCT	0	1	0	0	2	0	0	0	1
AAGTTA	0	1	0	0	2	0	1	1	0
AATACA	0	1	0	1	2	1	1	1	2
AATAGG	0	1	1	1	2	2	1	1	0
AATATG	0	1	0	0	1	3	1	0	0
AATCAT	0	1	2	4	4	3	2	0	1
AATCCC	0	1	0	1	2	0	0	0	3
AATCTC	0	1	1	1	2	1	1	1	3
AATGAT	0	1	0	0	1	2	2	1	0
AATGTC	0	1	1	0	0	2	0	0	2
AATTCC	0	1	0	0	1	1	1	0	0
AATTCT	0	2	0	0	8	2	1	1	2
AATTTG	0	1	0	0	1	5	4	1	0
ACAAAC	0	1	1	2	1	0	2	0	0
ACAACA	0	1	1	1	7	0	2	0	0
ACAAGG	0	1	0	0	0	1	1	0	0
ACACAA	0	2	0	0	2	0	1	1	0
ACACAC	0	1	0	0	2	0	1	0	1
ACACAG	0	1	0	0	9	3	0	0	1
ACATTA	0	1	0	0	2	1	0	2	0
ACCTCA	0	1	2	1	2	0	0	1	1
ACCTCC	0	1	0	0	3	1	1	0	1
ACGATC	0	1	0	1	0	0	0	0	0
ACGCAC	0	1	0	0	0	0	1	0	0
ACGGGA	0	1	0	1	1	0	0	0	0
ACTCCT	0	1	0	1	0	0	0	0	2
ACTGAG	0	1	0	0	3	1	3	1	2
ACTTCC	0	1	0	1	1	2	4	1	1
ACTTGA	0	1	0	0	3	0	2	0	4
AGAAAG	0	1	0	2	5	3	4	0	0
AGAAAT	0	1	0	0	3	1	2	0	0
AGAAGA	0	1	0	0	4	3	5	3	0
AGAATA	0	2	0	0	3	0	1	0	1
AGACAT	0	1	0	0	1	1	0	0	1
AGACCT	0	1	0	1	0	0	0	0	0
AGCAGA	0	2	0	0	2	1	2	0	0
AGCCGC	0	1	0	0	0	0	0	0	0
AGCGGC	0	1	0	0	0	0	0	0	0
AGGAAA	0	2	1	2	4	5	3	0	1
AGGAGG	0	1	0	1	3	1	1	0	3
AGGATC	0	1	0	0	0	1	0	0	3
AGGTCA	0	1	0	1	2	2	3	0	5
AGGTTA	0	1	0	0	0	2	0	0	1
AGTAAC	0	1	0	0	1	0	0	0	0
AGTCTG	0	1	0	0	3	0	0	0	0
AGTTAC	0	1	0	0	0	0	0	0	0
AGTTAG	0	1	0	1	0	0	3	0	0
AGTTTA	0	1	1	1	0	2	1	1	0
ATACAC	0	1	0	0	1	2	0	1	0
ATAGAA	0	1	2	1	2	0	0	0	1
ATAGGA	0	2	1	2	2	2	1	0	0
ATATGA	0	1	0	0	1	1	0	1	0
ATCCCG	0	1	0	1	0	0	0	0	0
ATCTCC	0	1	2	1	1	1	2	1	2
ATGAAA	0	1	1	1	2	2	1	2	1
ATGAAG	0	1	1	1	1	2	2	2	2
ATTACA	0	1	0	0	5	4	3	1	2
ATTCAG	0	1	0	0	1	2	1	1	3
ATTCCA	0	1	1	1	2	1	0	0	2
ATTCTG	0	2	0	0	4	1	1	0	2
ATTGAC	0	1	0	0	0	1	0	0	0
ATTTCA	0	1	0	0	4	2	0	1	2
ATTTCC	0	1	1	1	1	2	1	2	1
ATTTGC	0	1	0	1	0	0	1	1	0
CAAACA	0	1	0	1	0	1	2	1	1
CAAAGG	0	1	0	3	1	2	5	0	3
CAACAC	0	1	0	0	1	0	2	1	0
CAAGGA	0	2	0	0	0	1	1	0	0
CAAGTC	0	1	0	0	4	1	0	0	1
CACAAC	0	1	1	1	2	1	1	0	0
CACAAG	0	1	0	0	1	0	2	0	1
CAGACA	0	1	0	0	1	2	1	1	1
CAGACC	0	1	0	0	1	0	3	0	1
CAGAGC	0	1	1	1	1	0	1	0	1
CAGCCG	0	1	0	0	0	0	0	1	0
CAGTAA	0	1	0	0	3	0	0	0	1
CAGTTA	0	1	0	1	1	1	3	0	0
CATAGA	0	1	1	1	1	1	0	0	2
CATTAC	0	1	0	0	2	1	2	0	1
CCACAA	0	1	2	3	5	1	2	1	1
CCTAAC	0	1	0	1	1	0	1	1	1
CCTATA	0	1	0	0	0	1	0	0	0
CCTTGA	0	1	0	0	3	0	1	0	0
CCTTTA	0	1	1	1	1	2	0	0	0
CCTTTC	0	1	0	0	2	1	4	0	2
CGATCC	0	1	0	0	0	0	0	0	0
CGCACA	0	1	0	0	2	0	1	0	0
CGTTCA	0	2	0	0	0	0	0	0	1
CTAGCA	0	1	0	0	1	2	0	1	1
CTATAG	0	1	0	0	0	0	0	1	0
CTATGA	0	1	2	2	1	0	0	0	1
CTATTC	0	1	1	1	0	1	0	0	0
CTCAAG	0	1	0	0	2	0	1	0	5
CTCCAC	0	1	2	1	2	1	3	1	4
CTGAAA	0	1	0	0	3	2	1	0	3
CTGCTA	0	1	0	0	1	1	1	0	1
CTTGAA	0	1	0	0	7	1	2	0	2
CTTTAC	0	1	1	1	0	0	0	0	0
CTTTTC	0	1	1	1	3	2	2	0	0
GAAATA	0	1	1	1	5	0	2	1	0
GAAATC	0	2	0	2	0	1	1	1	1
GAACGA	0	1	0	1	0	1	0	0	1
GAACGC	0	1	0	0	0	0	1	0	1
GAAGAA	0	2	0	0	1	2	5	2	0
GAATAC	0	1	0	1	2	1	0	0	0
GAATCA	0	1	0	2	3	3	1	1	2
GAATGA	0	1	0	0	1	2	0	1	1
GAATTC	0	1	0	0	2	0	1	1	0
GACCTC	0	2	0	2	1	0	1	0	1
GCAGAA	0	1	0	0	3	0	2	0	1
GCAGAC	0	2	0	0	1	0	1	0	0
GCTAGA	0	1	0	0	2	1	0	1	0
GCTGAA	0	1	1	1	0	2	0	0	5
GGAAGA	0	1	0	0	4	3	1	0	1
GGCTGA	0	1	0	0	1	1	1	1	7
GGTAGA	0	1	0	0	0	1	0	0	1
GGTCAA	0	1	0	1	0	2	4	0	0
GGTTAA	0	1	0	0	0	2	0	0	0
GTCTGA	0	1	0	0	1	1	2	1	1
GTGGAA	0	1	2	2	3	2	2	0	1
GTGTAA	0	1	0	0	2	0	0	1	1
GTTAAA	0	1	0	1	2	2	0	0	0
GTTTAA	0	1	1	1	1	0	0	0	0
TACACA	0	2	0	0	3	1	0	1	0
TACTGA	0	1	0	0	1	0	1	2	1
TAGAAA	0	1	2	2	1	3	0	0	1
TAGGAA	0	3	1	1	5	2	1	1	0
TATAGA	0	1	0	0	0	1	0	0	1
TATGAA	0	2	2	2	0	2	1	2	0
TATTCA	0	2	0	1	0	2	2	0	1
TCCACA	0	1	1	1	4	1	3	1	0
TCCTAA	0	1	0	0	3	0	0	1	0
TCTCCA	0	1	2	1	0	0	2	0	2
TCTGAA	0	1	0	0	1	2	1	0	1
TGAAAA	0	1	0	0	5	1	3	2	2
TGCAAA	0	1	0	1	2	2	4	0	1
TGTAAA	0	1	0	0	1	0	0	1	1
TTACAA	0	1	0	0	2	2	3	0	0
TTGCAA	0	1	0	0	1	1	2	0	0
AAAAGC	0	0	1	0	0	3	1	0	0
AAAATA	0	0	1	1	2	3	3	3	4
AAACCT	0	0	1	2	0	1	0	2	0
AAAGCA	0	0	2	2	3	1	4	0	0
AAAGGG	0	0	1	1	0	1	1	0	2
AAAGTA	0	0	1	1	2	1	0	0	1
AAATAC	0	0	2	2	2	0	1	0	4
AAATCA	0	0	1	0	4	2	1	3	0
AACAAG	0	0	1	1	1	1	0	0	0
AACATT	0	0	2	1	1	1	2	1	0
AACCTC	0	0	1	0	1	1	2	1	0
AAGAGC	0	0	1	1	1	6	1	0	1
AAGCAG	0	0	1	1	4	1	3	0	1
AAGCTA	0	0	1	1	1	3	1	0	0
AAGGGA	0	0	1	1	6	2	0	0	2
AAGTAT	0	0	1	1	4	0	2	0	1
AATACT	0	0	2	2	3	0	0	0	2
AATAGC	0	0	1	1	1	2	0	1	0
AATCAC	0	0	1	1	2	1	1	0	1
AATGTG	0	0	1	1	2	2	2	2	1
ACAAGA	0	0	1	1	0	1	1	1	0
ACAGCC	0	0	1	0	2	3	0	0	4
ACATTC	0	0	3	2	1	1	2	1	1
ACATTG	0	0	1	0	3	1	1	1	0
ACCACA	0	0	1	2	3	1	3	0	1
ACCATA	0	0	1	1	2	2	1	0	1
ACGTAA	0	0	1	0	0	2	0	1	1
ACGTGG	0	0	1	0	0	0	0	0	3
ACTACC	0	0	1	1	0	2	1	0	0
ACTCAA	0	0	1	1	1	0	1	1	0
ACTTTG	0	0	1	1	3	0	1	0	1
AGAAAA	0	0	3	3	3	4	1	1	2
AGACAA	0	0	1	0	2	0	5	0	0
AGAGCT	0	0	1	1	0	3	2	0	0
AGATAG	0	0	1	0	0	1	0	1	0
AGCAGC	0	0	1	1	2	3	4	1	3
AGCCCT	0	0	1	1	3	3	0	0	0
AGCTAT	0	0	2	2	1	1	0	1	0
AGCTGA	0	0	1	1	0	4	2	0	3
AGCTGC	0	0	1	1	3	3	2	0	5
AGCTTC	0	0	1	3	1	3	2	0	2
AGGAAT	0	0	2	2	0	2	2	0	0
AGGGAA	0	0	1	1	2	2	1	1	1
AGGTGA	0	0	1	2	2	1	2	0	1
AGTAAA	0	0	1	1	0	0	0	0	2
AGTTTG	0	0	1	1	1	2	2	2	1
ATACTA	0	0	1	1	0	1	0	0	1
ATAGGC	0	0	1	1	0	1	2	1	0
ATCAAT	0	0	1	1	0	1	1	0	0
ATCATC	0	0	2	4	3	2	1	0	1
ATCTAG	0	0	1	1	2	0	0	2	0
ATGCAA	0	0	1	3	2	1	0	0	1
ATGGTA	0	0	1	1	1	1	0	1	1
ATGTCC	0	0	1	1	1	0	0	1	3
ATGTGC	0	0	1	1	2	1	2	0	2
ATGTTC	0	0	2	1	0	1	1	0	0
ATTCAC	0	0	1	1	2	0	2	0	1
ATTCCC	0	0	1	1	1	2	1	0	2
ATTGAG	0	0	1	1	2	1	1	0	0
ATTGCA	0	0	1	2	2	2	2	0	0
ATTGGG	0	0	1	0	2	1	1	0	0
ATTTAA	0	0	1	0	1	3	0	1	1
ATTTAC	0	0	1	0	1	0	0	1	1
ATTTTC	0	0	1	1	1	2	2	1	1
CAAACC	0	0	1	3	3	2	1	0	0
CAAATC	0	0	1	2	3	0	2	0	1
CAACAA	0	0	1	1	8	2	4	1	0
CAAGAG	0	0	1	1	0	3	2	1	1
CAATAG	0	0	1	1	0	1	1	1	0
CAATCA	0	0	2	3	2	1	1	0	0
CACAGC	0	0	1	0	3	3	1	0	2
CACCAC	0	0	1	1	2	0	1	0	1
CACCTC	0	0	1	1	2	3	0	0	3
CACGTA	0	0	1	0	1	1	0	0	1
CAGCCC	0	0	1	0	2	3	0	0	2
CAGCTA	0	0	1	1	2	0	1	0	1
CAGCTC	0	0	1	1	1	3	2	0	3
CATAGC	0	0	1	1	2	0	1	0	0
CATAGG	0	0	1	2	0	0	3	0	2
CATTCC	0	0	3	3	1	2	0	0	2
CATTGG	0	0	1	0	1	2	4	0	0
CCAAAC	0	0	1	1	2	3	2	0	1
CCACCA	0	0	1	1	1	0	3	0	3
CCATAG	0	0	1	2	0	1	1	0	3
CCCTCC	0	0	1	2	3	2	0	1	1
CCGAAG	0	0	1	0	0	0	0	0	0
CCTCAC	0	0	2	1	0	0	0	0	0
CCTCCC	0	0	1	0	3	2	2	0	3
CGGAAA	0	0	1	0	1	0	0	0	0
CGTAAA	0	0	1	0	0	1	0	1	0
CGTGGA	0	0	1	0	1	0	2	0	1
CTACCA	0	0	1	1	2	4	1	0	0
CTAGAA	0	0	2	2	3	1	1	0	0
CTAGTA	0	0	1	1	0	1	0	0	0
CTCCCA	0	0	1	1	7	1	2	0	1
CTGAAC	0	0	1	1	0	3	1	0	0
CTTCTA	0	0	1	0	1	2	1	0	1
CTTTCC	0	0	1	2	2	4	4	0	0
GAAAAA	0	0	2	2	4	2	3	2	3
GAAAGA	0	0	1	3	5	0	1	0	0
GACAAA	0	0	1	0	1	1	4	0	0
GAGATA	0	0	1	0	0	1	1	1	0
GAGGGC	0	0	1	1	1	2	0	0	0
GATTGA	0	0	1	1	0	0	0	0	1
GATTGC	0	0	1	2	1	2	1	0	0
GATTTA	0	0	1	0	1	0	0	1	2
GCTTCA	0	0	1	1	1	1	3	0	2
GGAAAA	0	0	1	1	4	4	2	0	1
GGCCTA	0	0	1	1	1	1	0	0	0
GGTGAA	0	0	1	2	2	0	3	0	3
GGTGGA	0	0	1	1	2	2	1	0	5
GTAGTA	0	0	1	1	0	0	0	0	0
GTCCAC	0	0	1	1	2	1	0	0	3
GTGCAA	0	0	1	1	2	1	2	0	0
TAAATA	0	0	1	1	4	1	0	3	0
TAGATA	0	0	1	0	0	0	0	1	0
TAGTAA	0	0	1	1	0	0	0	0	0
TATTGA	0	0	1	1	0	1	0	1	0
TCATCA	0	0	2	4	4	1	1	0	0
TCCCAA	0	0	1	0	5	2	2	1	0
TCCGAA	0	0	1	0	0	0	0	0	0
TCGGAA	0	0	1	0	0	0	0	0	0
TCTAGA	0	0	1	3	0	1	0	0	0
TGAACA	0	0	2	2	0	2	3	1	1
TGGACA	0	0	1	0	1	0	0	0	3
TTTAAA	0	0	1	0	1	1	0	0	0
AAAAGT	0	0	0	2	2	1	3	0	1
AAACAT	0	0	0	1	2	3	0	1	1
AAACCA	0	0	0	1	1	2	1	1	1
AAAGCC	0	0	0	1	3	1	1	0	1
AAAGTG	0	0	0	1	0	1	3	0	3
AAAGTT	0	0	0	2	2	2	2	1	0
AACATC	0	0	0	2	2	3	1	0	0
AACCAC	0	0	0	1	1	1	0	0	2
AACCCT	0	0	0	1	3	1	0	0	1
AACCTG	0	0	0	2	2	2	2	0	1
AACTAA	0	0	0	1	2	0	2	1	0
AACTAT	0	0	0	1	1	1	1	3	0
AAGAGA	0	0	0	1	2	1	4	2	0
AAGAGG	0	0	0	1	2	4	1	1	3
AAGATG	0	0	0	2	2	0	5	0	4
AAGATT	0	0	0	1	0	0	0	0	0
AAGCAC	0	0	0	1	6	1	1	0	1
AAGCCC	0	0	0	1	3	1	1	0	2
AAGCCT	0	0	0	1	4	0	0	0	2
AAGCTT	0	0	0	1	0	2	0	0	0
AAGGCT	0	0	0	1	7	1	1	0	2
AAGGGG	0	0	0	1	1	0	0	0	4
AAGTGT	0	0	0	1	0	0	3	0	0
AAGTTC	0	0	0	2	3	2	0	0	1
AATCCT	0	0	0	1	1	1	2	0	1
AATCGT	0	0	0	1	1	0	0	0	1
AATGGT	0	0	0	1	1	2	4	1	0
ACAGAT	0	0	0	1	1	0	2	1	0
ACATCT	0	0	0	2	0	1	2	0	0
ACATGT	0	0	0	1	0	0	0	0	0
ACCAAA	0	0	0	1	3	1	3	0	0
ACCACT	0	0	0	1	3	1	1	0	4
ACCCGT	0	0	0	1	0	0	1	0	0
ACCCTC	0	0	0	1	2	1	0	0	1
ACCTAA	0	0	0	2	0	0	1	0	1
ACCTAT	0	0	0	1	0	1	1	0	1
ACCTCT	0	0	0	2	0	3	1	0	0
ACCTGA	0	0	0	1	0	3	2	1	0
ACCTGC	0	0	0	1	0	1	0	0	0
ACGAAA	0	0	0	2	0	0	0	1	0
ACGGAG	0	0	0	1	0	0	1	1	0
ACGTCT	0	0	0	1	0	0	1	0	0
ACTAAA	0	0	0	1	2	1	0	1	2
ACTATA	0	0	0	1	1	0	0	1	0
ACTCCA	0	0	0	1	2	0	1	1	2
ACTCCC	0	0	0	1	4	1	0	0	1
ACTCCG	0	0	0	1	0	0	1	1	0
ACTCTC	0	0	0	1	1	1	0	0	2
ACTGCA	0	0	0	2	6	0	5	1	3
ACTGCG	0	0	0	1	0	0	0	0	0
ACTTTC	0	0	0	1	0	3	1	0	1
AGAAGG	0	0	0	1	4	2	0	0	5
AGAGAA	0	0	0	3	4	4	3	2	0
AGAGAG	0	0	0	3	1	2	3	0	1
AGAGCG	0	0	0	1	1	0	1	0	0
AGATCG	0	0	0	1	0	0	0	0	0
AGATGA	0	0	0	1	3	4	3	0	4
AGATGC	0	0	0	2	0	3	3	1	4
AGCACT	0	0	0	1	3	1	2	1	1
AGCAGG	0	0	0	1	2	2	1	0	1
AGCGCA	0	0	0	1	2	0	0	0	0
AGGAAC	0	0	0	1	3	1	6	0	1
AGGCCA	0	0	0	1	3	1	3	0	2
AGGGGA	0	0	0	1	0	1	0	0	2
AGGTCC	0	0	0	1	2	0	0	0	1
AGGTGC	0	0	0	1	1	0	1	0	2
AGTCAT	0	0	0	1	3	0	0	0	1
AGTGTG	0	0	0	1	0	0	1	0	0
AGTTAA	0	0	0	1	2	3	2	2	0
AGTTAT	0	0	0	1	2	1	0	1	0
AGTTCA	0	0	0	1	5	3	1	1	1
AGTTCC	0	0	0	1	4	0	1	0	0
ATAACA	0	0	0	1	3	0	0	0	0
ATACAA	0	0	0	1	2	1	1	1	1
ATACAG	0	0	0	1	2	1	0	0	1
ATATCA	0	0	0	1	2	1	1	0	0
ATCACC	0	0	0	1	2	3	1	0	1
ATCCAA	0	0	0	1	3	0	2	0	1
ATCCAT	0	0	0	1	3	3	2	0	2
ATCCCA	0	0	0	1	2	0	1	2	3
ATCCTC	0	0	0	1	0	0	0	0	2
ATCGTA	0	0	0	1	0	0	0	0	1
ATCGTC	0	0	0	1	0	1	0	0	0
ATGCAG	0	0	0	1	1	2	2	0	3
ATGCAT	0	0	0	1	0	2	1	0	0
ATGCCA	0	0	0	1	4	3	3	1	2
ATGGAG	0	0	0	1	2	1	0	0	1
ATGGTC	0	0	0	1	1	0	2	0	1
ATGTAC	0	0	0	1	1	2	0	0	0
ATGTAG	0	0	0	1	2	0	1	0	0
ATGTTA	0	0	0	1	1	0	0	0	0
ATTGGA	0	0	0	1	2	0	5	0	1
ATTTAG	0	0	0	1	2	0	0	2	1
ATTTCG	0	0	0	2	0	0	0	1	0
ATTTGA	0	0	0	1	4	3	2	0	0
CAAGGG	0	0	0	1	2	0	1	0	1
CAATCG	0	0	0	1	0	0	1	0	0
CACCAA	0	0	0	1	1	4	5	0	3
CACCTA	0	0	0	2	0	0	0	0	0
CACGGA	0	0	0	1	1	0	0	0	0
CACTCC	0	0	0	2	1	0	1	1	0
CAGAGA	0	0	0	3	5	7	3	0	3
CAGATC	0	0	0	1	2	0	1	1	0
CAGATG	0	0	0	2	5	3	4	1	2
CAGGAA	0	0	0	1	2	4	3	0	3
CAGTCA	0	0	0	1	1	0	1	0	0
CATAAC	0	0	0	1	0	0	1	0	0
CATCCA	0	0	0	1	3	2	0	1	1
CATCTA	0	0	0	1	2	3	0	0	1
CATGTA	0	0	0	1	0	0	0	0	0
CATGTC	0	0	0	1	1	0	0	1	2
CCAAAA	0	0	0	1	2	3	3	1	1
CCAAAG	0	0	0	2	3	0	4	0	2
CCAATC	0	0	0	1	2	1	0	0	1
CCACAG	0	0	0	2	2	2	4	0	3
CCACTC	0	0	0	1	0	0	0	0	2
CCAGAG	0	0	0	2	0	4	1	1	2
CCATCC	0	0	0	1	3	0	0	0	1
CCATTC	0	0	0	1	2	0	1	0	0
CCCAGA	0	0	0	2	0	7	1	0	4
CCGTGA	0	0	0	1	0	0	0	0	0
CCTAAA	0	0	0	1	2	0	0	2	2
CCTATC	0	0	0	1	0	2	0	0	0
CCTCAG	0	0	0	1	2	1	2	0	4
CCTCCA	0	0	0	1	2	1	0	1	2
CCTCTC	0	0	0	1	2	0	2	0	2
CCTGAC	0	0	0	1	2	2	4	0	2
CCTGAG	0	0	0	1	2	2	1	0	1
CCTTGC	0	0	0	1	1	0	3	0	2
CGAAAC	0	0	0	1	0	0	0	0	0
CGAACG	0	0	0	1	0	0	0	0	0
CGGAAG	0	0	0	1	0	0	0	0	0
CGGGTA	0	0	0	1	0	0	0	0	0
CGTACA	0	0	0	1	1	0	0	0	0
CGTCCA	0	0	0	1	0	1	0	0	1
CGTCTA	0	0	0	1	0	0	0	0	0
CGTGAG	0	0	0	1	1	0	1	0	0
CGTTTA	0	0	0	1	0	0	0	0	0
CTAAAC	0	0	0	1	1	0	0	1	0
CTAGAG	0	0	0	1	2	0	1	0	0
CTATAC	0	0	0	1	0	1	0	0	0
CTCCTA	0	0	0	1	2	2	0	0	0
CTCTCA	0	0	0	1	2	1	1	1	1
CTCTGA	0	0	0	1	2	3	1	0	1
CTGACC	0	0	0	1	1	3	2	0	4
CTGCAC	0	0	0	1	3	0	5	0	0
CTGCGC	0	0	0	1	0	0	1	0	0
CTGGGA	0	0	0	2	5	7	2	0	4
CTGTAC	0	0	0	1	1	0	2	0	1
CTTCAA	0	0	0	1	3	0	5	0	2
CTTCTC	0	0	0	4	5	1	7	2	3
GAACAC	0	0	0	1	0	3	2	2	3
GAACCC	0	0	0	1	0	1	0	0	1
GAAGCC	0	0	0	1	1	0	1	0	1
GACCAC	0	0	0	1	2	1	4	0	3
GACCTA	0	0	0	1	0	1	0	0	1
GACTGC	0	0	0	1	2	0	1	0	1
GAGAGA	0	0	0	1	0	1	0	0	1
GAGAGC	0	0	0	1	0	3	3	1	0
GAGTGC	0	0	0	1	2	0	1	1	1
GAGTTA	0	0	0	1	0	1	0	0	0
GATAAC	0	0	0	1	2	0	0	0	0
GATGAC	0	0	0	1	2	1	1	0	0
GATGCA	0	0	0	1	0	2	2	0	3
GATGCC	0	0	0	1	1	1	0	3	1
GATGGA	0	0	0	1	5	1	0	0	2
GATGTA	0	0	0	1	0	0	1	0	0
GATTCA	0	0	0	1	3	1	1	0	2
GATTCC	0	0	0	1	0	2	1	0	1
GCCACA	0	0	0	2	4	1	0	0	2
GCTTCC	0	0	0	1	1	1	1	0	1
GGACCA	0	0	0	1	4	1	1	0	1
GGACGA	0	0	0	1	0	3	0	0	2
GGAGCA	0	0	0	1	5	2	2	0	1
GGATAA	0	0	0	1	2	1	1	0	0
GGCCAC	0	0	0	1	3	0	0	0	2
GGGACA	0	0	0	1	4	2	0	0	0
GGGATA	0	0	0	1	0	1	0	1	0
GGGGAC	0	0	0	1	2	0	0	0	1
GGGTAC	0	0	0	1	0	0	1	0	0
GGTACA	0	0	0	1	0	0	2	0	0
GGTCCA	0	0	0	2	1	0	1	0	3
GGTCTA	0	0	0	1	1	0	0	0	0
GGTGCA	0	0	0	1	0	0	2	0	0
GTACGA	0	0	0	1	0	0	0	0	1
GTAGAC	0	0	0	1	0	0	0	0	0
GTCAAC	0	0	0	1	1	0	2	0	0
GTCCAA	0	0	0	2	0	2	1	0	0
GTGATA	0	0	0	1	1	0	0	0	0
GTGGCA	0	0	0	1	2	0	2	0	2
GTGTGA	0	0	0	1	3	0	1	0	0
GTTCGA	0	0	0	1	0	0	0	0	1
GTTTGA	0	0	0	2	0	1	1	3	0
TAACTA	0	0	0	1	1	2	1	2	0
TACAGA	0	0	0	2	3	2	1	0	0
TAGAGA	0	0	0	1	1	0	1	1	1
TATACA	0	0	0	1	1	2	0	1	0
TATGGA	0	0	0	1	1	2	0	0	1
TCACCA	0	0	0	1	3	4	2	0	2
TCAGGA	0	0	0	1	0	3	3	0	3
TCCTCA	0	0	0	1	0	1	3	1	2
TCGAAA	0	0	0	1	0	0	1	0	0
TCTCAA	0	0	0	1	5	2	2	1	4
TGACCA	0	0	0	1	0	2	4	0	2
TTCGAA	0	0	0	1	0	0	0	0	0
AAAAAA	0	0	0	0	9	1	26	2	2
AAAAAT	0	0	0	0	3	4	6	1	4
AAAACA	0	0	0	0	4	4	1	0	1
AAAACG	0	0	0	0	2	0	0	0	1
AAAATC	0	0	0	0	4	1	3	2	1
AAAATG	0	0	0	0	4	4	4	0	1
AAAATT	0	0	0	0	5	2	2	1	0
AAACAA	0	0	0	0	4	1	0	0	0
AAACCC	0	0	0	0	2	2	1	0	1
AAACGC	0	0	0	0	2	0	0	0	0
AAAGAC	0	0	0	0	1	0	3	0	0
AAAGAT	0	0	0	0	3	0	1	1	2
AAAGGC	0	0	0	0	4	1	1	0	2
AAAGTC	0	0	0	0	2	2	1	0	0
AAATAA	0	0	0	0	5	3	3	2	0
AAATAG	0	0	0	0	3	3	1	4	0
AAATGA	0	0	0	0	3	4	1	1	0
AAATGC	0	0	0	0	1	2	1	1	0
AAATGG	0	0	0	0	5	1	2	1	0
AAATGT	0	0	0	0	2	4	2	0	3
AAATTA	0	0	0	0	2	0	2	0	0
AAATTG	0	0	0	0	3	5	4	1	0
AACAAA	0	0	0	0	4	2	2	1	0
AACAAC	0	0	0	0	5	0	2	0	0
AACAAT	0	0	0	0	2	1	1	0	0
AACACC	0	0	0	0	1	2	2	1	2
AACACG	0	0	0	0	2	0	2	0	0
AACAGC	0	0	0	0	3	0	0	1	0
AACAGG	0	0	0	0	1	1	0	0	5
AACAGT	0	0	0	0	2	1	2	0	0
AACATG	0	0	0	0	1	0	0	0	1
AACCAA	0	0	0	0	3	0	0	0	0
AACCAT	0	0	0	0	2	2	3	1	1
AACCCC	0	0	0	0	2	2	1	0	2
AACCTA	0	0	0	0	1	0	1	1	1
AACGCT	0	0	0	0	3	0	1	0	2
AACTGA	0	0	0	0	2	2	1	1	0
AACTGG	0	0	0	0	2	2	2	1	0
AACTGT	0	0	0	0	2	3	1	0	1
AACTTA	0	0	0	0	1	2	1	0	1
AACTTG	0	0	0	0	3	1	2	0	0
AAGAAC	0	0	0	0	1	1	1	0	0
AAGACA	0	0	0	0	2	0	2	0	0
AAGACC	0	0	0	0	3	1	4	0	2
AAGACT	0	0	0	0	1	0	0	0	1
AAGATC	0	0	0	0	2	0	0	0	2
AAGCCG	0	0	0	0	1	0	0	0	0
AAGCGT	0	0	0	0	1	0	1	0	1
AAGCTC	0	0	0	0	1	1	2	0	2
AAGCTG	0	0	0	0	1	3	2	0	5
AAGGCA	0	0	0	0	4	2	1	1	1
AAGGTG	0	0	0	0	4	2	2	0	0
AAGTAG	0	0	0	0	1	0	0	0	0
AAGTCA	0	0	0	0	4	2	1	0	0
AAGTCC	0	0	0	0	1	2	1	0	1
AAGTCG	0	0	0	0	1	0	1	0	0
AAGTGA	0	0	0	0	1	0	1	0	3
AAGTGC	0	0	0	0	2	1	4	0	1
AAGTTG	0	0	0	0	1	1	3	1	1
AATAAA	0	0	0	0	1	3	2	3	0
AATAAC	0	0	0	0	3	1	1	0	2
AATAAG	0	0	0	0	2	2	3	0	2
AATAAT	0	0	0	0	4	1	2	0	0
AATAGA	0	0	0	0	2	1	1	1	1
AATAGT	0	0	0	0	1	1	0	2	0
AATATA	0	0	0	0	4	0	0	0	0
AATATT	0	0	0	0	1	0	0	1	0
AATCAA	0	0	0	0	2	1	2	2	0
AATCAG	0	0	0	0	2	3	0	3	0
AATCCA	0	0	0	0	4	0	3	0	2
AATCTA	0	0	0	0	2	0	1	0	0
AATGAA	0	0	0	0	2	2	3	2	0
AATGAC	0	0	0	0	2	1	1	0	1
AATGAG	0	0	0	0	3	1	2	0	0
AATGCC	0	0	0	0	6	2	2	0	1
AATGGA	0	0	0	0	1	0	1	0	0
AATGGC	0	0	0	0	2	0	2	0	0
AATGGG	0	0	0	0	4	0	1	0	1
AATGTA	0	0	0	0	5	2	1	1	1
AATTAA	0	0	0	0	2	4	1	0	1
AATTAC	0	0	0	0	1	1	0	0	0
AATTAG	0	0	0	0	1	1	1	0	0
AATTAT	0	0	0	0	4	0	1	0	0
AATTCA	0	0	0	0	2	2	1	3	1
AATTGA	0	0	0	0	2	1	1	1	0
AATTGG	0	0	0	0	1	2	4	0	0
AATTGT	0	0	0	0	5	0	1	0	0
AATTTA	0	0	0	0	1	3	0	0	1
ACAAAT	0	0	0	0	2	4	2	1	0
ACAACC	0	0	0	0	1	0	1	0	0
ACAACT	0	0	0	0	1	1	3	0	0
ACAAGC	0	0	0	0	1	1	0	0	1
ACAAGT	0	0	0	0	1	0	2	0	0
ACAATA	0	0	0	0	3	0	1	0	0
ACAATC	0	0	0	0	1	0	2	0	0
ACAATG	0	0	0	0	2	1	1	2	0
ACACCA	0	0	0	0	1	2	2	1	1
ACACCC	0	0	0	0	1	1	1	1	2
ACACCG	0	0	0	0	1	0	0	0	0
ACACCT	0	0	0	0	3	3	0	0	1
ACACGG	0	0	0	0	3	0	1	0	0
ACACTG	0	0	0	0	2	0	0	1	1
ACAGAC	0	0	0	0	2	1	0	1	0
ACAGCA	0	0	0	0	3	0	1	1	0
ACAGCT	0	0	0	0	2	3	0	0	2
ACAGGA	0	0	0	0	2	0	1	1	3
ACAGGC	0	0	0	0	2	1	4	0	3
ACAGGG	0	0	0	0	2	1	1	0	1
ACAGGT	0	0	0	0	2	0	2	0	2
ACAGTA	0	0	0	0	3	0	0	0	0
ACAGTG	0	0	0	0	1	1	3	0	3
ACATAG	0	0	0	0	1	0	2	0	0
ACATCC	0	0	0	0	2	2	0	2	1
ACATCG	0	0	0	0	1	0	0	0	0
ACATGA	0	0	0	0	2	0	0	0	1
ACATGC	0	0	0	0	1	0	0	0	1
ACCAAG	0	0	0	0	1	1	0	0	3
ACCAAT	0	0	0	0	2	3	3	0	0
ACCACC	0	0	0	0	1	1	2	0	1
ACCAGC	0	0	0	0	2	2	5	1	2
ACCAGG	0	0	0	0	2	2	0	0	2
ACCAGT	0	0	0	0	1	2	1	0	0
ACCATC	0	0	0	0	3	1	0	1	1
ACCCAA	0	0	0	0	1	0	0	0	1
ACCCAC	0	0	0	0	2	0	1	0	0
ACCCAT	0	0	0	0	2	0	1	0	2
ACCCCA	0	0	0	0	2	3	1	0	2
ACCCCT	0	0	0	0	3	0	0	0	1
ACCCTG	0	0	0	0	4	1	1	0	1
ACCGCA	0	0	0	0	1	0	1	0	1
ACCGGA	0	0	0	0	1	0	0	0	0
ACCGTC	0	0	0	0	1	0	1	0	0
ACCGTG	0	0	0	0	2	0	2	0	0
ACCTAC	0	0	0	0	1	1	0	1	0
ACCTAG	0	0	0	0	1	1	0	0	0
ACCTGG	0	0	0	0	5	2	1	0	5
ACCTTA	0	0	0	0	1	0	0	1	1
ACCTTG	0	0	0	0	1	1	1	0	2
ACGCTC	0	0	0	0	2	0	1	0	0
ACGCTG	0	0	0	0	1	0	0	0	1
ACGGAT	0	0	0	0	1	0	0	0	0
ACGGCA	0	0	0	0	1	0	0	0	1
ACGGCT	0	0	0	0	1	1	0	0	0
ACGGTC	0	0	0	0	1	0	2	0	0
ACGGTG	0	0	0	0	2	0	1	0	0
ACGTAC	0	0	0	0	1	0	0	0	0
ACGTGA	0	0	0	0	1	1	0	0	1
ACTAAG	0	0	0	0	1	1	0	0	0
ACTAAT	0	0	0	0	1	0	0	0	0
ACTACT	0	0	0	0	1	0	0	0	1
ACTAGC	0	0	0	0	2	1	0	0	1
ACTAGG	0	0	0	0	1	1	0	0	0
ACTATG	0	0	0	0	2	0	2	0	0
ACTCAG	0	0	0	0	1	0	0	0	2
ACTCTA	0	0	0	0	3	1	0	0	0
ACTGAA	0	0	0	0	1	2	1	0	1
ACTGAC	0	0	0	0	2	0	0	1	1
ACTGAT	0	0	0	0	1	0	0	3	0
ACTGCC	0	0	0	0	3	1	0	0	2
ACTGGC	0	0	0	0	2	0	2	0	2
ACTGGG	0	0	0	0	3	2	0	0	0
ACTGTC	0	0	0	0	1	1	0	0	1
ACTGTG	0	0	0	0	3	2	1	0	1
ACTTAA	0	0	0	0	1	1	3	0	1
ACTTAC	0	0	0	0	1	1	0	0	0
ACTTAT	0	0	0	0	3	0	2	0	1
ACTTCA	0	0	0	0	1	0	0	1	2
ACTTGG	0	0	0	0	1	1	0	0	0
ACTTTA	0	0	0	0	1	2	1	1	1
AGAACA	0	0	0	0	1	4	1	0	1
AGAACT	0	0	0	0	1	1	0	0	1
AGACAC	0	0	0	0	2	2	0	1	1
AGACCA	0	0	0	0	3	0	6	0	2
AGACCC	0	0	0	0	1	1	0	0	3
AGACCG	0	0	0	0	1	0	2	0	0
AGACGG	0	0	0	0	1	0	1	1	1
AGACTA	0	0	0	0	1	3	1	0	0
AGACTC	0	0	0	0	1	2	0	0	2
AGACTG	0	0	0	0	2	2	0	0	1
AGAGAC	0	0	0	0	2	1	1	0	1
AGAGAT	0	0	0	0	1	2	1	1	3
AGAGCC	0	0	0	0	1	6	2	0	1
AGAGGA	0	0	0	0	2	1	1	1	3
AGAGGC	0	0	0	0	1	0	2	1	2
AGAGGG	0	0	0	0	1	3	0	0	1
AGAGTA	0	0	0	0	2	2	0	0	0
AGAGTC	0	0	0	0	1	2	0	0	5
AGATAA	0	0	0	0	1	0	1	2	0
AGATAC	0	0	0	0	2	1	2	0	0
AGATCA	0	0	0	0	5	0	2	2	2
AGATCC	0	0	0	0	2	0	1	0	1
AGATGG	0	0	0	0	8	1	2	0	1
AGATTG	0	0	0	0	1	1	0	0	2
AGCAAC	0	0	0	0	2	0	0	0	1
AGCAAG	0	0	0	0	1	2	1	0	1
AGCAAT	0	0	0	0	1	4	3	0	1
AGCACA	0	0	0	0	3	2	0	0	0
AGCACC	0	0	0	0	1	2	0	0	2
AGCATA	0	0	0	0	2	1	3	0	0
AGCATC	0	0	0	0	1	1	3	1	2
AGCATG	0	0	0	0	2	0	0	0	0
AGCCAA	0	0	0	0	1	3	2	0	0
AGCCAC	0	0	0	0	2	0	3	0	2
AGCCAT	0	0	0	0	2	1	1	0	3
AGCCCC	0	0	0	0	1	0	1	0	2
AGCCCG	0	0	0	0	1	0	0	0	1
AGCCTG	0	0	0	0	3	3	2	0	4
AGCGAG	0	0	0	0	1	0	0	0	0
AGCGTC	0	0	0	0	1	0	0	0	0
AGCTAA	0	0	0	0	2	1	0	0	0
AGCTAC	0	0	0	0	4	2	4	0	1
AGCTAG	0	0	0	0	3	1	0	0	0
AGCTCA	0	0	0	0	3	3	4	1	3
AGCTCC	0	0	0	0	2	2	2	0	2
AGCTGG	0	0	0	0	3	4	3	0	5
AGCTTG	0	0	0	0	2	1	3	0	2
AGGACC	0	0	0	0	2	0	1	0	0
AGGACT	0	0	0	0	1	0	0	0	1
AGGAGA	0	0	0	0	3	3	5	2	2
AGGAGC	0	0	0	0	2	1	1	0	2
AGGATG	0	0	0	0	1	0	1	1	1
AGGCAA	0	0	0	0	3	3	0	0	1
AGGCAC	0	0	0	0	1	1	4	1	2
AGGCAG	0	0	0	0	6	0	4	0	3
AGGCAT	0	0	0	0	4	1	0	2	1
AGGCGC	0	0	0	0	1	0	1	0	0
AGGCTA	0	0	0	0	1	0	0	1	1
AGGCTC	0	0	0	0	2	3	2	0	3
AGGCTG	0	0	0	0	3	2	2	1	5
AGGGAC	0	0	0	0	2	2	0	0	0
AGGGAG	0	0	0	0	1	3	1	0	4
AGGGAT	0	0	0	0	4	1	0	0	1
AGGGCA	0	0	0	0	1	4	0	0	1
AGGGCC	0	0	0	0	1	0	0	0	0
AGGGGC	0	0	0	0	1	0	0	0	2
AGGGGG	0	0	0	0	1	0	0	0	0
AGGGTG	0	0	0	0	3	0	1	1	0
AGGTAA	0	0	0	0	1	1	0	0	1
AGGTAC	0	0	0	0	2	0	1	1	0
AGGTGG	0	0	0	0	1	3	0	0	3
AGGTTG	0	0	0	0	3	0	0	0	1
AGTAAG	0	0	0	0	1	0	0	0	0
AGTAAT	0	0	0	0	1	0	0	0	0
AGTACC	0	0	0	0	1	0	0	1	1
AGTAGA	0	0	0	0	2	2	1	0	2
AGTAGC	0	0	0	0	3	0	0	0	2
AGTAGG	0	0	0	0	3	0	0	1	0
AGTATA	0	0	0	0	2	0	0	1	0
AGTCAA	0	0	0	0	2	3	0	0	0
AGTCAC	0	0	0	0	2	0	2	0	1
AGTCAG	0	0	0	0	1	0	0	0	0
AGTCCA	0	0	0	0	1	2	2	0	1
AGTCCC	0	0	0	0	1	1	1	0	0
AGTCGA	0	0	0	0	1	0	1	0	0
AGTCTC	0	0	0	0	2	2	1	0	2
AGTGAA	0	0	0	0	2	0	0	0	1
AGTGAG	0	0	0	0	2	0	2	0	2
AGTGAT	0	0	0	0	2	0	1	0	5
AGTGCA	0	0	0	0	4	0	3	0	1
AGTGCC	0	0	0	0	1	3	2	1	1
AGTGCG	0	0	0	0	1	0	0	0	0
AGTGGC	0	0	0	0	2	0	3	0	1
AGTGGG	0	0	0	0	2	1	1	0	0
AGTGTC	0	0	0	0	3	0	0	0	1
AGTTGC	0	0	0	0	4	1	0	1	0
AGTTGG	0	0	0	0	1	0	2	0	1
ATAAAT	0	0	0	0	4	2	1	1	0
ATAACC	0	0	0	0	1	0	2	0	0
ATAACG	0	0	0	0	1	0	1	0	2
ATAAGA	0	0	0	0	1	1	3	0	1
ATAAGC	0	0	0	0	1	0	0	0	1
ATAAGG	0	0	0	0	2	1	2	0	1
ATAATA	0	0	0	0	3	1	1	1	1
ATAATG	0	0	0	0	2	1	2	2	0
ATACGG	0	0	0	0	1	0	0	0	0
ATACTC	0	0	0	0	1	0	1	0	2
ATAGCA	0	0	0	0	1	1	0	1	0
ATAGCC	0	0	0	0	1	0	1	0	0
ATAGTA	0	0	0	0	1	0	0	0	0
ATAGTG	0	0	0	0	2	0	1	1	0
ATATAA	0	0	0	0	7	0	2	1	1
ATATAC	0	0	0	0	1	0	0	2	0
ATATAG	0	0	0	0	1	1	0	0	0
ATATGC	0	0	0	0	1	0	0	0	0
ATATGG	0	0	0	0	1	1	2	1	0
ATATTA	0	0	0	0	3	4	1	0	0
ATATTG	0	0	0	0	3	0	1	0	0
ATCAAC	0	0	0	0	1	2	1	3	0
ATCAAG	0	0	0	0	1	0	2	0	0
ATCAGA	0	0	0	0	5	1	2	1	1
ATCAGC	0	0	0	0	2	1	1	2	0
ATCATA	0	0	0	0	2	0	0	1	0
ATCATG	0	0	0	0	1	1	0	0	3
ATCCAG	0	0	0	0	2	1	1	1	0
ATCCCC	0	0	0	0	1	1	0	0	0
ATCCGC	0	0	0	0	1	0	1	0	0
ATCCGG	0	0	0	0	1	0	0	0	1
ATCCTG	0	0	0	0	1	2	3	1	4
ATCGAC	0	0	0	0	1	0	0	0	0
ATCGTG	0	0	0	0	1	0	0	0	0
ATCTAA	0	0	0	0	2	1	0	0	1
ATCTAC	0	0	0	0	1	1	0	0	1
ATCTCA	0	0	0	0	4	2	2	0	3
ATCTGA	0	0	0	0	3	0	1	1	3
ATCTGG	0	0	0	0	3	3	1	0	1
ATCTTA	0	0	0	0	2	0	3	0	1
ATGAAC	0	0	0	0	2	1	2	1	1
ATGAAT	0	0	0	0	2	2	2	0	0
ATGACA	0	0	0	0	1	2	0	0	1
ATGACC	0	0	0	0	1	0	1	0	0
ATGAGA	0	0	0	0	6	1	1	0	1
ATGAGG	0	0	0	0	1	1	2	1	1
ATGATA	0	0	0	0	1	0	0	0	0
ATGATC	0	0	0	0	1	2	1	1	1
ATGATG	0	0	0	0	1	0	0	1	2
ATGCGA	0	0	0	0	1	0	1	0	0
ATGCTC	0	0	0	0	4	0	2	1	0
ATGCTG	0	0	0	0	2	1	2	0	1
ATGGAA	0	0	0	0	2	0	1	0	2
ATGGAC	0	0	0	0	1	0	0	0	1
ATGGCA	0	0	0	0	1	1	2	0	1
ATGGCC	0	0	0	0	2	0	1	0	0
ATGGGA	0	0	0	0	4	1	3	1	1
ATGGGG	0	0	0	0	1	0	0	0	1
ATGGTG	0	0	0	0	2	2	1	1	1
ATGTAA	0	0	0	0	2	1	1	1	1
ATGTGG	0	0	0	0	1	3	0	0	0
ATGTTG	0	0	0	0	1	2	3	0	1
ATTAAA	0	0	0	0	3	2	2	0	2
ATTAAG	0	0	0	0	3	3	1	0	1
ATTACC	0	0	0	0	1	1	0	0	0
ATTAGA	0	0	0	0	2	3	1	0	0
ATTAGC	0	0	0	0	1	0	2	0	0
ATTAGG	0	0	0	0	2	0	0	0	0
ATTATA	0	0	0	0	3	0	2	0	1
ATTATC	0	0	0	0	1	0	1	2	0
ATTATG	0	0	0	0	1	2	0	2	0
ATTGAA	0	0	0	0	1	0	1	2	1
ATTGCG	0	0	0	0	1	0	1	0	0
ATTGTA	0	0	0	0	4	0	2	0	0
ATTGTC	0	0	0	0	2	0	0	1	0
ATTGTG	0	0	0	0	3	0	2	1	0
ATTTTA	0	0	0	0	4	2	1	1	0
ATTTTG	0	0	0	0	7	2	3	3	1
CAAATG	0	0	0	0	2	3	1	1	0
CAACAG	0	0	0	0	1	1	0	0	2
CAACCA	0	0	0	0	3	0	2	0	1
CAACCC	0	0	0	0	3	1	0	0	3
CAACTA	0	0	0	0	3	0	2	0	0
CAAGCA	0	0	0	0	6	1	1	0	2
CAAGCC	0	0	0	0	3	0	0	0	2
CAAGGC	0	0	0	0	2	0	4	0	1
CAAGTA	0	0	0	0	2	0	1	0	1
CAATAA	0	0	0	0	3	2	1	1	0
CAATCC	0	0	0	0	1	1	1	0	0
CAATGC	0	0	0	0	2	3	1	0	0
CAATGG	0	0	0	0	1	0	3	0	0
CAATTA	0	0	0	0	1	1	1	0	0
CAATTC	0	0	0	0	4	0	1	0	1
CACACC	0	0	0	0	4	0	1	0	0
CACACG	0	0	0	0	1	0	0	0	2
CACAGG	0	0	0	0	1	0	3	1	0
CACATG	0	0	0	0	1	0	2	0	0
CACCAG	0	0	0	0	1	2	1	0	2
CACCCA	0	0	0	0	3	0	1	0	3
CACCCC	0	0	0	0	3	1	1	0	4
CACCGC	0	0	0	0	1	0	2	0	1
CACCGG	0	0	0	0	1	0	1	0	0
CACCTG	0	0	0	0	1	2	1	0	4
CACGGC	0	0	0	0	1	1	0	0	0
CACGGG	0	0	0	0	1	0	0	0	0
CACTAC	0	0	0	0	1	0	0	0	1
CACTCA	0	0	0	0	2	0	0	0	2
CACTGA	0	0	0	0	3	1	1	2	3
CACTGC	0	0	0	0	7	0	2	0	1
CACTGG	0	0	0	0	3	0	2	0	2
CACTTA	0	0	0	0	1	0	4	0	1
CACTTC	0	0	0	0	2	1	4	0	0
CAGAAC	0	0	0	0	1	1	1	0	1
CAGCAC	0	0	0	0	1	1	1	2	2
CAGCAG	0	0	0	0	2	3	3	1	2
CAGCCA	0	0	0	0	1	1	3	0	4
CAGCTG	0	0	0	0	2	4	1	0	3
CAGGAG	0	0	0	0	4	2	2	0	4
CAGGCA	0	0	0	0	4	2	0	0	2
CAGGCC	0	0	0	0	1	1	3	0	2
CAGGCG	0	0	0	0	1	0	2	0	3
CAGGGA	0	0	0	0	1	2	2	0	1
CAGGGC	0	0	0	0	4	0	0	0	1
CAGGTA	0	0	0	0	1	1	1	1	1
CAGGTC	0	0	0	0	3	1	1	0	1
CAGTAG	0	0	0	0	3	0	1	1	2
CAGTCC	0	0	0	0	1	1	1	0	1
CAGTGA	0	0	0	0	2	0	3	0	4
CAGTGC	0	0	0	0	3	2	2	1	1
CAGTGG	0	0	0	0	7	0	3	0	3
CAGTTC	0	0	0	0	4	2	1	0	1
CATAAG	0	0	0	0	3	0	1	0	1
CATACA	0	0	0	0	1	0	1	1	1
CATATA	0	0	0	0	1	0	1	1	1
CATATC	0	0	0	0	1	0	0	1	1
CATCAA	0	0	0	0	1	1	2	0	0
CATCAG	0	0	0	0	3	2	0	2	2
CATCCC	0	0	0	0	4	1	0	1	0
CATCCG	0	0	0	0	1	0	1	0	1
CATCGA	0	0	0	0	1	0	0	0	0
CATCTC	0	0	0	0	2	3	1	0	2
CATGAA	0	0	0	0	2	0	2	1	0
CATGAC	0	0	0	0	1	0	0	0	1
CATGCA	0	0	0	0	1	1	0	0	3
CATGCG	0	0	0	0	1	0	0	0	0
CATGGA	0	0	0	0	1	1	2	0	3
CATTAA	0	0	0	0	1	0	0	0	0
CATTAG	0	0	0	0	4	1	1	0	0
CATTGA	0	0	0	0	1	1	2	0	0
CATTGC	0	0	0	0	2	0	3	0	0
CATTTA	0	0	0	0	2	1	1	1	0
CATTTC	0	0	0	0	3	3	0	1	2
CCAACA	0	0	0	0	2	3	0	0	2
CCAACC	0	0	0	0	2	1	0	0	2
CCAAGC	0	0	0	0	4	0	1	0	4
CCAAGG	0	0	0	0	1	1	2	0	2
CCAATA	0	0	0	0	2	0	2	1	0
CCACAC	0	0	0	0	5	0	2	0	0
CCACCC	0	0	0	0	3	0	0	0	4
CCACCG	0	0	0	0	1	0	2	0	0
CCACGG	0	0	0	0	1	1	0	0	0
CCAGAC	0	0	0	0	1	0	1	0	1
CCAGCC	0	0	0	0	3	2	4	0	0
CCAGGA	0	0	0	0	1	2	3	0	3
CCAGGC	0	0	0	0	3	2	1	0	3
CCAGGG	0	0	0	0	3	1	0	0	1
CCAGTC	0	0	0	0	1	3	0	0	1
CCATAA	0	0	0	0	3	3	0	0	1
CCATAC	0	0	0	0	1	0	0	0	1
CCATCA	0	0	0	0	1	2	0	1	3
CCATGC	0	0	0	0	1	0	0	0	3
CCCAAA	0	0	0	0	1	2	2	0	2
CCCAAC	0	0	0	0	3	2	0	0	2
CCCAAG	0	0	0	0	3	2	1	1	1
CCCACA	0	0	0	0	2	3	2	0	1
CCCACC	0	0	0	0	1	0	0	0	3
CCCAGC	0	0	0	0	2	5	1	0	4
CCCAGG	0	0	0	0	4	1	3	0	4
CCCATA	0	0	0	0	1	0	0	1	1
CCCATC	0	0	0	0	2	0	2	0	0
CCCCAA	0	0	0	0	3	4	1	0	3
CCCCAC	0	0	0	0	2	2	1	0	3
CCCCAG	0	0	0	0	2	3	1	0	4
CCCCTA	0	0	0	0	2	0	0	0	0
CCCCTC	0	0	0	0	2	0	0	0	1
CCCGCC	0	0	0	0	1	0	1	0	0
CCCGGA	0	0	0	0	1	0	0	0	1
CCCTAC	0	0	0	0	1	1	0	0	0
CCCTAG	0	0	0	0	1	0	0	0	0
CCCTCA	0	0	0	0	2	1	0	0	1
CCCTCG	0	0	0	0	1	0	0	0	0
CCCTGA	0	0	0	0	3	2	1	0	0
CCCTGC	0	0	0	0	1	0	1	0	1
CCCTTA	0	0	0	0	1	3	1	1	1
CCCTTC	0	0	0	0	4	3	0	0	2
CCGAGA	0	0	0	0	1	0	1	0	0
CCGCAC	0	0	0	0	1	0	0	0	1
CCGCAG	0	0	0	0	1	0	0	0	0
CCGCCA	0	0	0	0	1	0	1	0	0
CCGGAA	0	0	0	0	1	0	0	0	0
CCGGGC	0	0	0	0	1	0	1	0	1
CCGTGC	0	0	0	0	1	0	1	0	0
CCTACA	0	0	0	0	1	1	0	0	0
CCTACC	0	0	0	0	2	2	1	0	0
CCTAGA	0	0	0	0	4	0	0	0	0
CCTCGC	0	0	0	0	1	0	0	0	0
CCTGAA	0	0	0	0	2	1	2	1	2
CCTGCA	0	0	0	0	1	3	2	0	0
CCTGCC	0	0	0	0	3	1	1	0	4
CCTGGA	0	0	0	0	1	2	0	0	3
CCTGGC	0	0	0	0	5	2	2	0	3
CCTGTA	0	0	0	0	2	1	5	0	2
CCTGTC	0	0	0	0	4	0	0	0	2
CCTTAA	0	0	0	0	4	3	0	4	1
CCTTAC	0	0	0	0	2	0	1	0	1
CCTTCA	0	0	0	0	4	1	2	0	0
CGAAAA	0	0	0	0	1	0	2	0	0
CGAGAC	0	0	0	0	1	0	1	0	1
CGAGCC	0	0	0	0	1	0	0	0	0
CGATTC	0	0	0	0	1	0	0	0	0
CGCAGC	0	0	0	0	1	0	0	0	0
CGCCAC	0	0	0	0	1	1	0	0	1
CGCCCG	0	0	0	0	1	0	1	0	1
CGCTAG	0	0	0	0	1	0	0	0	0
CGCTCA	0	0	0	0	1	0	1	0	1
CGCTGA	0	0	0	0	1	1	0	0	0
CGCTTA	0	0	0	0	1	0	0	0	0
CGGATA	0	0	0	0	1	0	0	0	0
CGGATC	0	0	0	0	1	0	0	0	0
CGGCAC	0	0	0	0	1	0	0	0	1
CGGCAG	0	0	0	0	1	0	0	0	1
CGGGAA	0	0	0	0	1	0	0	0	0
CGGTGA	0	0	0	0	2	0	1	0	1
CGTATC	0	0	0	0	1	0	0	0	0
CGTCAG	0	0	0	0	1	1	2	1	0
CGTCTC	0	0	0	0	1	0	1	0	1
CGTGAC	0	0	0	0	1	0	0	0	1
CGTGCA	0	0	0	0	1	0	0	0	1
CTAAAA	0	0	0	0	3	2	0	1	2
CTAAAG	0	0	0	0	1	3	0	0	1
CTAACA	0	0	0	0	1	0	1	0	0
CTAACC	0	0	0	0	1	1	0	1	1
CTAAGA	0	0	0	0	1	2	0	0	0
CTAAGC	0	0	0	0	2	1	0	0	0
CTAATA	0	0	0	0	1	1	0	0	0
CTACAG	0	0	0	0	1	2	4	0	0
CTACTA	0	0	0	0	2	0	0	0	2
CTACTC	0	0	0	0	3	2	0	0	1
CTAGCC	0	0	0	0	1	0	0	0	0
CTAGGA	0	0	0	0	1	0	0	0	0
CTAGGC	0	0	0	0	2	1	0	0	0
CTAGTC	0	0	0	0	1	1	1	0	0
CTATGC	0	0	0	0	3	0	3	0	0
CTATTA	0	0	0	0	3	1	0	0	1
CTCAAC	0	0	0	0	3	1	3	1	1
CTCACC	0	0	0	0	6	2	1	0	0
CTCAGC	0	0	0	0	1	3	3	0	5
CTCATA	0	0	0	0	2	1	0	0	1
CTCATC	0	0	0	0	2	1	2	0	1
CTCCAG	0	0	0	0	3	2	2	0	2
CTCCCC	0	0	0	0	3	2	0	0	1
CTCCTC	0	0	0	0	1	1	1	1	3
CTCGCA	0	0	0	0	1	0	0	0	0
CTCGGC	0	0	0	0	1	0	1	0	0
CTCTAA	0	0	0	0	1	0	2	0	0
CTCTGC	0	0	0	0	4	3	1	0	2
CTCTTA	0	0	0	0	1	3	1	0	1
CTGACA	0	0	0	0	3	1	1	1	3
CTGAGC	0	0	0	0	3	2	3	0	2
CTGATA	0	0	0	0	1	0	1	1	0
CTGATC	0	0	0	0	2	1	2	0	1
CTGCAG	0	0	0	0	1	2	2	0	1
CTGCCA	0	0	0	0	3	0	0	0	2
CTGCCC	0	0	0	0	1	2	1	0	4
CTGGAA	0	0	0	0	1	3	0	1	2
CTGGCA	0	0	0	0	2	2	4	0	1
CTGGCC	0	0	0	0	6	0	0	0	3
CTGGGC	0	0	0	0	2	3	2	0	1
CTGGTA	0	0	0	0	2	4	0	0	1
CTGGTC	0	0	0	0	2	1	3	0	0
CTGTAA	0	0	0	0	2	2	1	0	4
CTGTCA	0	0	0	0	4	1	0	2	2
CTGTCC	0	0	0	0	2	1	0	0	4
CTGTTA	0	0	0	0	4	0	0	1	2
CTGTTC	0	0	0	0	1	2	1	0	0
CTTAAA	0	0	0	0	2	0	1	1	2
CTTAAC	0	0	0	0	1	1	2	1	0
CTTAAG	0	0	0	0	1	1	0	1	0
CTTACA	0	0	0	0	1	1	2	0	2
CTTACC	0	0	0	0	2	0	0	0	0
CTTAGA	0	0	0	0	1	2	1	0	1
CTTAGC	0	0	0	0	1	1	0	0	1
CTTATA	0	0	0	0	2	0	1	0	1
CTTCCA	0	0	0	0	4	3	4	0	1
CTTCCC	0	0	0	0	2	3	3	0	2
CTTGAC	0	0	0	0	2	2	0	0	0
CTTGCC	0	0	0	0	3	1	2	0	1
CTTGGA	0	0	0	0	1	2	1	0	2
CTTGGC	0	0	0	0	1	0	3	0	2
CTTTAA	0	0	0	0	5	2	2	0	1
CTTTCA	0	0	0	0	1	1	0	0	3
CTTTGC	0	0	0	0	1	0	2	0	0
CTTTTA	0	0	0	0	2	2	0	0	2
GAAAAC	0	0	0	0	5	3	1	0	1
GAAAGC	0	0	0	0	1	4	2	0	0
GAACTA	0	0	0	0	3	0	0	1	0
GAAGAC	0	0	0	0	4	1	1	0	1
GAATCC	0	0	0	0	2	0	2	0	2
GAATTA	0	0	0	0	1	1	0	0	1
GACAAC	0	0	0	0	1	0	3	0	0
GACACA	0	0	0	0	2	1	0	0	1
GACATC	0	0	0	0	1	0	0	1	1
GACCAA	0	0	0	0	2	1	2	0	1
GACCCA	0	0	0	0	1	1	0	0	2
GACTAA	0	0	0	0	1	1	0	0	0
GACTCA	0	0	0	0	1	0	0	0	1
GACTCC	0	0	0	0	2	1	0	0	1
GACTGA	0	0	0	0	1	0	1	0	0
GACTTA	0	0	0	0	2	0	1	0	1
GAGAAA	0	0	0	0	4	5	4	1	0
GAGACA	0	0	0	0	2	1	2	0	0
GAGATC	0	0	0	0	2	0	2	0	3
GAGCAA	0	0	0	0	1	0	3	0	0
GAGCCA	0	0	0	0	2	3	2	0	3
GAGCTA	0	0	0	0	1	2	2	1	0
GAGCTC	0	0	0	0	1	1	1	0	0
GAGGAC	0	0	0	0	1	0	1	1	2
GAGGCA	0	0	0	0	2	0	4	1	3
GAGGGA	0	0	0	0	2	3	0	1	1
GAGGTA	0	0	0	0	1	1	0	0	0
GAGTAC	0	0	0	0	1	0	1	0	1
GAGTCA	0	0	0	0	2	1	0	0	2
GAGTCC	0	0	0	0	1	0	0	0	1
GAGTGA	0	0	0	0	2	0	0	0	1
GATAAA	0	0	0	0	1	1	0	0	0
GATACA	0	0	0	0	1	1	1	0	0
GATCAA	0	0	0	0	1	1	1	1	0
GATCAC	0	0	0	0	1	1	1	0	4
GATCCC	0	0	0	0	1	0	1	0	1
GATCTA	0	0	0	0	1	0	0	1	2
GATGAA	0	0	0	0	3	3	1	0	4
GATGGC	0	0	0	0	2	1	0	0	2
GATTAC	0	0	0	0	2	1	1	0	1
GCAAAC	0	0	0	0	1	1	0	0	1
GCAACC	0	0	0	0	1	0	1	0	1
GCAATA	0	0	0	0	1	2	0	0	0
GCACAA	0	0	0	0	3	0	0	0	0
GCACCA	0	0	0	0	1	2	1	0	1
GCACCC	0	0	0	0	1	0	3	0	1
GCACTA	0	0	0	0	2	1	0	0	0
GCAGCA	0	0	0	0	1	1	2	0	3
GCAGGA	0	0	0	0	4	3	2	0	3
GCAGGC	0	0	0	0	1	2	1	0	2
GCAGTA	0	0	0	0	2	0	0	1	2
GCATAA	0	0	0	0	1	1	1	1	0
GCATCA	0	0	0	0	2	0	1	2	2
GCATGC	0	0	0	0	1	1	0	0	0
GCATTA	0	0	0	0	3	1	1	0	0
GCCAAA	0	0	0	0	2	4	3	0	2
GCCAAC	0	0	0	0	2	1	2	0	2
GCCACC	0	0	0	0	2	0	2	0	1
GCCAGC	0	0	0	0	1	1	2	0	1
GCCATA	0	0	0	0	1	1	2	0	2
GCCCGC	0	0	0	0	1	0	1	0	0
GCCGTA	0	0	0	0	1	0	0	0	0
GCCTAA	0	0	0	0	2	0	0	2	1
GCCTAC	0	0	0	0	1	0	1	0	0
GCCTCC	0	0	0	0	2	0	2	0	4
GCCTGA	0	0	0	0	3	1	1	0	4
GCCTTA	0	0	0	0	3	2	1	1	0
GCGAAA	0	0	0	0	1	0	1	0	0
GCGAGC	0	0	0	0	1	0	0	0	0
GCGCAC	0	0	0	0	2	0	1	0	1
GCGCCC	0	0	0	0	1	0	1	0	0
GCGTCA	0	0	0	0	1	0	2	0	0
GCGTTA	0	0	0	0	1	0	0	0	1
GCTAAA	0	0	0	0	1	2	0	1	0
GCTAAC	0	0	0	0	1	0	1	0	0
GCTACA	0	0	0	0	2	2	4	0	0
GCTAGC	0	0	0	0	1	0	0	0	0
GCTCAA	0	0	0	0	1	1	3	1	2
GCTCAC	0	0	0	0	5	1	3	0	0
GCTCCC	0	0	0	0	2	2	0	0	2
GCTGCC	0	0	0	0	1	0	1	0	1
GCTGGA	0	0	0	0	1	3	2	0	1
GCTGTA	0	0	0	0	1	2	0	0	2
GCTTAA	0	0	0	0	1	2	0	0	0
GCTTAC	0	0	0	0	1	1	0	0	0
GCTTGA	0	0	0	0	6	0	0	0	1
GCTTTA	0	0	0	0	2	1	1	0	1
GGACAC	0	0	0	0	2	0	0	0	1
GGAGAA	0	0	0	0	3	0	4	1	3
GGAGAC	0	0	0	0	1	1	2	0	1
GGAGTA	0	0	0	0	2	0	1	0	2
GGATGA	0	0	0	0	4	1	1	0	1
GGATTA	0	0	0	0	1	0	0	0	1
GGCACC	0	0	0	0	2	0	3	0	0
GGCAGA	0	0	0	0	4	0	3	0	3
GGCATA	0	0	0	0	1	1	0	0	0
GGCCAA	0	0	0	0	1	1	3	0	3
GGCCCA	0	0	0	0	2	1	1	0	0
GGCGCC	0	0	0	0	1	0	1	0	0
GGCTAA	0	0	0	0	1	0	2	1	1
GGCTCA	0	0	0	0	2	2	3	0	1
GGCTTA	0	0	0	0	1	1	0	0	0
GGGAAA	0	0	0	0	3	5	1	0	1
GGGACC	0	0	0	0	3	1	0	0	0
GGGAGA	0	0	0	0	2	1	1	0	3
GGGCCA	0	0	0	0	3	0	1	0	1
GGGGAA	0	0	0	0	1	1	0	0	3
GGGGGA	0	0	0	0	1	1	0	0	2
GGGTAA	0	0	0	0	1	0	0	0	0
GGGTGA	0	0	0	0	4	0	0	0	2
GGTAAA	0	0	0	0	1	0	0	0	0
GGTACC	0	0	0	0	1	0	0	0	0
GGTGAC	0	0	0	0	1	0	0	0	2
GGTGTA	0	0	0	0	1	2	0	0	1
GGTTGA	0	0	0	0	5	0	0	0	2
GTAAAA	0	0	0	0	1	0	0	1	1
GTAACA	0	0	0	0	2	0	0	0	2
GTAATA	0	0	0	0	2	2	0	1	1
GTACAC	0	0	0	0	1	0	0	0	0
GTACCA	0	0	0	0	1	0	0	0	1
GTAGCA	0	0	0	0	1	0	1	0	0
GTAGGA	0	0	0	0	3	2	0	0	0
GTATAA	0	0	0	0	2	0	0	1	0
GTATTA	0	0	0	0	1	2	0	2	1
GTCAAA	0	0	0	0	1	2	4	0	1
GTCACA	0	0	0	0	1	0	1	2	0
GTCAGA	0	0	0	0	2	1	0	1	2
GTCCCA	0	0	0	0	4	3	1	0	0
GTCCTA	0	0	0	0	2	0	0	0	0
GTCTAA	0	0	0	0	1	2	0	0	0
GTCTCA	0	0	0	0	1	1	1	0	2
GTGAAA	0	0	0	0	3	0	2	0	1
GTGACA	0	0	0	0	1	0	0	3	0
GTGAGA	0	0	0	0	2	1	2	0	1
GTGCAC	0	0	0	0	1	0	0	0	0
GTGCCA	0	0	0	0	1	1	3	0	3
GTGGGA	0	0	0	0	1	1	1	0	1
GTGGTA	0	0	0	0	2	1	1	0	0
GTGTCA	0	0	0	0	1	1	0	0	2
GTGTTA	0	0	0	0	2	0	1	0	0
GTTACA	0	0	0	0	1	0	0	0	1
GTTATA	0	0	0	0	2	0	1	1	0
GTTCCA	0	0	0	0	1	0	1	0	2
GTTGCA	0	0	0	0	3	1	0	1	1
GTTGTA	0	0	0	0	1	0	1	0	0
TAAACA	0	0	0	0	2	1	0	0	1
TAAAGA	0	0	0	0	2	2	1	0	0
TAACCA	0	0	0	0	2	1	1	1	0
TAAGAA	0	0	0	0	1	0	0	0	1
TAAGCA	0	0	0	0	3	2	0	0	0
TAAGGA	0	0	0	0	3	0	1	1	1
TAAGTA	0	0	0	0	1	0	0	0	1
TAATAA	0	0	0	0	2	1	1	0	1
TAATCA	0	0	0	0	1	2	2	1	0
TAATGA	0	0	0	0	4	0	2	0	0
TAATTA	0	0	0	0	2	2	0	0	0
TACCCA	0	0	0	0	1	0	0	0	0
TACCTA	0	0	0	0	1	2	1	0	0
TACTAA	0	0	0	0	1	0	0	0	2
TACTCA	0	0	0	0	1	0	1	0	1
TAGCAA	0	0	0	0	3	1	0	1	0
TAGCCA	0	0	0	0	2	1	2	0	1
TAGCGA	0	0	0	0	1	0	0	0	0
TAGCTA	0	0	0	0	3	0	0	0	0
TAGGCA	0	0	0	0	4	1	3	1	1
TAGTCA	0	0	0	0	1	0	0	0	0
TAGTGA	0	0	0	0	1	0	2	1	1
TATAAA	0	0	0	0	2	0	2	1	0
TATATA	0	0	0	0	2	0	1	1	0
TATGCA	0	0	0	0	2	0	2	0	0
TATTAA	0	0	0	0	3	4	1	0	1
TCAACA	0	0	0	0	2	1	5	2	0
TCACGA	0	0	0	0	1	0	1	0	0
TCAGCA	0	0	0	0	1	2	2	1	2
TCATAA	0	0	0	0	2	0	0	1	0
TCATGA	0	0	0	0	1	0	0	1	1
TCCAGA	0	0	0	0	4	0	2	1	3
TCCCCA	0	0	0	0	6	2	0	0	1
TCCGCA	0	0	0	0	1	0	0	0	0
TCGCAA	0	0	0	0	1	0	0	0	0
TCGGCA	0	0	0	0	1	0	0	0	0
TCTAAA	0	0	0	0	2	2	0	0	0
TCTTAA	0	0	0	0	2	0	1	0	1
TGACAA	0	0	0	0	2	0	1	1	0
TGAGCA	0	0	0	0	3	0	2	0	0
TGATAA	0	0	0	0	1	0	1	0	0
TGCCAA	0	0	0	0	3	2	3	1	3
TGCGAA	0	0	0	0	1	0	1	0	0
TGCTAA	0	0	0	0	1	2	1	0	0
TGGCCA	0	0	0	0	3	0	0	0	2
TGGGAA	0	0	0	0	2	7	4	0	2
TGGTAA	0	0	0	0	2	0	0	0	0
TGTACA	0	0	0	0	1	2	0	0	0
TGTCAA	0	0	0	0	2	0	1	0	1
TGTTAA	0	0	0	0	1	1	0	1	0
TTAAAA	0	0	0	0	2	1	1	0	2
TTAGAA	0	0	0	0	1	5	0	0	0
AAAACC	0	0	0	0	0	2	1	1	1
AAACGA	0	0	0	0	0	1	0	0	0
AAAGCT	0	0	0	0	0	6	0	0	2
AAATTT	0	0	0	0	0	1	0	0	0
AACATA	0	0	0	0	0	2	1	0	1
AACCCA	0	0	0	0	0	1	1	0	1
AACGAG	0	0	0	0	0	2	0	0	0
AACTAC	0	0	0	0	0	1	2	0	0
AAGCAA	0	0	0	0	0	2	1	0	2
AAGCCA	0	0	0	0	0	1	1	0	0
AAGGAC	0	0	0	0	0	1	0	0	3
AAGGCG	0	0	0	0	0	1	2	0	1
AAGGGC	0	0	0	0	0	4	0	0	0
AAGGGT	0	0	0	0	0	1	3	1	0
AAGTAC	0	0	0	0	0	1	0	0	2
AATACC	0	0	0	0	0	2	0	1	1
AATTGC	0	0	0	0	0	5	2	0	1
AATTTC	0	0	0	0	0	1	0	1	0
ACATAT	0	0	0	0	0	1	0	0	2
ACCAAC	0	0	0	0	0	1	1	0	1
ACCAGA	0	0	0	0	0	1	0	0	0
ACCCAG	0	0	0	0	0	2	0	0	3
ACCCCC	0	0	0	0	0	1	0	0	2
ACCTCG	0	0	0	0	0	1	1	0	2
ACGAAT	0	0	0	0	0	1	0	0	0
ACGACG	0	0	0	0	0	1	0	0	0
ACGAGA	0	0	0	0	0	1	1	0	0
ACGAGG	0	0	0	0	0	1	1	0	1
ACGATG	0	0	0	0	0	1	0	0	0
ACGCCT	0	0	0	0	0	1	2	0	2
ACGTAG	0	0	0	0	0	2	0	0	0
ACGTCA	0	0	0	0	0	1	1	0	0
ACTGGA	0	0	0	0	0	1	1	1	1
AGAACG	0	0	0	0	0	1	1	0	0
AGCCAG	0	0	0	0	0	2	2	0	3
AGCCCA	0	0	0	0	0	3	1	0	2
AGCCGG	0	0	0	0	0	1	2	0	0
AGCCTC	0	0	0	0	0	1	0	0	5
AGCGAT	0	0	0	0	0	1	1	0	0
AGCGCC	0	0	0	0	0	1	0	0	1
AGCTTA	0	0	0	0	0	1	0	0	1
AGGACG	0	0	0	0	0	1	1	0	0
AGGATA	0	0	0	0	0	1	1	0	2
AGGCCC	0	0	0	0	0	2	1	0	0
AGGGTA	0	0	0	0	0	1	1	0	1
AGGGTC	0	0	0	0	0	1	2	0	0
AGGTAG	0	0	0	0	0	1	2	0	0
AGGTAT	0	0	0	0	0	2	0	1	0
AGTACA	0	0	0	0	0	1	1	0	1
AGTATG	0	0	0	0	0	1	1	0	1
AGTCTA	0	0	0	0	0	5	0	0	1
ATAAAC	0	0	0	0	0	2	1	2	0
ATAAAG	0	0	0	0	0	2	1	1	0
ATAATC	0	0	0	0	0	1	1	1	0
ATACCA	0	0	0	0	0	3	0	1	1
ATACCC	0	0	0	0	0	1	0	0	0
ATAGAC	0	0	0	0	0	1	0	0	2
ATAGAT	0	0	0	0	0	1	1	0	1
ATAGGG	0	0	0	0	0	1	0	0	1
ATCAGG	0	0	0	0	0	4	0	0	2
ATCTTG	0	0	0	0	0	1	1	0	2
ATGAGC	0	0	0	0	0	1	1	0	1
ATGCCC	0	0	0	0	0	2	0	0	1
ATGCTA	0	0	0	0	0	2	1	1	0
ATGTCA	0	0	0	0	0	1	1	1	1
ATTAAC	0	0	0	0	0	3	0	0	0
ATTGCC	0	0	0	0	0	3	0	0	0
ATTGGC	0	0	0	0	0	1	1	1	0
CAACTG	0	0	0	0	0	2	2	1	0
CAAGAA	0	0	0	0	0	2	1	1	0
CAAGAC	0	0	0	0	0	1	2	0	1
CAATTG	0	0	0	0	0	1	1	0	0
CACTAA	0	0	0	0	0	1	0	0	0
CACTAG	0	0	0	0	0	1	1	0	1
CAGAGG	0	0	0	0	0	3	0	1	1
CAGATA	0	0	0	0	0	1	2	0	0
CAGCAA	0	0	0	0	0	3	2	0	2
CAGCGC	0	0	0	0	0	1	1	0	0
CAGGGG	0	0	0	0	0	1	0	0	0
CATACC	0	0	0	0	0	2	0	0	0
CATCGC	0	0	0	0	0	1	0	0	1
CATGCC	0	0	0	0	0	2	1	0	2
CATGGG	0	0	0	0	0	1	1	0	3
CCAAGA	0	0	0	0	0	3	2	1	2
CCACTA	0	0	0	0	0	1	0	0	1
CCAGAA	0	0	0	0	0	2	1	0	4
CCAGCA	0	0	0	0	0	5	3	1	2
CCATGG	0	0	0	0	0	1	1	0	1
CCATTA	0	0	0	0	0	1	2	0	1
CCCACG	0	0	0	0	0	1	0	0	1
CCCCCA	0	0	0	0	0	2	0	0	4
CCGAGG	0	0	0	0	0	1	0	0	2
CCGGCC	0	0	0	0	0	1	1	0	2
CCTACG	0	0	0	0	0	1	0	0	0
CCTAGC	0	0	0	0	0	1	0	0	0
CCTTAG	0	0	0	0	0	1	0	0	0
CGAATA	0	0	0	0	0	1	0	0	0
CGACGC	0	0	0	0	0	1	0	0	0
CGAGAA	0	0	0	0	0	1	1	0	0
CGAGGC	0	0	0	0	0	1	0	0	1
CGATGA	0	0	0	0	0	1	0	0	1
CGATGC	0	0	0	0	0	1	0	0	0
CGGCCC	0	0	0	0	0	1	1	0	0
CGGCTC	0	0	0	0	0	2	2	0	0
CGTAAG	0	0	0	0	0	1	0	0	1
CGTAGA	0	0	0	0	0	1	1	0	0
CGTCCC	0	0	0	0	0	1	0	0	1
CGTGAA	0	0	0	0	0	1	0	0	0
CTACAC	0	0	0	0	0	1	1	0	0
CTACCC	0	0	0	0	0	1	0	0	1
CTATCC	0	0	0	0	0	1	0	0	0
CTCTAC	0	0	0	0	0	1	1	0	1
CTCTCC	0	0	0	0	0	2	1	0	1
CTCTTC	0	0	0	0	0	4	2	2	3
CTGTGC	0	0	0	0	0	1	2	0	1
CTTGTA	0	0	0	0	0	2	0	1	0
GAAACC	0	0	0	0	0	1	1	0	1
GAAGTC	0	0	0	0	0	1	1	0	0
GAATAA	0	0	0	0	0	1	3	0	3
GACACC	0	0	0	0	0	2	0	1	1
GACAGC	0	0	0	0	0	1	0	0	2
GACGAA	0	0	0	0	0	1	0	1	1
GACGAC	0	0	0	0	0	1	0	0	1
GACGCC	0	0	0	0	0	1	0	0	0
GACGTA	0	0	0	0	0	1	0	0	0
GACTAC	0	0	0	0	0	1	1	0	0
GAGAAC	0	0	0	0	0	2	0	0	1
GAGCAC	0	0	0	0	0	2	0	0	2
GAGCCC	0	0	0	0	0	2	0	0	1
GAGCGA	0	0	0	0	0	1	1	0	0
GAGGAA	0	0	0	0	0	2	3	0	0
GATACC	0	0	0	0	0	1	0	0	0
GATATA	0	0	0	0	0	1	1	0	0
GATATC	0	0	0	0	0	1	1	1	0
GCAAAA	0	0	0	0	0	1	6	0	1
GCAACA	0	0	0	0	0	1	2	0	1
GCAAGC	0	0	0	0	0	1	3	0	1
GCATAC	0	0	0	0	0	1	1	0	0
GCATGA	0	0	0	0	0	1	1	0	1
GCCAGA	0	0	0	0	0	1	1	0	1
GCCCAA	0	0	0	0	0	1	1	0	1
GCCCAC	0	0	0	0	0	2	0	0	1
GCCCCA	0	0	0	0	0	2	2	0	4
GCCCTA	0	0	0	0	0	1	0	0	0
GCCGGC	0	0	0	0	0	1	0	0	1
GCGCCA	0	0	0	0	0	1	1	0	0
GCTACC	0	0	0	0	0	1	1	0	0
GCTGAC	0	0	0	0	0	2	1	0	2
GCTGCA	0	0	0	0	0	1	2	0	4
GGAACC	0	0	0	0	0	1	5	0	1
GGACAA	0	0	0	0	0	1	0	0	0
GGAGCC	0	0	0	0	0	2	1	0	5
GGAGGA	0	0	0	0	0	1	1	0	2
GGATCA	0	0	0	0	0	1	1	0	4
GGCAAC	0	0	0	0	0	1	1	0	0
GGCCCC	0	0	0	0	0	2	2	0	1
GGCTAC	0	0	0	0	0	1	1	0	1
GGGCAA	0	0	0	0	0	1	0	0	0
GGGCAC	0	0	0	0	0	1	0	0	0
GGGGTA	0	0	0	0	0	1	0	0	0
GGGTCA	0	0	0	0	0	1	2	0	0
GGTATA	0	0	0	0	0	1	0	1	0
GTAAAC	0	0	0	0	0	1	0	0	1
GTACAA	0	0	0	0	0	3	1	0	0
GTATAC	0	0	0	0	0	1	0	0	0
GTATCA	0	0	0	0	0	1	0	0	0
GTATGA	0	0	0	0	0	2	1	1	0
GTGCTA	0	0	0	0	0	1	0	0	0
GTTAGA	0	0	0	0	0	1	0	0	0
GTTCTA	0	0	0	0	0	2	0	0	0
GTTTTA	0	0	0	0	0	2	0	0	1
TAACAA	0	0	0	0	0	1	0	0	0
TACATA	0	0	0	0	0	1	2	1	1
TACCAA	0	0	0	0	0	1	0	0	0
TACGTA	0	0	0	0	0	1	0	0	0
TAGGGA	0	0	0	0	0	1	0	0	2
TCAAGA	0	0	0	0	0	3	2	0	2
TGATCA	0	0	0	0	0	2	1	0	0
TGCCCA	0	0	0	0	0	2	0	0	1
TGGCAA	0	0	0	0	0	1	5	0	0
AAACCG	0	0	0	0	0	0	1	0	0
AACCAG	0	0	0	0	0	0	2	1	1
AACCGC	0	0	0	0	0	0	1	0	0
AACGCC	0	0	0	0	0	0	1	0	0
AACTCG	0	0	0	0	0	0	1	0	0
AAGACG	0	0	0	0	0	0	1	0	0
AAGGTA	0	0	0	0	0	0	1	1	0
AAGGTC	0	0	0	0	0	0	1	0	3
AATCCG	0	0	0	0	0	0	1	0	0
AATCGG	0	0	0	0	0	0	1	0	0
AATGCG	0	0	0	0	0	0	1	0	0
ACAACG	0	0	0	0	0	0	1	0	0
ACACGA	0	0	0	0	0	0	1	0	1
ACACGC	0	0	0	0	0	0	1	0	2
ACATGG	0	0	0	0	0	0	2	1	1
ACCATG	0	0	0	0	0	0	1	1	2
ACCCCG	0	0	0	0	0	0	1	0	2
ACCCGG	0	0	0	0	0	0	1	0	2
ACCGCG	0	0	0	0	0	0	1	0	0
ACCGCT	0	0	0	0	0	0	1	0	0
ACCGGC	0	0	0	0	0	0	1	0	0
ACGACA	0	0	0	0	0	0	1	0	0
ACGCAA	0	0	0	0	0	0	3	0	0
ACGCCA	0	0	0	0	0	0	1	0	1
ACGCCG	0	0	0	0	0	0	1	0	0
ACGGGG	0	0	0	0	0	0	1	0	1
ACTAAC	0	0	0	0	0	0	2	0	0
ACTACA	0	0	0	0	0	0	2	0	0
ACTCGA	0	0	0	0	0	0	1	0	0
ACTGTA	0	0	0	0	0	0	1	0	2
ACTTAG	0	0	0	0	0	0	1	0	2
AGATTA	0	0	0	0	0	0	2	0	1
AGCAAA	0	0	0	0	0	0	2	1	1
AGCCGA	0	0	0	0	0	0	1	1	0
AGCCTA	0	0	0	0	0	0	1	2	0
AGCGGA	0	0	0	0	0	0	1	0	0
AGCGTG	0	0	0	0	0	0	1	0	0
AGGCGG	0	0	0	0	0	0	2	0	0
AGTATC	0	0	0	0	0	0	2	0	1
AGTGAC	0	0	0	0	0	0	3	1	1
ATACAT	0	0	0	0	0	0	2	1	1
ATATAT	0	0	0	0	0	0	1	0	0
ATCACG	0	0	0	0	0	0	1	0	0
ATCCGA	0	0	0	0	0	0	1	0	0
ATCGGA	0	0	0	0	0	0	1	0	0
ATGACG	0	0	0	0	0	0	1	0	0
ATGGCG	0	0	0	0	0	0	1	0	0
ATTCGA	0	0	0	0	0	0	1	0	0
CAACGC	0	0	0	0	0	0	2	0	0
CAATGA	0	0	0	0	0	0	5	1	0
CACCCG	0	0	0	0	0	0	1	0	2
CACGAC	0	0	0	0	0	0	1	0	0
CACGAG	0	0	0	0	0	0	2	0	1
CACGCC	0	0	0	0	0	0	2	0	4
CAGCGG	0	0	0	0	0	0	2	0	0
CAGGAC	0	0	0	0	0	0	1	0	1
CATGGC	0	0	0	0	0	0	1	0	0
CCACGA	0	0	0	0	0	0	1	0	0
CCACGC	0	0	0	0	0	0	1	0	2
CCATGA	0	0	0	0	0	0	1	0	2
CCCCGC	0	0	0	0	0	0	1	0	0
CCCGCA	0	0	0	0	0	0	1	0	0
CCCGGC	0	0	0	0	0	0	2	0	1
CCCGTC	0	0	0	0	0	0	1	0	1
CCGCAA	0	0	0	0	0	0	2	0	0
CCGCGC	0	0	0	0	0	0	1	0	1
CCGGAG	0	0	0	0	0	0	1	0	0
CCGGCG	0	0	0	0	0	0	1	0	1
CCGTCA	0	0	0	0	0	0	1	0	0
CCGTCC	0	0	0	0	0	0	1	0	1
CCGTTA	0	0	0	0	0	0	1	0	1
CCTCCG	0	0	0	0	0	0	1	0	0
CCTCTA	0	0	0	0	0	0	1	0	0
CGAATC	0	0	0	0	0	0	1	0	0
CGACAA	0	0	0	0	0	0	3	0	0
CGACAG	0	0	0	0	0	0	1	0	0
CGATAC	0	0	0	0	0	0	1	0	0
CGCAAA	0	0	0	0	0	0	1	0	0
CGCAAC	0	0	0	0	0	0	2	0	0
CGCAAG	0	0	0	0	0	0	3	0	0
CGCACC	0	0	0	0	0	0	1	0	2
CGCAGA	0	0	0	0	0	0	1	0	0
CGCCAA	0	0	0	0	0	0	1	0	0
CGCCAG	0	0	0	0	0	0	1	0	0
CGCCCA	0	0	0	0	0	0	1	0	1
CGCCTC	0	0	0	0	0	0	1	0	0
CGCGCC	0	0	0	0	0	0	1	0	0
CGCTGC	0	0	0	0	0	0	3	0	0
CGCTTC	0	0	0	0	0	0	1	0	0
CGGAGA	0	0	0	0	0	0	1	0	0
CGGAGC	0	0	0	0	0	0	1	0	0
CGGCTA	0	0	0	0	0	0	1	0	0
CGGGCA	0	0	0	0	0	0	1	0	0
CGGGGC	0	0	0	0	0	0	1	0	0
CGGGTC	0	0	0	0	0	0	1	0	0
CGGTGC	0	0	0	0	0	0	1	0	0
CGTAGC	0	0	0	0	0	0	1	0	0
CGTCAA	0	0	0	0	0	0	1	0	0
CGTGCC	0	0	0	0	0	0	1	0	1
CGTGTA	0	0	0	0	0	0	1	0	0
CTAATC	0	0	0	0	0	0	1	0	0
CTACGC	0	0	0	0	0	0	2	0	0
CTCCGC	0	0	0	0	0	0	2	0	0
CTCGAA	0	0	0	0	0	0	1	0	1
CTGAAG	0	0	0	0	0	0	1	0	3
CTGGAC	0	0	0	0	0	0	2	0	4
CTTATC	0	0	0	0	0	0	2	0	0
CTTGTC	0	0	0	0	0	0	2	0	0
GAACAA	0	0	0	0	0	0	1	0	0
GAACCA	0	0	0	0	0	0	1	0	2
GAACTC	0	0	0	0	0	0	1	0	2
GAAGGA	0	0	0	0	0	0	2	0	4
GAAGTA	0	0	0	0	0	0	1	0	1
GACATA	0	0	0	0	0	0	1	0	0
GACGCA	0	0	0	0	0	0	2	0	0
GACGGA	0	0	0	0	0	0	1	1	1
GACGTC	0	0	0	0	0	0	1	0	0
GAGACC	0	0	0	0	0	0	1	0	2
GATCCA	0	0	0	0	0	0	3	0	1
GATTAA	0	0	0	0	0	0	1	0	1
GCAAGA	0	0	0	0	0	0	1	0	0
GCATCC	0	0	0	0	0	0	1	1	0
GCCGGA	0	0	0	0	0	0	1	0	1
GCGACA	0	0	0	0	0	0	1	0	0
GCGATA	0	0	0	0	0	0	1	0	0
GCGCAA	0	0	0	0	0	0	2	0	0
GCGTGA	0	0	0	0	0	0	1	0	0
GGAACA	0	0	0	0	0	0	1	1	1
GGACCC	0	0	0	0	0	0	1	0	0
GGACTA	0	0	0	0	0	0	1	0	0
GGATCC	0	0	0	0	0	0	1	0	0
GGCAAA	0	0	0	0	0	0	2	0	0
GGCACA	0	0	0	0	0	0	1	0	4
GGCGAC	0	0	0	0	0	0	1	0	0
GGCGGA	0	0	0	0	0	0	2	0	0
GGCGTA	0	0	0	0	0	0	1	0	0
GGGCGA	0	0	0	0	0	0	1	0	1
GGGCTA	0	0	0	0	0	0	1	0	0
GGGTTA	0	0	0	0	0	0	1	0	0
GGTCAC	0	0	0	0	0	0	2	0	3
GTAAGA	0	0	0	0	0	0	1	0	2
GTCGAA	0	0	0	0	0	0	1	0	0
GTCGAC	0	0	0	0	0	0	1	0	0
GTCTTA	0	0	0	0	0	0	1	0	1
TACGCA	0	0	0	0	0	0	1	0	0
TCGACA	0	0	0	0	0	0	2	0	0
TGCGCA	0	0	0	0	0	0	2	0	0
TTATAA	0	0	0	0	0	0	2	0	0
AACGTA	0	0	0	0	0	0	0	1	0
ACGCAT	0	0	0	0	0	0	0	1	0
ACGTTG	0	0	0	0	0	0	0	1	1
ACTATC	0	0	0	0	0	0	0	2	0
AGCACG	0	0	0	0	0	0	0	1	2
AGGACA	0	0	0	0	0	0	0	1	5
AGTGTA	0	0	0	0	0	0	0	1	0
ATACTG	0	0	0	0	0	0	0	1	0
ATATCG	0	0	0	0	0	0	0	1	0
ATCGGC	0	0	0	0	0	0	0	1	0
CACGCA	0	0	0	0	0	0	0	1	1
CAGACG	0	0	0	0	0	0	0	1	0
CAGTAC	0	0	0	0	0	0	0	1	0
CATGAG	0	0	0	0	0	0	0	1	2
CCGATA	0	0	0	0	0	0	0	1	0
CGCATA	0	0	0	0	0	0	0	1	0
CGTTGA	0	0	0	0	0	0	0	1	1
GCACGC	0	0	0	0	0	0	0	1	1
GCAGCC	0	0	0	0	0	0	0	1	0
GCTATA	0	0	0	0	0	0	0	1	0
GGGAAC	0	0	0	0	0	0	0	1	1
GGTTTA	0	0	0	0	0	0	0	2	0
GTTAAC	0	0	0	0	0	0	0	1	0
TCGTCA	0	0	0	0	0	0	0	1	0
AAATCG	0	0	0	0	0	0	0	0	1
AACCCG	0	0	0	0	0	0	0	0	1
AACGGC	0	0	0	0	0	0	0	0	1
AACGTG	0	0	0	0	0	0	0	0	2
AAGTAA	0	0	0	0	0	0	0	0	1
ACATAC	0	0	0	0	0	0	0	0	1
ACCCGC	0	0	0	0	0	0	0	0	1
ACCGAG	0	0	0	0	0	0	0	0	1
ACGAAC	0	0	0	0	0	0	0	0	1
ACGACT	0	0	0	0	0	0	0	0	1
ACGCAG	0	0	0	0	0	0	0	0	1
ACGCCC	0	0	0	0	0	0	0	0	1
ACGGAC	0	0	0	0	0	0	0	0	1
ACGGGC	0	0	0	0	0	0	0	0	1
ACGTGC	0	0	0	0	0	0	0	0	3
ACGTTC	0	0	0	0	0	0	0	0	1
ACTCAT	0	0	0	0	0	0	0	0	1
ACTCGG	0	0	0	0	0	0	0	0	1
AGATCT	0	0	0	0	0	0	0	0	2
AGGCCG	0	0	0	0	0	0	0	0	1
AGGCGA	0	0	0	0	0	0	0	0	2
AGTACG	0	0	0	0	0	0	0	0	1
AGTCCG	0	0	0	0	0	0	0	0	1
AGTCGG	0	0	0	0	0	0	0	0	1
AGTTCG	0	0	0	0	0	0	0	0	2
ATCGCC	0	0	0	0	0	0	0	0	1
ATGGGC	0	0	0	0	0	0	0	0	1
ATTACG	0	0	0	0	0	0	0	0	1
CAAGCG	0	0	0	0	0	0	0	0	1
CACGTG	0	0	0	0	0	0	0	0	2
CCAGCG	0	0	0	0	0	0	0	0	1
CCCCGA	0	0	0	0	0	0	0	0	1
CCCGAC	0	0	0	0	0	0	0	0	1
CCCGAG	0	0	0	0	0	0	0	0	2
CCCGCG	0	0	0	0	0	0	0	0	1
CCCGGG	0	0	0	0	0	0	0	0	1
CCCTAA	0	0	0	0	0	0	0	0	1
CCGGAC	0	0	0	0	0	0	0	0	1
CCGGCA	0	0	0	0	0	0	0	0	1
CCGGGA	0	0	0	0	0	0	0	0	1
CCTGCG	0	0	0	0	0	0	0	0	1
CGAAGC	0	0	0	0	0	0	0	0	1
CGACTC	0	0	0	0	0	0	0	0	2
CGAGAG	0	0	0	0	0	0	0	0	2
CGAGTA	0	0	0	0	0	0	0	0	1
CGCGCA	0	0	0	0	0	0	0	0	1
CGGACG	0	0	0	0	0	0	0	0	1
CGGCCA	0	0	0	0	0	0	0	0	1
CGGCGC	0	0	0	0	0	0	0	0	1
CGGGAG	0	0	0	0	0	0	0	0	3
CGGTCC	0	0	0	0	0	0	0	0	1
CGTGGC	0	0	0	0	0	0	0	0	3
CGTGTC	0	0	0	0	0	0	0	0	1
CGTTCC	0	0	0	0	0	0	0	0	2
CTATAA	0	0	0	0	0	0	0	0	1
CTCGCC	0	0	0	0	0	0	0	0	2
GACCCC	0	0	0	0	0	0	0	0	1
GACCGA	0	0	0	0	0	0	0	0	1
GCGAGA	0	0	0	0	0	0	0	0	2
GGATAC	0	0	0	0	0	0	0	0	1
GGGGCA	0	0	0	0	0	0	0	0	3
GGTAAC	0	0	0	0	0	0	0	0	1
GTGAAC	0	0	0	0	0	0	0	0	2
TACGAA	0	0	0	0	0	0	0	0	1
TCCCGA	0	0	0	0	0	0	0	0	2
TCGAGA	0	0	0	0	0	0	0	0	1
TCGTAA	0	0	0	0	0	0	0	0	1

## Sheet: stranded_6mer
All k-mers stranded
stranded_6mers		k=6, NOT collapsing k-mers with their reverse complement
																	k-mers observed across lncRNAs and also seen in centromeric species
kmer	asat	asat.rc	hen	hen.rc	cen3	cen3.rc	cen4	cen4.rc	ccat1	ccat2	pcat1	pcat2	pvt1	cen.max			kmer	asat	asat.rc	hen	hen.rc	cen3	cen3.rc	cen4	cen4.rc	ccat1	ccat2	pcat1	pcat2	pvt1	cen.max
AAAAAC	2	0	0	0	1	0	2	0	4	0	2	2	0	2		1	TTTGAG	2	0	1	0	1	0	2	0	1	1	1	1	2	2
AAAACT	2	2	0	0	1	0	2	1	4	1	2	2	0	2		2	TTTGGA	2	0	0	0	2	0	6	0	1	1	1	1	1	6
AAACAC	2	0	2	0	2	0	3	0	2	0	2	0	0	3		3	AATTCT	0	0	1	1	0	0	0	0	5	1	1	1	1	1
AAACGG	2	0	1	0	0	0	4	0	0	0	0	0	1	4		4	GGAGAT	0	0	1	0	1	1	1	0	1	1	2	1	1	1
AAACTA	2	0	1	0	1	0	2	0	0	0	1	1	0	2		5	AAACTG	0	2	0	0	1	1	1	2	3	1	1	1	1	2
AAACTT	2	0	0	0	0	0	3	0	3	0	2	0	0	3		6	CTCCAC	0	0	0	1	1	1	0	1	2	1	2	1	3	1
AACACT	2	0	2	0	2	0	4	0	1	0	1	0	0	4		7	GAAAAA	0	0	0	0	1	1	1	1	4	2	1	2	2	1
AACCTT	2	0	1	0	0	0	0	0	0	0	0	0	0	2		8	CATCTG	0	0	0	0	0	0	1	1	4	1	3	1	2	1
AACGGA	2	0	0	0	0	0	2	0	0	0	0	0	0	2		9	GAATCA	0	0	0	1	0	0	2	0	2	1	1	1	2	2
AACTAG	2	0	1	0	1	0	1	0	2	0	0	0	0	2		10	GAGAAG	0	0	0	0	0	0	1	3	2	1	5	2	1	3
AACTCA	2	0	2	0	0	1	3	1	0	0	0	1	0	3		11	TGGCAT	0	0	0	0	0	0	1	0	3	1	2	1	1	1
AACTTC	2	0	1	0	0	0	3	0	2	1	0	0	2	3		12	AAAAAG	0	2	0	1	0	1	0	3	1	1	3	1	1	3
AAGCAT	1	0	0	0	2	0	4	0	1	0	1	0	1	4		13	CATCAC	0	2	0	1	0	2	0	5	3	1	1	1	1	5
AAGTGG	2	0	2	0	2	0	4	0	0	0	4	0	2	4		14	TTTTTA	0	2	0	0	0	0	0	1	1	2	2	1	1	2
AATATC	2	2	1	1	1	0	1	3	0	0	1	0	0	3		15	AATACA	0	0	0	1	0	0	0	1	2	1	1	1	1	1
AATCTG	2	0	0	0	1	0	2	0	0	0	1	0	1	2		16	ATGAAG	0	0	0	1	0	1	0	1	1	2	2	2	1	1
ACACTC	2	0	2	0	2	0	4	0	0	0	0	0	0	4		17	CCACAA	0	0	0	1	0	2	0	3	3	1	1	1	1	3
ACAGAA	1	0	2	0	0	0	3	2	3	0	0	1	1	3		18	CTGAAT	0	0	0	1	0	0	0	0	1	1	1	1	2	1
ACAGAG	2	0	3	1	2	0	3	3	1	3	1	0	0	3		19	TGAAAA	0	0	0	1	0	0	0	0	3	1	3	2	2	1
ACATAA	2	0	0	0	0	0	2	0	0	1	2	1	0	2		20	GCTGCT	0	0	0	0	0	1	0	1	1	1	2	1	2	1
ACCTTC	2	0	0	0	0	0	0	0	0	0	0	0	0	2		21	TATTTT	0	0	0	0	0	1	0	1	1	3	1	1	3	1
ACGGAA	2	0	0	0	0	0	2	0	0	0	0	0	0	2		22	AGTTCA	0	0	0	0	0	0	0	1	1	2	1	1	1	1
ACTAGA	2	0	1	0	2	0	2	0	1	1	2	0	0	2
ACTCAC	2	0	2	0	0	0	3	0	1	0	0	0	1	3
ACTCTT	2	0	1	0	2	0	3	0	0	0	0	0	1	3
ACTTCT	2	0	0	0	0	0	2	0	2	1	1	0	0	2
AGAAAC	2	0	2	0	1	0	3	0	1	0	1	1	0	3
AGAAGC	1	0	0	0	1	0	5	1	0	0	1	0	1	5
AGAATC	2	0	0	1	1	0	2	0	3	0	1	1	1	2
AGACAG	2	0	2	0	0	0	3	0	1	1	0	0	0	3
AGAGCA	2	0	2	0	2	0	2	0	0	0	1	0	0	2
AGAGTT	2	0	2	0	1	0	4	1	0	1	1	0	0	4
AGCAGT	2	0	1	0	1	1	1	1	2	0	0	0	0	2
AGCATT	2	0	0	0	2	0	4	0	2	1	0	1	0	4
AGCGCT	2	2	0	0	1	1	0	0	0	0	1	0	0	2
AGGCCT	2	2	1	1	1	1	1	1	2	0	1	0	1	2
AGTGGA	2	0	2	0	2	0	4	0	0	0	3	0	2	4
AGTTGA	2	2	1	2	1	0	5	3	0	0	1	1	0	5
AGTTTT	2	2	0	0	0	1	1	2	0	0	2	0	1	2
ATAAAA	2	0	0	0	0	0	1	0	2	1	0	0	0	2
ATAGAG	2	0	1	0	1	0	1	0	0	1	0	1	0	2
ATATCT	2	0	1	0	1	0	1	0	1	0	1	0	0	2
ATATTT	2	0	0	1	0	1	3	1	1	0	0	1	0	3
ATCTGC	2	0	0	0	1	0	4	0	0	0	2	0	0	4
ATCTTC	2	0	1	0	0	0	3	1	1	0	0	0	1	3
ATGTGT	2	0	1	0	0	0	0	0	1	2	2	0	0	2
ATTCAA	2	0	1	0	0	0	4	1	2	0	0	2	0	4
ATTCTC	2	0	2	0	2	0	5	0	2	0	0	1	0	5
ATTTGG	2	0	0	0	1	0	3	0	0	1	2	0	1	3
CAACTC	2	2	2	1	0	1	3	5	1	1	0	1	0	5
CAAGTG	2	0	2	0	2	0	4	0	1	1	1	0	2	4
CACAGA	2	0	3	0	2	0	3	4	6	0	1	1	0	4
CACATA	2	0	0	0	0	0	2	0	1	0	0	0	1	2
CACTCT	2	0	2	0	2	0	4	0	2	0	0	0	2	4
CAGAAA	2	0	1	0	2	0	4	2	2	0	1	1	0	4
CAGAAG	1	0	1	0	0	0	4	0	1	1	0	0	2	4
CAGAGT	2	0	2	1	1	0	4	1	1	1	0	0	0	4
CAGTTT	2	0	0	0	1	1	2	1	0	2	0	0	0	2
CATAAA	2	0	0	0	0	0	1	0	1	2	0	0	0	2
CATTCA	2	0	0	0	1	0	4	0	3	0	1	1	0	4
CATTCT	2	0	0	1	2	0	5	0	0	1	0	0	0	5
CCTTCC	2	0	0	0	0	0	0	0	1	1	0	0	2	2
CCTTCG	2	0	1	0	0	0	1	0	0	0	0	0	0	2
CCTTTT	2	0	0	0	0	1	1	1	0	0	0	0	1	2
CGCTTT	2	0	1	0	1	0	0	0	0	0	1	0	0	2
CGGAAT	2	0	0	0	0	0	1	0	0	0	0	0	0	2
CGTTGG	2	0	1	0	0	0	2	0	0	0	0	0	0	2
CTAGAC	2	0	2	0	1	0	3	1	0	2	0	0	0	3
CTCACA	2	0	2	0	1	1	3	0	1	0	0	0	0	3
CTCAGA	2	0	1	0	2	0	5	1	0	0	0	0	0	5
CTCTTT	2	0	1	0	1	1	4	1	4	0	0	0	0	4
CTGCAA	2	0	1	0	1	0	4	0	1	1	0	1	1	4
CTTCAC	2	0	0	0	0	0	3	0	2	0	0	0	0	3
CTTCCT	2	0	2	0	0	0	1	0	1	1	0	0	2	2
CTTCGT	2	0	1	0	0	0	1	0	0	0	0	0	1	2
CTTCTT	2	0	0	0	0	0	1	0	0	1	1	0	0	2
CTTTGA	2	0	1	0	1	0	3	0	4	1	0	0	3	3
CTTTGT	2	0	1	0	2	0	4	0	1	1	0	0	0	4
CTTTTG	2	0	0	0	0	1	1	0	0	0	0	0	1	2
CTTTTT	2	0	1	0	1	0	3	0	1	1	2	0	1	3
GAAACA	2	0	2	0	2	0	3	0	2	0	1	0	0	3
GAAACG	2	0	1	0	0	0	3	0	0	0	0	0	0	3
GAAACT	2	0	2	0	1	0	5	0	2	0	0	1	0	5
GAACCT	2	0	0	0	0	0	0	0	1	0	5	0	0	2
GAAGCA	1	0	0	0	1	0	4	0	0	0	1	0	2	4
GAATAT	2	0	0	2	0	0	0	0	0	0	0	0	0	2
GAATCT	2	0	0	0	1	0	2	0	1	0	1	0	0	2
GACAGA	2	0	2	0	0	0	3	0	0	1	1	0	1	3
GAGCAG	2	0	2	0	2	0	3	0	2	0	0	0	0	3
GAGCGC	2	0	0	0	1	0	1	0	0	0	0	0	0	2
GAGGCC	2	0	1	0	1	0	1	0	1	0	0	0	1	2
GAGTTG	2	2	1	2	1	0	5	3	2	0	0	0	0	5
GATAGA	2	0	0	0	2	0	1	0	0	0	0	0	0	2
GATATT	2	2	1	1	0	1	3	1	3	1	1	0	0	3
GATGTG	2	0	1	0	0	0	0	0	1	1	1	0	0	2
GCAAGT	2	0	2	0	2	0	4	0	4	2	0	0	0	4
GCAGTT	2	0	1	0	1	1	2	2	0	0	0	0	0	2
GCATTC	4	0	0	0	3	0	9	0	2	1	0	0	0	9
GCCTTC	2	0	1	0	0	0	2	0	1	0	0	0	2	2
GCGCTT	2	0	0	0	1	0	0	0	0	0	1	0	0	2
GCTTTG	2	0	1	0	2	0	3	0	1	0	0	0	1	3
GGAAAC	2	0	2	0	1	0	3	0	1	1	0	0	0	3
GGAATA	2	0	0	0	1	0	1	0	0	0	1	0	1	2
GGAGCG	2	0	0	0	1	0	0	0	0	0	0	0	0	2
GGATAT	2	0	1	0	0	0	2	0	1	1	3	0	0	2
GGCCTT	2	0	1	0	0	0	1	0	2	1	0	0	1	2
GTAGAA	2	0	1	0	0	0	1	0	0	0	0	0	0	2
GTGATG	2	0	1	0	2	0	5	0	0	0	1	0	0	5
GTGCAT	2	0	0	0	0	0	0	0	0	0	0	0	0	2
GTGGAT	2	0	1	0	0	0	2	0	1	0	2	0	0	2
GTGTGC	2	0	1	0	0	0	0	0	0	1	0	0	1	2
GTTGAA	2	2	1	2	1	0	4	3	1	0	1	1	0	4
GTTGGA	2	0	1	0	0	0	2	0	0	0	0	0	0	2
GTTTTG	2	0	0	0	0	0	1	0	0	1	1	0	1	2
TAAAAA	2	0	0	0	0	0	1	0	1	0	0	1	1	2
TAGAAT	2	0	1	0	1	0	2	0	3	0	0	0	0	2
TAGACA	2	0	2	0	1	0	3	0	0	1	0	0	0	3
TAGAGC	2	0	1	0	1	0	1	0	0	1	2	0	0	2
TATCTT	2	0	1	0	0	0	1	0	4	0	0	0	0	2
TATTTG	2	0	0	0	0	0	3	0	0	1	0	0	0	3
TCAACT	2	2	2	1	0	1	3	5	1	2	1	1	0	5
TCACAG	2	0	2	0	2	1	3	2	2	0	0	1	0	3
TCACAT	2	0	0	0	0	0	2	0	1	0	1	1	0	2
TCAGAA	2	0	1	0	2	0	5	0	1	0	0	0	0	5
TCCTTT	2	0	2	0	1	1	4	1	0	3	0	0	2	4
TCGTTG	2	0	1	0	0	0	2	0	0	0	0	0	0	2
TCTCAG	2	0	2	0	2	0	6	0	0	2	1	1	0	6
TCTGCA	2	0	1	0	1	0	4	0	2	2	2	0	0	4
TCTTCA	2	0	1	0	0	0	3	1	0	0	1	0	1	3
TCTTTG	2	0	0	0	0	0	2	0	3	1	0	0	0	2
TCTTTT	2	0	2	0	1	0	1	0	3	1	2	0	2	2
TGAAAC	2	0	1	0	1	0	4	0	2	0	1	0	0	4
TGAACC	2	0	0	0	0	0	1	0	1	0	1	0	0	2
TGAGGC	2	0	1	0	1	0	1	0	1	0	1	0	1	2
TGATAG	2	0	0	0	1	0	2	0	0	0	0	0	0	2
TGATGT	2	0	1	0	0	0	1	0	0	0	1	0	0	2
TGCAAG	2	0	2	0	2	0	5	0	2	0	0	0	0	5
TGCATT	2	0	0	0	1	0	5	0	0	2	0	0	0	5
TGGAAA	2	0	1	0	2	0	5	0	0	2	2	0	0	5
TGGAGC	2	0	0	0	1	0	1	0	2	0	1	0	2	2
TGGATA	2	0	1	0	0	0	3	0	1	1	3	0	0	3
TGTAGA	2	0	0	0	0	0	2	0	0	0	0	0	0	2
TGTGAT	2	0	1	0	2	1	5	1	1	0	1	0	0	5
TGTGCA	2	0	0	0	1	0	1	0	0	1	2	0	0	2
TGTGTG	2	0	2	0	0	0	0	0	1	1	2	0	0	2
TTCAAC	2	2	2	1	0	1	3	4	2	0	0	0	2	4
TTCACA	2	0	0	0	0	0	2	0	3	0	1	0	1	2
TTCCTT	2	0	1	0	1	1	3	1	1	1	0	0	1	3
TTCGTT	2	0	1	0	0	0	3	0	0	0	0	0	1	3
TTCTCA	2	0	2	0	2	0	6	0	2	2	1	1	0	6
TTCTTT	2	0	1	0	0	0	1	0	4	2	1	0	1	2
TTGAAA	2	0	1	0	0	0	3	0	2	0	0	1	1	3
TTGAAC	2	0	1	1	1	0	3	0	3	1	1	1	0	3
TTGAGG	2	0	2	0	1	0	1	0	1	0	0	0	0	2
TTGATA	2	0	0	0	1	0	2	0	0	0	1	0	0	2
TTGGAA	2	0	1	0	1	0	4	0	0	1	4	0	0	4
TTGGAG	2	0	0	0	1	0	2	0	1	0	0	1	3	2
TTGTAG	2	0	0	0	0	0	1	0	0	0	0	0	0	2
TTGTGA	2	0	1	0	2	0	3	0	1	0	2	0	0	3
TTTGAA	2	0	0	0	0	0	4	1	5	2	1	0	3	4
TTTGAG	2	0	1	0	1	0	2	0	1	1	1	1	2	2
TTTGAT	2	0	0	0	0	0	1	0	1	1	1	0	0	2
TTTGGA	2	0	0	0	2	0	6	0	1	1	1	1	1	6
TTTGTA	2	0	1	0	0	0	2	0	0	0	0	0	1	2
TTTGTG	2	0	2	0	3	0	5	0	2	0	0	1	0	5
TTTTGA	4	0	0	0	0	0	2	0	2	1	1	0	2	4
TTTTGT	2	0	1	0	0	1	1	0	2	1	0	1	1	2
TTTTTG	2	0	1	0	0	0	2	0	0	1	1	0	2	2
AAACTC	0	0	1	1	0	1	1	1	1	1	0	1	0	1
AAATAT	0	2	1	0	1	0	1	3	1	0	0	1	0	3
AACGAT	0	0	1	0	0	0	0	0	0	0	0	0	0	1
AACGGG	0	0	1	0	0	0	2	0	0	0	1	0	1	2
AACTCC	0	0	1	0	0	0	1	1	1	0	0	1	1	1
AAGAAT	0	0	1	0	0	0	0	0	1	1	1	2	0	1
AATAGG	0	0	1	0	0	1	0	1	1	1	0	1	0	1
AATGAT	0	0	1	0	0	0	0	0	0	2	0	0	0	1
AATGTC	0	0	1	0	0	1	0	0	0	1	0	0	1	1
AATTCT	0	0	1	1	0	0	0	0	5	1	1	1	1	1
AATTTG	0	0	1	0	0	0	0	0	0	2	1	0	0	1
ACACAG	0	0	1	0	0	0	0	0	7	0	0	0	0	1
ACCTCC	0	0	1	0	0	0	0	0	1	0	1	0	1	1
ACCTTT	0	0	1	0	0	0	0	0	0	0	0	0	0	1
ACGATC	0	0	1	0	0	0	1	0	0	0	0	0	0	1
ACGGGA	0	0	1	0	0	0	1	0	1	0	0	0	0	1
ACTCCT	0	0	1	0	0	0	1	0	0	0	0	0	1	1
ACTCTG	0	2	1	2	0	1	1	4	2	3	0	0	3	4
ACTTCC	0	0	1	0	0	0	1	0	1	1	2	0	1	1
ACTTGA	0	0	1	0	0	0	0	0	3	0	1	0	1	1
AGAAGA	0	0	1	0	0	0	0	0	3	3	3	3	0	1
AGAATA	0	0	1	1	0	0	0	0	1	0	0	0	1	1
AGAATG	0	2	1	0	0	2	0	5	1	0	2	1	0	5
AGAATT	0	0	1	1	0	0	0	0	3	1	0	0	1	1
AGACCT	0	0	1	0	0	0	1	0	0	0	0	0	0	1
AGACTT	0	0	1	0	0	0	0	0	1	0	0	0	1	1
AGATTT	0	0	1	0	1	0	2	0	1	0	1	1	1	2
AGCAGA	0	0	1	1	0	0	0	0	2	1	1	0	0	1
AGCCGC	0	0	1	0	0	0	0	0	0	0	0	0	0	1
AGGAAA	0	0	2	0	1	0	1	1	3	2	2	0	1	2
AGGTCA	0	0	1	0	0	0	1	0	0	0	3	0	1	1
AGTAAC	0	0	1	0	0	0	0	0	0	0	0	0	0	1
AGTTAG	0	0	1	0	0	0	0	1	0	0	0	0	0	1
AGTTTA	0	0	1	0	1	0	1	0	0	1	0	1	0	1
ATAGAA	0	0	1	0	2	0	1	0	1	0	0	0	0	2
ATAGGA	0	0	1	1	0	1	0	2	1	1	0	0	0	2
ATATTC	0	2	2	0	0	0	0	0	2	0	1	0	0	2
ATCCTT	0	0	1	0	0	0	0	0	0	1	0	0	1	1
ATGATT	0	0	1	0	2	0	3	1	1	2	0	0	0	3
ATGTCT	0	0	1	0	0	0	0	0	0	0	0	0	1	1
ATTCAG	0	0	1	0	0	0	0	0	0	1	0	0	1	1
ATTCTG	0	0	1	1	0	0	0	0	3	1	0	0	0	1
ATTTCA	0	0	1	0	0	0	0	0	3	2	0	0	2	1
ATTTCT	0	0	1	0	0	0	0	0	3	1	1	0	0	1
ATTTGC	0	0	1	0	0	0	1	0	0	0	0	0	0	1
CAGAAT	0	0	1	1	0	0	0	0	1	0	1	0	2	1
CAGACC	0	0	1	0	0	0	0	0	1	0	0	0	0	1
CAGACT	0	0	1	0	0	0	0	0	2	0	0	0	0	1
CAGAGC	0	0	1	0	1	0	1	0	0	0	1	0	0	1
CAGCCG	0	0	1	0	0	0	0	0	0	0	0	0	0	1
CAGTAA	0	0	1	0	0	0	0	0	0	0	0	0	0	1
CAGTTA	0	0	1	0	0	0	0	1	0	0	1	0	0	1
CATAGA	0	0	1	0	1	0	1	0	0	1	0	0	1	1
CATATT	0	0	1	0	0	0	0	0	1	1	1	0	0	1
CCGCTT	0	0	1	0	0	0	0	0	0	0	0	0	0	1
CCTATA	0	0	1	0	0	0	0	0	0	1	0	0	0	1
CCTCCT	0	0	1	0	0	0	1	0	1	1	0	0	2	1
CCTTGA	0	0	1	0	0	0	0	0	3	0	1	0	0	1
CCTTGT	0	0	1	0	0	0	0	0	0	0	1	0	0	1
CCTTTA	0	0	1	0	0	1	0	1	1	2	0	0	0	1
CCTTTC	0	0	1	0	0	0	0	0	1	0	0	0	2	1
CCTTTG	0	0	1	0	0	0	3	0	1	1	1	0	3	3
CGATCC	0	0	1	0	0	0	0	0	0	0	0	0	0	1
CGGGAT	0	0	1	0	0	0	1	0	0	0	0	0	0	1
CGTTCA	0	0	1	1	0	0	0	0	0	0	0	0	1	1
CTATAG	0	0	1	1	0	0	0	0	0	0	0	1	0	1
CTCAGT	0	0	1	0	0	0	0	0	1	0	1	1	0	1
CTCCTT	0	0	2	0	0	0	1	0	1	0	0	0	1	2
CTCTGT	0	2	1	3	0	2	3	3	2	1	0	0	3	3
CTGCTA	0	0	1	0	0	0	0	0	0	0	1	0	1	1
CTGTTT	0	0	1	0	0	0	0	0	0	0	1	0	2	1
CTTCAT	0	0	1	0	1	0	1	0	0	0	0	0	1	1
CTTGAA	0	0	1	0	0	0	0	0	5	1	1	0	0	1
CTTGAG	0	0	1	0	0	0	0	0	2	0	1	0	3	1
CTTGTG	0	0	1	0	0	0	0	0	0	0	2	0	0	1
CTTTAC	0	0	1	0	0	1	0	1	0	0	0	0	0	1
CTTTCT	0	0	1	0	0	0	2	0	3	2	1	0	0	2
CTTTTC	0	0	1	0	0	1	0	1	1	1	1	0	0	1
GAAATA	0	0	1	0	1	0	1	0	0	0	1	0	0	1
GAACGA	0	0	1	0	0	0	0	1	0	0	0	0	0	1
GAAGAA	0	0	1	1	0	0	0	0	1	2	2	2	0	1
GAATAG	0	0	1	0	1	0	1	0	0	1	0	0	0	1
GAATGA	0	0	1	0	0	0	0	0	1	1	0	1	1	1
GAATTC	0	0	1	1	0	0	0	0	2	0	1	1	0	1
GAATTT	0	0	1	0	0	0	0	0	1	2	0	1	0	1
GACCTC	0	0	1	1	0	0	2	0	0	0	0	0	1	2
GACTTG	0	0	1	0	0	0	0	0	2	0	0	0	1	1
GAGATT	0	0	1	0	1	0	1	0	2	1	0	1	3	1
GAGGTC	0	0	1	1	0	0	0	2	1	0	1	0	0	2
GAGTTT	0	0	1	1	1	0	1	1	1	0	1	0	0	1
GATCCT	0	0	1	0	0	0	0	0	0	1	0	0	2	1
GATTCT	0	2	1	0	0	1	0	2	2	0	0	0	1	2
GATTTC	0	0	2	0	0	0	2	0	0	1	0	1	1	2
GCAGAC	0	0	1	1	0	0	0	0	1	0	0	0	0	1
GCCGCT	0	0	1	0	0	0	0	0	0	0	0	0	0	1
GCGTTC	0	0	1	0	0	0	0	0	0	0	0	0	0	1
GCTAGA	0	0	1	0	0	0	0	0	1	0	0	0	0	1
GGAAAT	0	0	1	0	1	0	1	0	1	1	1	0	1	1
GGAATT	0	0	1	0	0	0	0	0	1	1	0	0	0	1
GGAGAT	0	0	1	0	1	1	1	0	1	1	2	1	1	1
GGATTT	0	0	1	0	0	0	1	1	0	0	2	0	2	1
GGGATT	0	0	1	0	0	0	0	1	0	0	0	0	2	1
GGTAGA	0	0	1	0	0	0	0	0	0	0	0	0	0	1
GGTCAA	0	0	1	0	0	0	0	1	0	1	3	0	0	1
GTAACT	0	0	1	0	0	0	0	0	0	0	0	0	0	1
GTAATG	0	0	1	0	0	0	0	0	1	0	1	0	0	1
GTATTC	0	0	1	0	0	0	1	0	1	0	0	0	0	1
GTCAAT	0	0	1	0	0	0	0	0	0	0	0	0	0	1
GTCTGC	0	0	1	1	0	0	0	0	0	0	1	0	0	1
GTGCGT	0	0	1	0	0	0	0	0	0	0	0	0	0	1
GTGGAA	0	0	1	0	2	0	2	0	0	0	1	0	1	2
GTGGAG	0	0	1	0	1	1	1	0	0	0	1	0	1	1
GTGTAT	0	0	1	0	0	0	0	0	1	2	0	1	0	1
GTGTGT	0	0	1	0	0	0	0	0	1	0	1	0	0	1
GTGTTG	0	0	1	0	0	0	0	0	0	0	2	1	0	1
GTTAGG	0	0	1	0	0	0	0	1	1	0	0	1	0	1
GTTCAA	0	2	1	1	0	1	0	3	1	0	1	0	2	3
GTTGTG	0	0	1	0	1	0	1	0	1	0	0	0	0	1
GTTTAA	0	0	1	0	1	0	1	0	1	0	0	0	0	1
GTTTGT	0	0	1	0	1	0	2	0	0	0	1	0	0	2
TAACCT	0	0	1	0	0	0	0	0	0	2	0	0	1	1
TAACTT	0	0	1	0	0	0	0	0	1	0	1	0	0	1
TAATGT	0	0	1	0	0	0	0	0	1	1	0	0	0	1
TACACA	0	0	1	1	0	0	0	0	0	0	0	0	0	1
TAGAAA	0	0	1	0	1	1	1	1	1	1	0	0	0	1
TAGGAA	0	0	2	1	0	1	0	1	3	1	0	1	0	2
TATAGA	0	0	1	0	0	0	0	0	0	1	0	0	1	1
TATTCA	0	0	2	0	0	0	1	0	0	0	1	0	0	2
TATTCT	0	0	1	1	0	0	0	0	2	0	1	0	0	1
TCAGAC	0	0	1	0	0	0	0	0	1	1	1	1	0	1
TCAGCC	0	0	1	0	0	0	0	0	0	1	0	0	2	1
TCAGTA	0	0	1	0	0	0	0	0	0	0	0	1	0	1
TCATAG	0	0	1	0	1	1	1	1	1	0	0	0	0	1
TCATAT	0	0	1	0	0	0	0	0	1	1	0	1	0	1
TCCTAT	0	0	1	1	1	0	2	0	1	1	1	0	0	2
TCCTTG	0	0	2	0	0	0	0	0	0	0	0	0	0	2
TCTGCT	0	0	1	1	0	0	0	0	0	0	1	0	0	1
TCTGTT	0	0	1	0	0	0	0	0	0	0	0	0	1	1
TCTTCC	0	0	1	0	0	0	0	0	3	1	1	0	1	1
TGAACG	0	0	1	1	0	0	0	0	0	0	0	0	0	1
TGAGGT	0	0	1	0	1	1	0	1	1	0	0	0	0	1
TGATTC	0	0	1	0	0	0	0	2	1	2	0	0	0	2
TGCGTT	0	0	1	0	0	0	0	0	0	0	0	0	0	1
TGCTAG	0	0	1	0	0	0	0	0	0	1	0	0	1	1
TGGAAT	0	0	1	0	1	0	1	0	0	0	0	0	2	1
TGGAGA	0	0	1	0	1	1	1	0	0	0	1	0	2	1
TGTAAT	0	0	1	0	0	0	0	0	5	2	2	1	0	1
TGTATT	0	0	1	0	0	0	1	0	0	0	0	0	1	1
TGTCTG	0	0	1	0	0	0	0	0	0	0	0	0	1	1
TGTGCG	0	0	1	0	0	0	0	0	1	0	0	0	0	1
TGTGGA	0	0	1	0	1	0	1	0	2	0	1	0	0	1
TGTGTA	0	0	1	1	0	0	0	0	3	1	0	1	0	1
TGTGTT	0	0	1	0	0	0	0	0	0	2	2	0	1	1
TGTTGT	0	0	1	0	1	0	1	0	0	0	1	0	0	1
TGTTTG	0	0	1	0	0	0	1	0	0	1	2	0	1	1
TTAACC	0	0	1	0	0	0	0	0	0	2	0	0	0	1
TTACAC	0	0	1	0	0	0	0	0	0	0	0	0	1	1
TTAGGA	0	0	1	0	0	0	0	0	1	0	0	1	0	1
TTCAGA	0	0	1	0	0	0	0	0	0	1	0	0	0	1
TTCAGC	0	0	1	0	0	1	0	1	0	1	0	0	2	1
TTCATA	0	0	2	0	1	1	1	1	0	1	0	0	0	2
TTCCTA	0	0	1	2	1	0	1	0	2	1	1	0	0	2
TTCTGC	0	0	1	0	0	0	0	0	2	0	0	0	0	1
TTCTTC	0	0	1	1	0	0	0	0	0	0	3	0	0	1
TTGCAA	0	0	1	1	0	0	0	0	1	1	2	0	0	1
TTGTAA	0	0	1	0	0	0	0	0	1	0	1	0	0	1
TTGTGG	0	0	1	0	2	0	3	0	2	0	1	0	0	3
TTGTGT	0	0	2	0	0	0	0	0	0	0	1	1	0	2
TTTAAC	0	0	1	0	0	0	1	0	2	2	0	0	0	1
TTTACA	0	0	1	0	0	0	0	0	1	0	0	1	1	1
TTTCAG	0	0	1	0	0	0	0	0	1	1	0	0	2	1
TTTCAT	0	0	1	0	0	1	0	1	1	1	0	0	1	1
TTTCTT	0	0	2	0	0	0	0	0	2	1	2	0	0	2
TTTGCA	0	0	1	0	0	0	1	0	1	1	3	0	1	1
TTTTCA	0	0	1	0	0	0	0	0	2	0	0	0	0	1
AAAAGC	0	0	0	0	1	0	0	0	0	1	1	0	0	1
AAAAGG	0	2	0	0	1	0	1	1	2	1	1	0	0	2
AAAATA	0	0	0	0	1	0	1	0	1	0	2	2	1	1
AAACTG	0	2	0	0	1	1	1	2	3	1	1	1	1	2
AAAGAG	0	2	0	1	1	1	1	4	0	2	2	0	1	4
AAAGCA	0	0	0	0	1	1	0	2	1	0	4	0	0	2
AAAGGA	0	2	0	2	1	1	1	4	1	0	6	0	0	4
AAAGGG	0	0	0	0	1	0	1	0	0	1	1	0	0	1
AAATAC	0	0	0	0	2	0	2	0	1	0	1	0	1	2
AAATCA	0	0	0	0	1	0	0	0	2	1	1	0	0	1
AACATT	0	0	0	0	2	0	1	0	0	1	1	1	0	2
AACTGC	0	2	0	1	1	1	2	2	2	1	3	0	1	2
AAGAGC	0	0	0	0	1	0	1	0	0	5	1	0	1	1
AAGGAA	0	2	0	1	1	1	1	3	1	1	5	0	0	3
AAGGGA	0	0	0	0	1	0	1	0	2	1	0	0	1	1
AATACT	0	0	0	0	2	0	2	0	1	0	0	0	0	2
AATAGC	0	0	0	0	1	0	1	0	1	0	0	0	0	1
AATCAC	0	0	0	0	1	0	1	0	2	1	1	0	1	1
AATGTG	0	0	0	0	1	0	1	0	1	2	2	1	0	1
ACAAAA	0	2	0	1	1	0	0	1	5	0	2	0	0	2
ACATTC	0	0	0	0	2	1	1	1	0	0	1	1	0	2
ACATTG	0	0	0	0	1	0	0	0	1	0	0	0	0	1
ACCTCA	0	0	0	1	1	1	1	0	1	0	0	1	1	1
ACGTAA	0	0	0	0	1	0	0	0	0	1	0	0	0	1
ACTGCT	0	2	0	1	1	1	1	1	2	0	1	0	0	2
ACTTTG	0	0	0	0	1	0	1	0	3	0	1	0	1	1
AGAAAA	0	0	0	0	2	1	2	1	2	2	0	1	0	2
AGACAA	0	0	0	0	1	0	0	0	0	0	4	0	0	1
AGAGCT	0	0	0	0	1	0	1	0	0	3	2	0	0	1
AGATAG	0	0	0	0	1	0	0	0	0	0	0	1	0	1
AGCAGC	0	0	0	0	1	0	1	0	1	2	2	0	1	1
AGCTAT	0	0	0	0	1	1	1	1	0	1	0	1	0	1
AGCTGA	0	0	0	0	1	0	1	0	0	0	2	0	1	1
AGCTTC	0	0	0	0	1	0	2	1	1	2	0	0	2	2
AGGGAA	0	0	0	0	1	0	1	0	1	1	1	1	0	1
AGGGCT	0	0	0	0	1	0	1	0	1	0	0	0	0	1
AGGTTT	0	0	0	0	1	0	2	0	0	0	0	0	0	2
AGTAAA	0	0	0	0	1	0	1	0	0	0	0	0	0	1
AGTTTG	0	0	0	0	1	0	1	0	0	2	1	1	0	1
ATACTA	0	0	0	0	1	0	1	0	0	0	0	0	1	1
ATACTT	0	0	0	0	1	0	1	0	1	0	0	0	0	1
ATAGCT	0	0	0	0	1	1	1	1	1	0	0	0	0	1
ATCACA	0	2	0	1	1	2	1	5	2	0	0	1	0	5
ATCTCC	0	0	0	1	1	1	0	1	0	0	0	0	1	1
ATGAAA	0	0	0	1	1	0	1	0	1	1	1	2	0	1
ATGGTA	0	0	0	0	1	0	1	0	0	1	0	0	1	1
ATGTGC	0	0	0	0	1	0	1	0	1	1	2	0	0	1
ATTCAC	0	0	0	0	1	0	1	0	2	0	2	0	1	1
ATTCCT	0	0	0	0	2	0	2	0	0	1	0	0	0	2
ATTGAG	0	0	0	0	1	0	1	0	2	0	1	0	0	1
ATTGAT	0	0	0	0	1	0	1	0	0	0	0	0	0	1
ATTGCA	0	0	0	0	1	0	2	0	1	1	0	0	0	2
ATTGGG	0	0	0	0	1	0	0	0	1	1	1	0	0	1
CAAAAG	0	2	0	0	1	0	0	1	1	0	1	0	0	2
CACCTC	0	0	0	0	1	0	1	0	1	1	0	0	2	1
CACGTA	0	0	0	0	1	0	0	0	0	0	0	0	0	1
CAGCTA	0	0	0	0	1	0	1	0	1	0	1	0	0	1
CATTCC	0	0	0	0	2	1	2	1	1	1	0	0	0	2
CATTGG	0	0	0	0	1	0	0	0	1	1	3	0	0	1
CCACGT	0	0	0	0	1	0	0	0	0	0	0	0	1	1
CCTATG	0	0	0	0	1	0	2	0	0	0	1	0	2	2
CCTATT	0	0	0	1	1	0	1	0	1	1	1	0	0	1
CCTCAC	0	0	0	0	1	1	1	0	0	0	0	0	0	1
CGGAAA	0	0	0	0	1	0	0	0	1	0	0	0	0	1
CGTAAA	0	0	0	0	1	0	0	0	0	0	0	0	0	1
CTAGAA	0	0	0	0	1	1	1	1	2	0	1	0	0	1
CTAGAT	0	0	0	0	1	0	0	1	1	0	0	0	0	1
CTATGA	0	0	0	1	1	1	1	1	0	0	0	0	1	1
CTATGG	0	0	0	0	1	0	2	0	0	0	1	0	2	2
CTATTG	0	0	0	0	1	0	1	0	0	1	1	1	0	1
CTCCAC	0	0	0	1	1	1	0	1	2	1	2	1	3	1
CTCTTG	0	0	0	0	1	0	1	0	0	0	1	0	0	1
CTGAAC	0	0	0	0	1	0	1	0	0	1	0	0	0	1
CTGCTT	0	0	0	0	1	0	1	0	2	1	0	0	1	1
CTGTGA	0	2	0	2	1	2	2	3	1	0	0	1	0	3
CTTCGG	0	0	0	0	1	0	0	0	0	0	0	0	0	1
CTTGTT	0	0	0	0	1	0	1	0	0	0	0	0	0	1
GAAAAA	0	0	0	0	1	1	1	1	4	2	1	2	2	1
GAAAAG	0	0	0	1	1	0	1	0	2	1	1	0	0	1
GAAAAT	0	0	0	0	1	0	1	0	0	0	1	1	0	1
GAAAGA	0	0	0	0	1	0	1	2	1	0	0	0	0	2
GAACAT	0	0	0	0	2	0	1	0	0	0	1	0	0	2
GAATGT	0	0	0	0	1	2	1	1	1	1	1	0	1	2
GACAAA	0	0	0	0	1	0	0	0	0	0	3	0	0	1
GACATT	0	0	0	1	1	0	0	0	0	1	0	0	1	1
GAGCTG	0	0	0	0	1	0	1	0	0	1	1	0	3	1
GAGGGC	0	0	0	0	1	0	1	0	0	1	0	0	0	1
GAGGTT	0	0	0	0	1	0	0	0	1	0	0	0	0	1
GATGAT	0	0	0	0	2	0	3	1	0	0	0	0	0	3
GATTGA	0	0	0	0	1	0	1	0	0	0	0	0	0	1
GATTGC	0	0	0	0	1	0	2	0	0	2	0	0	0	2
GATTTG	0	0	0	0	1	0	1	1	1	0	1	0	1	1
GCAGCT	0	0	0	0	1	0	1	0	1	1	2	0	2	1
GCCTAT	0	0	0	0	1	0	1	0	0	1	0	0	0	1
GCTATG	0	0	0	0	1	0	1	0	1	0	0	0	0	1
GCTGAA	0	0	0	1	1	0	1	0	0	1	0	0	3	1
GCTGTG	0	0	0	0	1	0	0	0	0	2	0	0	2	1
GCTTCA	0	0	0	0	1	0	1	0	1	0	1	0	1	1
GGAAAA	0	0	0	0	1	0	1	0	4	2	1	0	1	1
GGAAAG	0	0	0	0	1	0	1	1	1	1	3	0	0	1
GGAATG	0	0	0	0	1	2	1	2	0	1	0	0	2	2
GGACAT	0	0	0	0	1	0	1	0	1	0	0	0	1	1
GGAGGG	0	0	0	0	1	0	1	1	1	1	0	1	0	1
GGCCTA	0	0	0	0	1	0	1	0	0	1	0	0	0	1
GGCTGT	0	0	0	0	1	0	0	0	0	2	0	0	3	1
GGGAAT	0	0	0	0	1	0	1	0	1	1	0	0	2	1
GGGAGG	0	0	0	0	1	0	0	0	1	2	1	0	1	1
GGGCTG	0	0	0	0	1	0	0	0	0	1	0	0	1	1
GGTAGT	0	0	0	0	1	0	1	0	0	0	0	0	0	1
GGTGGA	0	0	0	0	1	0	1	0	0	1	0	0	1	1
GGTTTG	0	0	0	0	1	0	3	0	0	2	0	0	0	3
GTAAAG	0	0	0	1	1	0	1	0	0	0	0	0	0	1
GTAAAT	0	0	0	0	1	0	0	0	0	0	0	0	0	1
GTAGTA	0	0	0	0	1	0	1	0	0	0	0	0	0	1
GTGAGG	0	0	0	0	1	1	0	1	0	0	0	0	0	1
GTGCAA	0	0	0	0	1	0	1	0	1	1	1	0	0	1
GTGGAC	0	0	0	0	1	0	1	0	1	1	0	0	1	1
GTGGTG	0	0	0	0	1	0	1	0	1	0	1	0	0	1
GTTTGG	0	0	0	0	1	0	1	0	0	3	1	0	0	1
TAAAGG	0	0	0	1	1	0	1	0	0	0	0	0	0	1
TAAATA	0	0	0	0	1	0	1	0	1	1	0	1	0	1
TAAATC	0	0	0	0	1	0	0	0	1	0	0	0	0	1
TACTAG	0	0	0	0	1	0	1	0	0	0	0	0	0	1
TACTTT	0	0	0	0	1	0	1	0	1	0	0	0	1	1
TAGAAG	0	0	0	0	1	0	0	0	0	1	1	0	0	1
TAGATA	0	0	0	0	1	0	0	0	0	0	0	0	0	1
TAGCTT	0	0	0	0	1	0	1	0	0	1	0	0	0	1
TAGTAA	0	0	0	0	1	0	1	0	0	0	0	0	0	1
TATCTC	0	0	0	0	1	0	0	0	0	1	1	0	0	1
TATGAA	0	0	0	2	1	1	1	1	0	1	1	2	0	2
TATGGT	0	0	0	0	1	0	1	0	1	2	1	0	0	1
TATTGA	0	0	0	0	1	0	1	0	0	1	0	1	0	1
TCACCT	0	0	0	0	1	0	2	0	1	0	1	0	1	2
TCCACG	0	0	0	0	1	0	0	0	1	0	2	0	1	1
TCGGAA	0	0	0	0	1	0	0	0	0	0	0	0	0	1
TCTAGA	0	0	0	0	1	1	3	3	0	1	0	0	0	3
TCTCCA	0	0	0	1	1	1	0	1	0	0	1	0	0	1
TCTTGT	0	0	0	0	1	0	1	0	0	0	0	0	0	1
TGAACA	0	0	0	0	2	0	2	0	0	1	2	1	0	2
TGAGTT	0	2	0	2	1	0	1	3	3	0	0	0	0	3
TGATGA	0	0	0	0	2	0	4	0	1	0	1	0	0	4
TGATTG	0	0	0	0	2	0	3	0	0	1	1	0	0	3
TGCTTT	0	0	0	0	1	1	2	0	2	1	0	0	0	2
TGGACA	0	0	0	0	1	0	0	0	1	0	0	0	1	1
TGGGAG	0	0	0	0	1	0	0	1	4	1	1	0	0	1
TGGTAG	0	0	0	0	1	0	1	0	0	0	0	0	0	1
TGGTGG	0	0	0	0	1	0	1	0	1	0	3	0	1	1
TGTGAG	0	2	0	2	1	1	0	3	2	0	1	0	0	3
TGTGGT	0	0	0	0	1	0	2	0	1	1	2	0	1	2
TTAAAT	0	0	0	0	1	0	0	0	1	2	0	1	1	1
TTCACC	0	0	0	0	1	0	2	0	1	0	1	0	2	2
TTCGGA	0	0	0	0	1	0	0	0	0	0	0	0	0	1
TTCTAG	0	0	0	0	1	1	1	1	1	1	0	0	0	1
TTGAGT	0	0	0	0	1	0	1	0	1	0	1	0	0	1
TTGCAT	0	0	0	0	1	0	3	0	1	1	0	0	1	3
TTGGGA	0	0	0	0	1	0	0	0	3	0	0	0	0	1
TTGTTG	0	0	0	0	1	0	1	0	0	1	0	0	0	1
TTTAAA	0	0	0	0	1	1	0	0	1	1	0	0	0	1
TTTCTA	0	0	0	1	1	1	1	1	0	2	0	0	1	1
TTTTCT	0	0	0	0	1	2	1	2	1	2	1	0	2	2
TTTTTC	0	0	0	0	1	1	1	1	0	0	2	0	1	1
AAATCC	0	0	0	1	0	0	1	1	3	0	1	0	1	1
AACATC	0	0	0	0	0	0	1	1	1	2	1	0	0	1
AACCCT	0	0	0	0	0	0	1	0	3	0	0	0	0	1
AACTAA	0	0	0	0	0	0	1	0	0	0	2	0	0	1
AACTAT	0	0	0	0	0	0	1	0	1	0	0	2	0	1
AACTCT	0	2	0	2	0	1	1	4	1	2	0	0	0	4
AACTTT	0	0	0	0	0	0	2	0	2	1	1	1	0	2
AAGATT	0	0	0	0	0	0	1	0	0	0	0	0	0	1
AAGCCT	0	0	0	0	0	0	1	0	3	0	0	0	2	1
AAGCTT	0	0	0	0	0	0	1	1	0	2	0	0	0	1
AAGGGG	0	0	0	0	0	0	1	0	0	0	0	0	0	1
AATCAT	0	0	0	1	0	2	1	3	3	1	2	0	1	3
AATCCC	0	0	0	1	0	0	1	0	2	0	0	0	1	1
ACACTT	0	0	0	0	0	0	1	0	0	0	2	0	0	1
ACAGAT	0	0	0	0	0	0	1	0	1	0	1	0	0	1
ACATCT	0	0	0	0	0	0	2	0	0	0	2	0	0	2
ACATGT	0	0	0	0	0	0	1	1	0	0	0	0	0	1
ACCACT	0	0	0	0	0	0	1	0	2	1	1	0	2	1
ACCATT	0	0	0	0	0	0	1	0	1	2	3	0	0	1
ACCCTC	0	0	0	0	0	0	1	0	1	1	0	0	0	1
ACCTAA	0	0	0	0	0	0	2	0	0	0	1	0	1	2
ACCTCT	0	0	0	0	0	0	2	0	0	2	1	0	0	2
ACGATT	0	0	0	0	0	0	1	0	1	0	0	0	1	1
ACGGAG	0	0	0	0	0	0	1	0	0	0	0	0	0	1
ACGGGT	0	0	0	0	0	0	1	0	0	0	1	0	0	1
ACGTCT	0	0	0	0	0	0	1	0	0	0	1	0	0	1
ACTAAA	0	0	0	0	0	0	1	0	2	1	0	0	1	1
ACTATA	0	0	0	0	0	0	1	0	1	0	0	1	0	1
ACTCCC	0	0	0	0	0	0	1	0	2	1	0	0	1	1
ACTCTC	0	0	0	0	0	0	1	0	0	1	0	0	0	1
ACTGCA	0	0	0	0	0	0	2	0	4	0	3	1	3	2
ACTTTC	0	0	0	0	0	0	1	0	0	3	0	0	1	1
ACTTTT	0	0	0	0	0	0	2	0	0	0	1	0	0	2
AGAGAA	0	0	0	0	0	0	1	2	1	1	2	2	0	2
AGAGAG	0	0	0	0	0	0	1	2	0	1	1	0	1	2
AGAGCG	0	0	0	0	0	0	1	0	0	0	1	0	0	1
AGATGC	0	0	0	0	0	0	1	1	0	1	1	0	1	1
AGCAGG	0	0	0	0	0	0	1	0	2	1	1	0	1	1
AGCCTT	0	0	0	0	0	0	1	0	4	1	1	0	2	1
AGCGCA	0	0	0	0	0	0	1	0	1	0	0	0	0	1
AGGAAC	0	0	0	0	0	0	1	0	2	1	5	0	1	1
AGGATT	0	0	0	0	0	0	1	0	0	1	0	0	0	1
AGGGGA	0	0	0	0	0	0	1	0	0	0	0	0	0	1
AGTGCT	0	0	0	0	0	0	1	0	2	1	0	0	0	1
ATAACA	0	0	0	0	0	0	1	0	2	0	0	0	0	1
ATAACT	0	0	0	0	0	0	1	0	1	1	0	0	0	1
ATACAG	0	0	0	0	0	0	1	0	1	1	0	0	1	1
ATAGGT	0	0	0	0	0	0	1	0	0	0	0	0	0	1
ATCATC	0	0	0	0	0	2	1	3	3	2	1	0	1	3
ATCCCA	0	0	0	0	0	0	1	0	1	0	1	2	1	1
ATCTAG	0	0	0	0	0	1	1	0	1	0	0	2	0	1
ATGACT	0	0	0	0	0	0	1	0	1	0	0	0	1	1
ATGCAT	0	0	0	0	0	0	1	1	0	2	1	0	0	1
ATGGAG	0	0	0	0	0	0	1	0	1	0	0	0	1	1
ATGGAT	0	0	0	0	0	0	1	0	0	1	2	0	2	1
ATGTAG	0	0	0	0	0	0	1	0	1	0	0	0	0	1
ATGTTT	0	0	0	0	0	0	1	0	1	2	0	0	1	1
ATTGGA	0	0	0	0	0	0	1	0	1	0	4	0	1	1
ATTTCG	0	0	0	0	0	0	2	0	0	0	0	1	0	2
CAAATC	0	0	0	0	0	1	1	1	2	0	1	0	0	1
CAAGGG	0	0	0	0	0	0	1	0	0	0	1	0	0	1
CACACT	0	0	0	0	0	0	1	0	0	0	1	0	0	1
CACCTA	0	0	0	0	0	0	2	0	0	0	0	0	0	2
CACGGA	0	0	0	0	0	0	1	0	1	0	0	0	0	1
CACTCC	0	0	0	0	0	0	1	1	0	0	1	1	0	1
CACTTT	0	0	0	0	0	0	1	0	0	1	1	0	2	1
CAGATG	0	0	0	0	0	0	1	1	1	2	1	0	0	1
CAGGAA	0	0	0	0	0	0	1	0	2	1	3	0	2	1
CAGGTT	0	0	0	0	0	0	2	0	1	0	0	0	1	2
CATAAC	0	0	0	0	0	0	1	0	0	0	1	0	0	1
CATCTA	0	0	0	0	0	0	1	0	0	2	0	0	1	1
CATCTG	0	0	0	0	0	0	1	1	4	1	3	1	2	1
CATCTT	0	0	0	0	0	0	2	0	1	0	3	0	1	2
CATGTA	0	0	0	0	0	0	1	0	0	0	0	0	0	1
CCACTC	0	0	0	0	0	0	1	0	0	0	0	0	2	1
CCAGAG	0	0	0	0	0	0	2	0	0	1	1	1	1	2
CCATTC	0	0	0	0	0	0	1	0	2	0	0	0	0	1
CCCAGA	0	0	0	0	0	0	2	0	0	2	1	0	3	2
CCCTCC	0	0	0	0	0	1	1	1	2	1	0	0	1	1
CCTAAA	0	0	0	0	0	0	1	0	1	0	0	0	1	1
CCTAAC	0	0	0	1	0	0	1	0	0	0	1	0	1	1
CCTCTC	0	0	0	0	0	0	1	0	2	0	1	0	1	1
CCTCTT	0	0	0	0	0	0	1	0	2	1	0	0	0	1
CCTTCT	0	0	0	0	0	0	1	0	2	0	0	0	3	1
CGAAAC	0	0	0	0	0	0	1	0	0	0	0	0	0	1
CGATCT	0	0	0	0	0	0	1	0	0	0	0	0	0	1
CGATTG	0	0	0	0	0	0	1	0	0	0	0	0	0	1
CGCAGT	0	0	0	0	0	0	1	0	0	0	0	0	0	1
CGGAAG	0	0	0	0	0	0	1	0	0	0	0	0	0	1
CGGAGT	0	0	0	0	0	0	1	0	0	0	0	0	0	1
CGGGTA	0	0	0	0	0	0	1	0	0	0	0	0	0	1
CGTCTA	0	0	0	0	0	0	1	0	0	0	0	0	0	1
CGTTCG	0	0	0	0	0	0	1	0	0	0	0	0	0	1
CTAAAC	0	0	0	0	0	0	1	0	1	0	0	0	0	1
CTAAAT	0	0	0	0	0	0	1	0	1	0	0	0	0	1
CTAACT	0	0	0	1	0	0	1	0	0	0	3	0	0	1
CTAGAG	0	0	0	0	0	0	1	0	1	0	1	0	0	1
CTATAC	0	0	0	0	0	0	1	0	0	0	0	0	0	1
CTCACG	0	0	0	0	0	0	1	0	1	0	1	0	0	1
CTCAGG	0	0	0	0	0	0	1	0	1	1	0	0	1	1
CTCCCA	0	0	0	0	0	1	1	0	3	0	1	0	1	1
CTCCTA	0	0	0	0	0	0	1	0	2	1	0	0	0	1
CTCTCT	0	0	0	0	0	0	2	1	1	1	2	0	0	2
CTCTGA	0	0	0	0	0	0	1	0	0	2	1	0	1	1
CTGAGG	0	0	0	0	0	0	1	0	1	1	2	0	3	1
CTGCAC	0	0	0	0	0	0	1	0	3	0	2	0	0	1
CTGCAT	0	0	0	0	0	0	1	0	1	2	1	0	3	1
CTGTAC	0	0	0	0	0	0	1	0	1	0	1	0	0	1
CTGTGG	0	0	0	0	0	0	2	0	0	0	0	0	3	2
CTTCTC	0	0	0	0	0	0	3	1	3	0	2	0	2	3
CTTTCC	0	0	0	0	0	1	1	1	1	3	1	0	0	1
CTTTGG	0	0	0	0	0	0	2	0	2	0	2	0	2	2
GAACAC	0	0	0	0	0	0	1	0	0	1	2	2	1	1
GAACCC	0	0	0	0	0	0	1	0	0	1	0	0	0	1
GAACTT	0	0	0	0	0	0	2	0	3	1	0	0	1	2
GAAGAT	0	2	0	1	0	0	1	3	2	0	1	1	0	3
GAAGCC	0	0	0	0	0	0	1	0	0	0	1	0	1	1
GAAGCT	0	0	0	0	0	1	1	2	0	1	2	0	0	2
GAATCA	0	0	0	1	0	0	2	0	2	1	1	1	2	2
GACATG	0	0	0	0	0	0	1	0	1	0	0	1	1	1
GACCAC	0	0	0	0	0	0	1	0	1	0	1	0	1	1
GACCAT	0	0	0	0	0	0	1	0	1	0	2	0	1	1
GACGAT	0	0	0	0	0	0	1	0	0	0	0	0	0	1
GACTGC	0	0	0	0	0	0	1	0	1	0	0	0	1	1
GAGAAG	0	0	0	0	0	0	1	3	2	1	5	2	1	3
GAGAGA	0	0	0	0	0	0	1	0	0	0	0	0	1	1
GAGAGC	0	0	0	0	0	0	1	0	0	3	2	0	0	1
GAGGAT	0	0	0	0	0	0	1	0	0	0	0	0	1	1
GAGTGC	0	0	0	0	0	0	1	0	0	0	0	0	0	1
GATAAC	0	0	0	0	0	0	1	0	1	0	0	0	0	1
GATAGG	0	0	0	0	0	0	1	0	0	0	0	0	0	1
GATCTG	0	0	0	0	0	0	1	0	1	0	0	0	0	1
GATGAC	0	0	0	0	0	0	1	0	1	0	1	0	0	1
GATGCA	0	0	0	0	0	0	1	0	0	0	2	0	1	1
GATGGA	0	0	0	0	0	0	1	0	2	0	0	0	1	1
GATGTT	0	0	0	0	0	0	1	1	1	1	0	0	0	1
GATTGG	0	0	0	0	0	0	1	0	0	1	0	0	1	1
GCAAGG	0	0	0	0	0	0	1	0	1	0	2	0	0	1
GCACCT	0	0	0	0	0	0	1	0	0	0	1	0	1	1
GCAGGT	0	0	0	0	0	0	1	0	0	1	0	0	0	1
GCATCT	0	0	0	0	0	0	1	1	0	2	2	1	3	1
GCGCAG	0	0	0	0	0	0	1	0	0	0	1	0	0	1
GCTTCT	0	1	0	0	0	1	1	5	0	1	0	0	1	5
GGAACT	0	0	0	0	0	0	1	0	2	0	1	0	0	1
GGAAGC	0	0	0	0	0	0	1	0	0	0	1	0	1	1
GGAATC	0	0	0	0	0	0	1	0	0	0	1	0	1	1
GGACCA	0	0	0	0	0	0	1	0	2	0	1	0	0	1
GGACCT	0	0	0	0	0	0	1	0	1	0	0	0	1	1
GGACGA	0	0	0	0	0	0	1	0	0	1	0	0	2	1
GGAGCA	0	0	0	0	0	0	1	0	2	0	1	0	0	1
GGAGTG	0	0	0	0	0	0	1	1	1	0	0	0	0	1
GGAGTT	0	0	0	1	0	0	1	1	0	0	0	0	1	1
GGATAA	0	0	0	0	0	0	1	0	0	0	1	0	0	1
GGATGG	0	0	0	0	0	0	1	0	2	0	0	0	0	1
GGCATC	0	0	0	0	0	0	1	0	1	0	0	3	0	1
GGCTTT	0	0	0	0	0	0	1	0	0	0	0	0	0	1
GGGACA	0	0	0	0	0	0	1	0	1	1	0	0	0	1
GGGATA	0	0	0	0	0	0	1	0	0	0	0	0	0	1
GGGCTT	0	0	0	0	0	0	1	0	1	0	0	0	1	1
GGGGAC	0	0	0	0	0	0	1	0	1	0	0	0	1	1
GGGTAC	0	0	0	0	0	0	1	0	0	0	0	0	0	1
GGTACA	0	0	0	0	0	0	1	0	0	0	1	0	0	1
GGTCAG	0	0	0	0	0	0	1	0	0	0	2	0	0	1
GGTGAT	0	0	0	0	0	0	1	0	0	1	0	0	0	1
GTACAT	0	0	0	0	0	0	1	0	1	0	0	0	0	1
GTACGA	0	0	0	0	0	0	1	0	0	0	0	0	1	1
GTAGAC	0	0	0	0	0	0	1	0	0	0	0	0	0	1
GTCAGG	0	0	0	0	0	0	1	0	0	0	2	0	0	1
GTCTAG	0	2	0	2	0	1	1	3	1	1	0	0	0	3
GTGATA	0	0	0	0	0	0	1	0	1	0	0	0	0	1
GTGCTT	0	0	0	0	0	0	1	0	4	1	0	0	0	1
GTGGCA	0	0	0	0	0	0	1	0	1	0	1	0	1	1
GTGGCC	0	0	0	0	0	0	1	0	1	0	0	0	1	1
GTGGTT	0	0	0	0	0	0	1	0	0	0	0	0	1	1
GTTCGA	0	0	0	0	0	0	1	0	0	0	0	0	0	1
GTTGAC	0	0	0	0	0	0	1	0	0	0	1	0	0	1
GTTTGA	0	0	0	0	0	0	2	0	0	1	1	1	0	2
TAAACG	0	0	0	0	0	0	1	0	0	0	0	0	0	1
TAACAT	0	0	0	0	0	0	1	0	0	0	0	0	0	1
TAACTA	0	0	0	0	0	0	1	0	1	1	1	1	0	1
TAACTC	0	0	0	0	0	0	1	0	0	0	0	0	0	1
TAACTG	0	0	0	1	0	0	1	0	1	1	2	0	0	1
TACAGA	0	0	0	0	0	0	1	1	1	1	0	0	0	1
TACATC	0	0	0	0	0	0	1	0	0	0	1	0	0	1
TACGAT	0	0	0	0	0	0	1	0	0	0	0	0	1	1
TAGACC	0	0	0	0	0	0	1	0	0	0	0	0	0	1
TAGAGA	0	0	0	0	0	0	1	0	1	0	0	1	1	1
TAGGTC	0	0	0	0	0	0	1	0	0	0	0	0	0	1
TATACA	0	0	0	0	0	0	1	0	0	1	0	1	0	1
TATGGA	0	0	0	0	0	0	1	0	0	0	0	0	1	1
TCAAAT	0	0	0	0	0	0	1	0	2	2	1	0	0	1
TCACAC	0	0	0	0	0	0	1	0	2	0	1	0	0	1
TCACGG	0	0	0	0	0	0	1	0	0	0	0	0	0	1
TCAGGA	0	0	0	0	0	0	1	0	0	1	2	0	2	1
TCAGGT	0	0	0	0	0	0	1	0	0	1	0	0	0	1
TCATCT	0	0	0	0	0	0	1	0	1	2	1	0	3	1
TCCCAG	0	0	0	0	0	0	2	0	2	2	1	0	2	2
TCGAAA	0	0	0	0	0	0	1	0	0	0	0	0	0	1
TCGTTC	0	0	0	1	0	0	1	0	0	1	0	0	1	1
TCTCTG	0	0	0	0	0	0	3	0	2	4	1	0	3	3
TCTCTT	0	0	0	0	0	0	1	0	2	0	2	0	0	1
TCTGAG	0	2	0	1	0	2	1	5	1	0	1	0	2	5
TCTGTA	0	0	0	0	0	0	1	1	2	1	1	0	0	1
TCTGTG	0	2	0	3	0	2	4	3	1	1	0	0	2	4
TCTTTC	0	0	0	0	0	1	2	1	4	0	1	0	0	2
TGAACT	0	0	0	0	0	0	1	0	4	1	0	0	0	1
TGAAGA	0	2	0	1	0	0	1	3	0	1	2	2	3	3
TGAATC	0	0	0	0	0	0	1	0	2	1	1	0	1	1
TGACCA	0	0	0	0	0	0	1	0	0	1	3	0	2	1
TGACTG	0	0	0	0	0	0	1	0	0	0	0	0	0	1
TGAGAG	0	0	0	0	0	0	1	0	1	1	1	0	1	1
TGAGGA	0	0	0	0	0	0	1	0	0	1	2	0	2	1
TGATAT	0	0	0	0	0	0	1	0	2	0	0	0	0	1
TGCACC	0	0	0	0	0	0	1	0	0	0	2	0	0	1
TGGACC	0	0	0	0	0	0	2	0	1	0	0	0	1	2
TGGACG	0	0	0	0	0	0	1	0	0	0	0	0	1	1
TGGAGG	0	0	0	0	0	0	1	0	2	0	0	1	2	1
TGGAGT	0	0	0	0	0	0	1	0	1	0	0	0	1	1
TGGATG	0	0	0	0	0	0	1	0	2	1	0	1	1	1
TGGCAT	0	0	0	0	0	0	1	0	3	1	2	1	1	1
TGGCCT	0	0	0	0	0	0	1	0	2	1	0	0	2	1
TGGTGA	0	0	0	0	0	0	1	0	2	2	1	0	1	1
TGGTTT	0	0	0	0	0	0	1	0	0	1	0	1	1	1
TGTACG	0	0	0	0	0	0	1	0	1	0	0	0	0	1
TGTGGC	0	0	0	0	0	0	2	0	1	1	0	0	1	2
TTAACT	0	0	0	0	0	0	1	0	2	1	1	1	0	1
TTCAAA	0	2	0	0	0	0	1	4	2	0	2	2	0	4
TTCGAA	0	0	0	0	0	0	1	1	0	0	0	0	0	1
TTCTCT	0	0	0	0	0	0	2	1	3	3	1	0	0	2
TTCTGT	0	1	0	2	0	0	2	3	3	1	0	0	0	3
TTGAAG	0	0	0	0	0	0	1	0	3	0	3	0	1	1
TTGAAT	0	2	0	1	0	0	1	4	4	2	0	1	1	4
TTGACC	0	0	0	1	0	0	1	0	0	1	1	0	0	1
TTGAGA	0	0	0	0	0	0	1	0	3	0	1	0	4	1
TTGGAC	0	0	0	0	0	0	2	0	0	1	0	0	0	2
TTGGAT	0	0	0	0	0	0	1	0	1	0	1	0	1	1
TTGGTG	0	0	0	0	0	0	1	0	1	1	2	0	2	1
TTGTAT	0	0	0	0	0	0	1	0	1	0	0	0	1	1
TTTCCT	0	0	0	2	0	1	1	1	1	3	1	0	0	2
TTTCGT	0	0	0	0	0	0	2	0	0	0	0	1	0	2
TTTCTG	0	2	0	1	0	2	2	4	3	0	0	0	1	4
TTTGGT	0	0	0	0	0	0	1	0	1	0	2	0	0	1
TTTTGG	0	0	0	0	0	0	1	0	1	0	0	1	1	1
AAAAAG	0	2	0	1	0	1	0	3	1	1	3	1	1	3
AAAAGA	0	2	0	2	0	1	0	1	1	0	1	1	1	2
AAAGAA	0	2	0	1	0	0	0	1	2	1	1	0	0	2
AAAGCG	0	2	0	1	0	1	0	0	1	0	0	0	0	2
AACGAA	0	2	0	1	0	0	0	3	0	0	0	0	0	3
AAGAAG	0	2	0	0	0	0	0	1	3	2	1	1	0	2
AAGAGT	0	2	0	1	0	2	0	3	0	1	1	0	1	3
AAGATA	0	2	0	1	0	0	0	1	0	1	1	2	0	2
AAGCGC	0	2	0	0	0	1	0	0	1	0	0	0	0	2
AAGGCC	0	2	0	1	0	0	0	1	1	0	3	0	0	2
AAGGTT	0	2	0	1	0	0	0	0	0	0	0	0	0	2
AAGTTT	0	2	0	0	0	0	0	3	0	3	1	1	1	3
AATGCA	0	2	0	0	0	1	0	5	1	2	0	0	0	5
AATGCT	0	2	0	0	0	2	0	4	1	0	0	0	0	4
ACAAAG	0	2	0	1	0	2	0	4	1	1	2	0	1	4
ACACAT	0	2	0	1	0	0	0	0	0	0	1	2	0	2
ACATCA	0	2	0	1	0	0	0	1	1	1	1	1	0	2
ACGAAG	0	2	0	1	0	0	0	1	0	0	0	0	1	2
ACTTGC	0	2	0	2	0	2	0	4	1	0	1	0	0	4
AGAAGT	0	2	0	0	0	0	0	2	1	0	3	0	0	2
AGAGTG	0	2	0	2	0	2	0	4	1	0	0	0	0	4
AGATAT	0	2	0	1	0	1	0	1	0	1	0	1	0	2
AGATTC	0	2	0	0	0	1	0	2	1	0	0	0	1	2
AGGAAG	0	2	0	2	0	0	0	1	1	1	1	1	0	2
AGGTTC	0	2	0	0	0	0	0	0	0	0	0	0	0	2
AGTGTT	0	2	0	2	0	2	0	4	0	0	1	0	0	4
AGTTTC	0	2	0	2	0	1	0	5	1	2	0	0	0	5
ATATCC	0	2	0	1	0	0	0	2	0	1	0	1	1	2
ATCAAA	0	2	0	0	0	0	0	1	1	1	1	0	0	2
ATCCAC	0	2	0	1	0	0	0	2	0	0	2	0	1	2
ATGCAC	0	2	0	0	0	0	0	0	1	0	0	0	2	2
ATGCTT	0	1	0	0	0	2	0	4	1	0	0	0	0	4
ATGTGA	0	2	0	0	0	0	0	2	0	0	0	1	0	2
ATTCCG	0	2	0	0	0	0	0	1	0	0	0	0	0	2
ATTCTA	0	2	0	1	0	1	0	2	3	1	1	0	0	2
CAAAAA	0	2	0	1	0	0	0	2	3	1	8	0	0	2
CAAAAC	0	2	0	0	0	0	0	1	1	1	1	1	0	2
CAAAGA	0	2	0	0	0	0	0	2	0	1	3	0	1	2
CAAAGC	0	2	0	1	0	2	0	3	3	0	2	0	1	3
CAAATA	0	2	0	0	0	0	0	3	1	1	0	1	0	3
CAACGA	0	2	0	1	0	0	0	2	0	0	0	0	0	2
CACAAA	0	2	0	2	0	3	0	5	5	0	0	0	1	5
CACACA	0	2	0	2	0	0	0	0	7	0	0	0	0	2
CACATC	0	2	0	1	0	0	0	0	0	0	1	2	0	2
CACTTG	0	2	0	2	0	2	0	4	0	0	1	0	0	4
CAGATT	0	2	0	0	0	1	0	2	0	0	2	0	1	2
CATCAC	0	2	0	1	0	2	0	5	3	1	1	1	1	5
CCAAAT	0	2	0	0	0	1	0	3	1	2	0	1	0	3
CCAACG	0	2	0	1	0	0	0	2	0	0	1	0	0	2
CCACTT	0	2	0	2	0	2	0	4	1	2	1	0	0	4
CCGTTT	0	2	0	1	0	0	0	4	0	0	0	0	0	4
CCTCAA	0	2	0	2	0	1	0	1	1	0	0	1	2	2
CGAAGG	0	2	0	1	0	0	0	1	0	0	0	0	1	2
CGCTCC	0	2	0	0	0	1	0	0	1	1	0	0	0	2
CGTTTC	0	2	0	1	0	0	0	3	0	1	0	0	0	3
CTACAA	0	2	0	0	0	0	0	1	1	0	0	0	0	2
CTAGTT	0	2	0	1	0	1	0	1	2	0	0	1	0	2
CTATCA	0	2	0	0	0	1	0	2	0	0	0	1	0	2
CTCAAA	0	2	0	1	0	1	0	2	1	0	0	2	0	2
CTCCAA	0	2	0	0	0	1	0	2	0	1	1	0	0	2
CTCTAT	0	2	0	1	0	1	0	1	1	0	0	0	0	2
CTGAGA	0	2	0	2	0	2	0	6	1	1	2	0	2	6
CTGCTC	0	2	0	2	0	2	0	3	1	1	1	0	0	3
CTGTCT	0	2	0	2	0	0	0	3	0	0	0	0	0	3
CTTCTG	0	1	0	1	0	0	0	4	1	0	0	0	1	4
CTTGCA	0	2	0	2	0	2	0	5	0	0	2	0	1	5
GAAGGC	0	2	0	1	0	0	0	2	4	2	1	0	0	2
GAAGGT	0	2	0	0	0	0	0	0	1	0	1	0	0	2
GAAGTT	0	2	0	1	0	0	0	3	1	0	2	2	0	3
GAATGC	0	4	0	0	0	3	0	9	2	0	0	0	1	9
GAGAAT	0	2	0	2	0	2	0	5	3	0	1	0	1	5
GAGTGT	0	2	0	2	0	2	0	4	2	0	0	0	0	4
GCACAC	0	2	0	1	0	0	0	0	3	0	0	0	0	2
GCAGAT	0	2	0	0	0	1	0	4	0	1	4	0	0	4
GCCTCA	0	2	0	1	0	1	0	1	0	0	0	0	2	2
GCGCTC	0	2	0	0	0	1	0	1	1	0	0	0	1	2
GCTCCA	0	2	0	0	0	1	0	1	2	4	2	0	2	2
GCTCTA	0	2	0	1	0	1	0	1	0	0	0	0	0	2
GGAAGG	0	2	0	0	0	0	0	0	1	1	2	0	0	2
GGCCTC	0	2	0	1	0	1	0	1	1	0	0	0	1	2
GGTTCA	0	2	0	0	0	0	0	1	0	0	0	0	2	2
GTGAAG	0	2	0	0	0	0	0	3	0	1	0	1	1	3
GTGAGT	0	2	0	2	0	0	0	3	4	0	0	0	0	3
GTGTTT	0	2	0	2	0	2	0	3	0	1	1	0	0	3
GTTTCA	0	2	0	1	0	1	0	4	1	0	0	0	1	4
GTTTCC	0	2	0	2	0	1	0	3	0	1	0	0	0	3
GTTTCT	0	2	0	2	0	1	0	3	0	2	0	0	0	3
GTTTTT	0	2	0	0	0	1	0	2	0	0	1	0	1	2
TACAAA	0	2	0	1	0	0	0	2	0	4	2	0	0	2
TAGTTT	0	2	0	1	0	1	0	2	0	0	1	1	0	2
TATCAA	0	2	0	0	0	1	0	2	0	2	0	0	0	2
TATCCA	0	2	0	1	0	0	0	3	1	1	0	0	0	3
TATGTG	0	2	0	0	0	0	0	2	0	3	0	0	0	2
TATTCC	0	2	0	0	0	1	0	1	1	0	0	0	0	2
TCAAAA	0	4	0	0	0	0	0	2	1	0	3	2	0	4
TCAAAG	0	2	0	1	0	1	0	3	1	1	3	0	1	3
TCACAA	0	2	0	1	0	2	0	3	2	0	0	0	1	3
TCCAAA	0	2	0	0	0	2	0	6	1	1	2	1	0	6
TCCAAC	0	2	0	1	0	0	0	2	0	0	0	0	0	2
TCCACT	0	2	0	2	0	2	0	4	1	1	0	0	1	4
TCCGTT	0	2	0	0	0	0	0	2	0	0	0	0	0	2
TCTACA	0	2	0	0	0	0	0	2	1	0	0	0	0	2
TCTAGT	0	2	0	1	0	2	0	2	1	0	0	1	0	2
TCTATC	0	2	0	0	0	2	0	1	0	0	0	0	0	2
TCTGTC	0	2	0	2	0	0	0	3	2	0	0	2	0	3
TGAATG	0	2	0	0	0	1	0	4	3	1	0	0	1	4
TGAGAA	0	2	0	2	0	2	0	6	5	1	3	0	2	6
TGCACA	0	2	0	0	0	1	0	1	3	0	0	0	0	2
TGCAGA	0	2	0	1	0	1	0	4	0	1	2	0	0	4
TGCTCT	0	2	0	2	0	2	0	2	0	1	1	1	1	2
TGCTTC	0	1	0	0	0	1	0	4	0	0	0	0	1	4
TGTCTA	0	2	0	2	0	1	0	3	1	0	0	0	1	3
TGTGAA	0	2	0	0	0	0	0	2	0	0	0	1	0	2
TGTTTC	0	2	0	2	0	2	0	3	0	0	0	0	0	3
TTATGT	0	2	0	0	0	0	0	2	0	4	0	0	0	2
TTCCAA	0	2	0	1	0	1	0	4	1	0	1	1	0	4
TTCCGT	0	2	0	0	0	0	0	2	0	0	0	0	0	2
TTCTAC	0	2	0	1	0	0	0	1	2	2	1	0	1	2
TTCTGA	0	2	0	1	0	2	0	5	2	0	0	0	1	5
TTGCAG	0	2	0	1	0	1	0	4	2	0	2	0	1	4
TTTATG	0	2	0	0	0	0	0	1	1	5	1	1	0	2
TTTCAA	0	2	0	1	0	0	0	3	3	0	0	0	2	3
TTTCCA	0	2	0	1	0	2	0	5	0	0	1	2	0	5
TTTTAT	0	2	0	0	0	0	0	1	0	4	2	1	0	2
TTTTTA	0	2	0	0	0	0	0	1	1	2	2	1	1	2
AAACAG	0	0	0	1	0	0	0	0	0	1	0	0	0	1
AAAGGT	0	0	0	1	0	0	0	0	1	1	2	0	0	1
AAATCT	0	0	0	1	0	1	0	2	0	0	1	0	0	2
AAATTC	0	0	0	1	0	0	0	0	1	2	0	1	1	1
AACACA	0	0	0	1	0	0	0	0	1	0	0	2	0	1
AACAGA	0	0	0	1	0	0	0	0	0	2	0	0	0	1
AACGCA	0	0	0	1	0	0	0	0	0	0	1	0	0	1
AAGAAA	0	0	0	2	0	0	0	0	0	1	1	0	0	2
AAGCGG	0	0	0	1	0	0	0	0	0	0	0	0	0	1
AAGGAG	0	0	0	2	0	0	0	1	0	0	4	1	1	2
AAGGAT	0	0	0	1	0	0	0	0	1	0	1	0	0	1
AAGTCT	0	0	0	1	0	0	0	0	1	0	0	0	0	1
AAGTTA	0	0	0	1	0	0	0	0	1	0	0	1	0	1
AATACA	0	0	0	1	0	0	0	1	2	1	1	1	1	1
AATATG	0	0	0	1	0	0	0	0	0	2	0	0	0	1
AATCTC	0	0	0	1	0	1	0	1	0	0	1	0	0	1
AATTCC	0	0	0	1	0	0	0	0	0	0	1	0	0	1
ACAAAC	0	0	0	1	0	1	0	2	1	0	1	0	0	2
ACAACA	0	0	0	1	0	1	0	1	7	0	1	0	0	1
ACAAGG	0	0	0	1	0	0	0	0	0	1	0	0	0	1
ACACAA	0	0	0	2	0	0	0	0	2	0	0	0	0	2
ACACAC	0	0	0	1	0	0	0	0	1	0	0	0	1	1
ACATTA	0	0	0	1	0	0	0	0	1	0	0	2	0	1
ACGCAC	0	0	0	1	0	0	0	0	0	0	1	0	0	1
ACTGAG	0	0	0	1	0	0	0	0	2	1	2	0	2	1
AGAAAG	0	0	0	1	0	0	0	2	2	1	3	0	0	2
AGAAAT	0	0	0	1	0	0	0	0	0	0	1	0	0	1
AGACAT	0	0	0	1	0	0	0	0	1	1	0	0	0	1
AGCGGC	0	0	0	1	0	0	0	0	0	0	0	0	0	1
AGGAGG	0	0	0	1	0	0	0	1	2	0	1	0	1	1
AGGAGT	0	0	0	1	0	0	0	1	0	0	0	0	1	1
AGGATC	0	0	0	1	0	0	0	0	0	0	0	0	1	1
AGGTCT	0	0	0	1	0	0	0	1	0	0	0	0	0	1
AGGTTA	0	0	0	1	0	0	0	0	0	0	0	0	0	1
AGTCTG	0	0	0	1	0	0	0	0	1	0	0	0	0	1
AGTTAC	0	0	0	1	0	0	0	0	0	0	0	0	0	1
ATACAC	0	0	0	1	0	0	0	0	0	0	0	0	0	1
ATATGA	0	0	0	1	0	0	0	0	0	0	0	0	0	1
ATCATT	0	0	0	1	0	0	0	0	1	0	2	1	0	1
ATCCCG	0	0	0	1	0	0	0	1	0	0	0	0	0	1
ATCGTT	0	0	0	1	0	0	0	0	0	0	0	0	0	1
ATGAAG	0	0	0	1	0	1	0	1	1	2	2	2	1	1
ATTACA	0	0	0	1	0	0	0	0	0	2	1	0	2	1
ATTCCA	0	0	0	1	0	1	0	1	2	1	0	0	0	1
ATTCTT	0	0	0	1	0	0	0	0	1	0	1	0	2	1
ATTGAC	0	0	0	1	0	0	0	0	0	1	0	0	0	1
ATTTCC	0	0	0	1	0	1	0	1	0	1	0	2	0	1
CAAACA	0	0	0	1	0	0	0	1	0	0	0	1	0	1
CAAAGG	0	0	0	1	0	0	0	3	0	1	4	0	0	3
CAAATT	0	0	0	1	0	0	0	0	1	3	3	1	0	1
CAACAC	0	0	0	1	0	0	0	0	1	0	0	0	0	1
CAAGGA	0	0	0	2	0	0	0	0	0	1	1	0	0	2
CAAGTC	0	0	0	1	0	0	0	0	2	1	0	0	0	1
CACAAC	0	0	0	1	0	1	0	1	1	1	1	0	0	1
CACAAG	0	0	0	1	0	0	0	0	1	0	0	0	1	1
CAGACA	0	0	0	1	0	0	0	0	1	2	1	1	0	1
CATTAC	0	0	0	1	0	0	0	0	1	1	1	0	1	1
CCACAA	0	0	0	1	0	2	0	3	3	1	1	1	1	3
CCCGTT	0	0	0	1	0	0	0	2	0	0	0	0	0	2
CGCACA	0	0	0	1	0	0	0	0	1	0	1	0	0	1
CGGCTG	0	0	0	1	0	0	0	0	0	0	0	1	0	1
CTAGCA	0	0	0	1	0	0	0	0	1	1	0	1	0	1
CTATTC	0	0	0	1	0	1	0	1	0	0	0	0	0	1
CTCAAG	0	0	0	1	0	0	0	0	0	0	0	0	2	1
CTGAAA	0	0	0	1	0	0	0	0	2	1	1	0	1	1
CTGAAT	0	0	0	1	0	0	0	0	1	1	1	1	2	1
CTGTGT	0	0	0	1	0	0	0	0	2	3	0	0	1	1
GAAAGG	0	0	0	1	0	0	0	0	1	1	4	0	0	1
GAAATC	0	0	0	2	0	0	0	2	0	0	1	0	0	2
GAACGC	0	0	0	1	0	0	0	0	0	0	1	0	1	1
GAATAC	0	0	0	1	0	0	0	1	1	1	0	0	0	1
GATCGT	0	0	0	1	0	0	0	1	0	0	0	0	0	1
GCAAAT	0	0	0	1	0	0	0	1	0	0	1	1	0	1
GCAGAA	0	0	0	1	0	0	0	0	1	0	2	0	1	1
GCGGCT	0	0	0	1	0	0	0	0	0	0	0	0	0	1
GCTCTG	0	0	0	1	0	1	0	1	1	0	0	0	1	1
GGAAGA	0	0	0	1	0	0	0	0	1	2	0	0	0	1
GGAAGT	0	0	0	1	0	0	0	1	0	1	2	1	0	1
GGAGGT	0	0	0	1	0	0	0	0	2	1	0	0	0	1
GGATCG	0	0	0	1	0	0	0	0	0	0	0	0	0	1
GGCTGA	0	0	0	1	0	0	0	0	1	0	1	1	5	1
GGTCTG	0	0	0	1	0	0	0	0	0	0	3	0	1	1
GGTTAA	0	0	0	1	0	0	0	0	0	0	0	0	0	1
GTCTGA	0	0	0	1	0	0	0	0	0	0	1	0	1	1
GTGTAA	0	0	0	1	0	0	0	0	2	0	0	1	0	1
GTTAAA	0	0	0	1	0	0	0	1	0	0	0	0	0	1
GTTACT	0	0	0	1	0	0	0	0	1	0	0	0	0	1
TAAACT	0	0	0	1	0	1	0	1	0	1	1	0	0	1
TACTGA	0	0	0	1	0	0	0	0	1	0	1	1	1	1
TAGCAG	0	0	0	1	0	0	0	0	1	1	0	0	0	1
TATAGG	0	0	0	1	0	0	0	0	0	0	0	0	0	1
TATTTC	0	0	0	1	0	1	0	1	5	0	1	1	0	1
TCAAGG	0	0	0	1	0	0	0	0	0	0	0	0	0	1
TCAAGT	0	0	0	1	0	0	0	0	0	0	1	0	3	1
TCATTC	0	0	0	1	0	0	0	0	0	1	0	0	0	1
TCCACA	0	0	0	1	0	1	0	1	2	1	2	1	0	1
TCCCGT	0	0	0	1	0	0	0	1	0	0	0	0	0	1
TCCTAA	0	0	0	1	0	0	0	0	2	0	0	0	0	1
TCTACC	0	0	0	1	0	0	0	0	0	1	0	0	1	1
TCTAGC	0	0	0	1	0	0	0	0	1	1	0	1	0	1
TCTATA	0	0	0	1	0	0	0	0	0	0	0	0	0	1
TCTATG	0	0	0	1	0	1	0	1	1	0	0	0	1	1
TCTGAA	0	0	0	1	0	0	0	0	1	1	1	0	1	1
TCTTCT	0	0	0	1	0	0	0	0	1	0	2	0	0	1
TGAAAA	0	0	0	1	0	0	0	0	3	1	3	2	2	1
TGAAAT	0	0	0	1	0	0	0	0	1	0	0	1	0	1
TGAATA	0	0	0	2	0	0	0	1	0	2	1	0	1	2
TGACCT	0	0	0	1	0	0	0	1	2	2	0	0	4	1
TGCAAA	0	0	0	1	0	0	0	1	1	1	1	0	0	1
TGTAAA	0	0	0	1	0	0	0	0	0	0	0	0	0	1
TTAAAC	0	0	0	1	0	1	0	1	0	0	0	0	0	1
TTACAA	0	0	0	1	0	0	0	0	1	2	2	0	0	1
TTACTG	0	0	0	1	0	0	0	0	3	0	0	0	1	1
TTCAAG	0	0	0	1	0	0	0	0	2	0	1	0	2	1
TTCCAC	0	0	0	1	0	2	0	2	3	2	1	0	0	2
TTCTAT	0	0	0	1	0	2	0	1	1	0	0	0	1	2
AAACCT	0	0	0	0	0	1	0	2	0	1	0	2	0	2
AAAGTA	0	0	0	0	0	1	0	1	1	1	0	0	0	1
AACAAG	0	0	0	0	0	1	0	1	1	1	0	0	0	1
AACCTC	0	0	0	0	0	1	0	0	0	1	2	1	0	1
AAGCAG	0	0	0	0	0	1	0	1	2	0	3	0	0	1
AAGCTA	0	0	0	0	0	1	0	1	1	2	1	0	0	1
AAGTAT	0	0	0	0	0	1	0	1	3	0	2	0	1	1
AATGTT	0	0	0	0	0	2	0	1	1	0	1	0	0	2
ACAAGA	0	0	0	0	0	1	0	1	0	1	1	1	0	1
ACAGCC	0	0	0	0	0	1	0	0	2	1	0	0	1	1
ACCACA	0	0	0	0	0	1	0	2	2	0	1	0	0	2
ACCATA	0	0	0	0	0	1	0	1	1	0	0	0	1	1
ACGTGG	0	0	0	0	0	1	0	0	0	0	0	0	2	1
ACTACC	0	0	0	0	0	1	0	1	0	2	1	0	0	1
ACTCAA	0	0	0	0	0	1	0	1	0	0	0	1	0	1
AGCCCT	0	0	0	0	0	1	0	1	2	3	0	0	0	1
AGCTCT	0	0	0	0	0	1	0	1	0	0	0	0	0	1
AGCTGC	0	0	0	0	0	1	0	1	2	2	0	0	3	1
AGGAAT	0	0	0	0	0	2	0	2	0	1	2	0	0	2
AGGTGA	0	0	0	0	0	1	0	2	1	1	1	0	0	2
AGTATT	0	0	0	0	0	2	0	2	2	0	0	0	2	2
ATAGGC	0	0	0	0	0	1	0	1	0	0	2	1	0	1
ATCAAT	0	0	0	0	0	1	0	1	0	1	1	0	0	1
ATGCAA	0	0	0	0	0	1	0	3	1	0	0	0	0	3
ATGTCC	0	0	0	0	0	1	0	1	0	0	0	1	2	1
ATGTTC	0	0	0	0	0	2	0	1	0	1	0	0	0	2
ATTCCC	0	0	0	0	0	1	0	1	0	1	1	0	0	1
ATTTAA	0	0	0	0	0	1	0	0	0	1	0	0	0	1
ATTTAC	0	0	0	0	0	1	0	0	1	0	0	1	1	1
ATTTTC	0	0	0	0	0	1	0	1	1	2	1	0	1	1
CAAACC	0	0	0	0	0	1	0	3	3	0	1	0	0	3
CAAACT	0	0	0	0	0	1	0	1	1	0	1	1	1	1
CAAAGT	0	0	0	0	0	1	0	1	0	0	0	0	0	1
CAACAA	0	0	0	0	0	1	0	1	8	1	4	1	0	1
CAAGAG	0	0	0	0	0	1	0	1	0	3	1	1	1	1
CAATAG	0	0	0	0	0	1	0	1	0	0	0	0	0	1
CAATCA	0	0	0	0	0	2	0	3	2	0	0	0	0	3
CAATGT	0	0	0	0	0	1	0	0	2	1	1	1	0	1
CACAGC	0	0	0	0	0	1	0	0	3	1	1	0	0	1
CACATT	0	0	0	0	0	1	0	1	1	0	0	1	1	1
CACCAC	0	0	0	0	0	1	0	1	1	0	0	0	1	1
CAGCCC	0	0	0	0	0	1	0	0	2	2	0	0	1	1
CAGCTC	0	0	0	0	0	1	0	1	1	2	1	0	0	1
CATAGC	0	0	0	0	0	1	0	1	1	0	1	0	0	1
CATAGG	0	0	0	0	0	1	0	2	0	0	2	0	0	2
CCAAAC	0	0	0	0	0	1	0	1	2	0	1	0	1	1
CCAATG	0	0	0	0	0	1	0	0	0	1	1	0	0	1
CCACCA	0	0	0	0	0	1	0	1	0	0	0	0	2	1
CCATAG	0	0	0	0	0	1	0	2	0	1	0	0	1	2
CCCAAT	0	0	0	0	0	1	0	0	1	0	0	0	0	1
CCCTTT	0	0	0	0	0	1	0	1	0	0	0	0	2	1
CCGAAG	0	0	0	0	0	1	0	0	0	0	0	0	0	1
CCTCCC	0	0	0	0	0	1	0	0	2	0	1	0	2	1
CGTGGA	0	0	0	0	0	1	0	0	0	0	0	0	0	1
CTACCA	0	0	0	0	0	1	0	1	2	4	1	0	0	1
CTAGTA	0	0	0	0	0	1	0	1	0	1	0	0	0	1
CTATCT	0	0	0	0	0	1	0	0	0	1	0	0	0	1
CTCAAT	0	0	0	0	0	1	0	1	0	1	0	0	0	1
CTTCTA	0	0	0	0	0	1	0	0	1	1	0	0	1	1
GAGATA	0	0	0	0	0	1	0	0	0	0	0	1	0	1
GAGGTG	0	0	0	0	0	1	0	1	1	2	0	0	1	1
GATTTA	0	0	0	0	0	1	0	0	0	0	0	1	2	1
GCAATC	0	0	0	0	0	1	0	2	1	0	1	0	0	2
GCACAT	0	0	0	0	0	1	0	1	1	0	0	0	2	1
GCCCTC	0	0	0	0	0	1	0	1	1	1	0	0	0	1
GCTATT	0	0	0	0	0	1	0	1	0	2	0	1	0	1
GCTCTT	0	0	0	0	0	1	0	1	1	1	0	0	0	1
GCTGCT	0	0	0	0	0	1	0	1	1	1	2	1	2	1
GCTTTT	0	0	0	0	0	1	0	0	0	2	0	0	0	1
GGTGAA	0	0	0	0	0	1	0	2	1	0	2	0	1	2
GTATTT	0	0	0	0	0	2	0	2	1	0	0	0	3	2
GTCCAC	0	0	0	0	0	1	0	1	1	0	0	0	2	1
GTGAAT	0	0	0	0	0	1	0	1	0	0	0	0	0	1
GTGATT	0	0	0	0	0	1	0	1	0	0	0	0	0	1
GTTCAG	0	0	0	0	0	1	0	1	0	2	1	0	0	1
TACCAT	0	0	0	0	0	1	0	1	1	0	0	1	0	1
TACGTG	0	0	0	0	0	1	0	0	1	1	0	0	1	1
TACTAC	0	0	0	0	0	1	0	1	0	0	0	0	0	1
TAGCTG	0	0	0	0	0	1	0	1	1	0	0	0	1	1
TAGGCC	0	0	0	0	0	1	0	1	1	0	0	0	0	1
TAGTAT	0	0	0	0	0	1	0	1	0	1	0	0	0	1
TATCTA	0	0	0	0	0	1	0	0	0	0	0	1	0	1
TATTTA	0	0	0	0	0	1	0	1	3	0	0	2	0	1
TATTTT	0	0	0	0	0	1	0	1	1	3	1	1	3	1
TCAATA	0	0	0	0	0	1	0	1	0	0	0	0	0	1
TCAATC	0	0	0	0	0	1	0	1	0	0	0	0	1	1
TCAGCT	0	0	0	0	0	1	0	1	0	4	0	0	2	1
TCATCA	0	0	0	0	0	2	0	4	3	1	0	0	0	4
TCCACC	0	0	0	0	0	1	0	1	2	1	1	0	4	1
TCCCAA	0	0	0	0	0	1	0	0	2	2	2	1	0	1
TCCCTT	0	0	0	0	0	1	0	1	4	1	0	0	1	1
TCCGAA	0	0	0	0	0	1	0	0	0	0	0	0	0	1
TGAAGC	0	0	0	0	0	1	0	1	0	1	2	0	1	1
TGATTT	0	0	0	0	0	1	0	0	2	1	0	3	0	1
TGCAAT	0	0	0	0	0	1	0	2	1	1	2	0	0	2
TGTCCA	0	0	0	0	0	1	0	0	0	0	0	0	2	1
TGTTCA	0	0	0	0	0	2	0	2	0	1	1	0	1	2
TTACGT	0	0	0	0	0	1	0	0	0	1	0	1	1	1
TTACTA	0	0	0	0	0	1	0	1	0	0	0	0	0	1
TTCCCT	0	0	0	0	0	1	0	1	1	1	0	0	1	1
TTCCGA	0	0	0	0	0	1	0	0	0	0	0	0	0	1
TTGCAC	0	0	0	0	0	1	0	1	1	0	1	0	0	1
TTGTCT	0	0	0	0	0	1	0	0	2	0	1	0	0	1
TTTACG	0	0	0	0	0	1	0	0	0	1	0	1	0	1
TTTACT	0	0	0	0	0	1	0	1	0	0	0	0	2	1
TTTCCG	0	0	0	0	0	1	0	0	0	0	0	0	0	1
TTTGTC	0	0	0	0	0	1	0	0	1	1	1	0	0	1
TTTTCC	0	0	0	0	0	1	0	1	0	2	1	0	0	1
AAAAGT	0	0	0	0	0	0	0	2	2	1	2	0	1	2
AAACAT	0	0	0	0	0	0	0	1	1	1	0	1	0	1
AAACCA	0	0	0	0	0	0	0	1	1	1	1	0	0	1
AAAGCC	0	0	0	0	0	0	0	1	3	1	1	0	1	1
AAAGTG	0	0	0	0	0	0	0	1	0	0	2	0	1	1
AAAGTT	0	0	0	0	0	0	0	2	0	1	1	0	0	2
AACCAC	0	0	0	0	0	0	0	1	1	1	0	0	1	1
AACCTG	0	0	0	0	0	0	0	2	1	2	2	0	0	2
AAGAGA	0	0	0	0	0	0	0	1	0	1	2	2	0	1
AAGAGG	0	0	0	0	0	0	0	1	0	3	1	1	3	1
AAGATG	0	0	0	0	0	0	0	2	1	0	2	0	3	2
AAGCAC	0	0	0	0	0	0	0	1	2	0	1	0	1	1
AAGCCC	0	0	0	0	0	0	0	1	2	1	1	0	1	1
AAGGCT	0	0	0	0	0	0	0	1	3	0	0	0	0	1
AAGTGT	0	0	0	0	0	0	0	1	0	0	1	0	0	1
AAGTTC	0	0	0	0	0	0	0	2	0	1	0	0	0	2
AATCCT	0	0	0	0	0	0	0	1	1	0	2	0	1	1
AATCGT	0	0	0	0	0	0	0	1	0	0	0	0	0	1
AATCTT	0	0	0	0	0	0	0	1	0	0	0	0	0	1
AATGGT	0	0	0	0	0	0	0	1	0	0	1	1	0	1
ACCAAA	0	0	0	0	0	0	0	1	2	1	1	0	0	1
ACCCGT	0	0	0	0	0	0	0	1	0	0	0	0	0	1
ACCTAT	0	0	0	0	0	0	0	1	0	1	1	0	1	1
ACCTGA	0	0	0	0	0	0	0	1	0	2	2	1	0	1
ACCTGC	0	0	0	0	0	0	0	1	0	0	0	0	0	1
ACGAAA	0	0	0	0	0	0	0	2	0	0	0	0	0	2
ACTCCA	0	0	0	0	0	0	0	1	1	0	1	1	1	1
ACTCCG	0	0	0	0	0	0	0	1	0	0	1	1	0	1
ACTGCG	0	0	0	0	0	0	0	1	0	0	0	0	0	1
AGAAGG	0	0	0	0	0	0	0	1	2	2	0	0	2	1
AGACGT	0	0	0	0	0	0	0	1	0	0	0	0	0	1
AGAGGT	0	0	0	0	0	0	0	2	0	1	0	0	0	2
AGATCG	0	0	0	0	0	0	0	1	0	0	0	0	0	1
AGATGA	0	0	0	0	0	0	0	1	2	2	2	0	1	1
AGATGT	0	0	0	0	0	0	0	2	0	1	0	0	0	2
AGCACT	0	0	0	0	0	0	0	1	1	0	2	1	1	1
AGGCCA	0	0	0	0	0	0	0	1	1	0	3	0	0	1
AGGCTT	0	0	0	0	0	0	0	1	1	0	0	0	0	1
AGGGTT	0	0	0	0	0	0	0	1	0	1	0	0	1	1
AGGTCC	0	0	0	0	0	0	0	1	1	0	0	0	0	1
AGGTGC	0	0	0	0	0	0	0	1	1	0	0	0	1	1
AGTCAT	0	0	0	0	0	0	0	1	2	0	0	0	0	1
AGTGGT	0	0	0	0	0	0	0	1	1	0	0	0	2	1
AGTGTG	0	0	0	0	0	0	0	1	0	0	0	0	0	1
AGTTAA	0	0	0	0	0	0	0	1	0	2	1	1	0	1
AGTTAT	0	0	0	0	0	0	0	1	1	0	0	1	0	1
AGTTCA	0	0	0	0	0	0	0	1	1	2	1	1	1	1
AGTTCC	0	0	0	0	0	0	0	1	2	0	0	0	0	1
ATACAA	0	0	0	0	0	0	0	1	1	1	1	1	0	1
ATAGTT	0	0	0	0	0	0	0	1	0	1	1	1	0	1
ATATCA	0	0	0	0	0	0	0	1	0	1	1	0	0	1
ATCACC	0	0	0	0	0	0	0	1	2	2	1	0	1	1
ATCCAA	0	0	0	0	0	0	0	1	2	0	1	0	0	1
ATCCAT	0	0	0	0	0	0	0	1	3	2	0	0	0	1
ATCCTC	0	0	0	0	0	0	0	1	0	0	0	0	1	1
ATCGTA	0	0	0	0	0	0	0	1	0	0	0	0	0	1
ATCGTC	0	0	0	0	0	0	0	1	0	1	0	0	0	1
ATCTGT	0	0	0	0	0	0	0	1	0	0	1	1	0	1
ATGCAG	0	0	0	0	0	0	0	1	0	0	1	0	0	1
ATGCCA	0	0	0	0	0	0	0	1	1	2	1	0	1	1
ATGGTC	0	0	0	0	0	0	0	1	0	0	0	0	0	1
ATGTAC	0	0	0	0	0	0	0	1	0	2	0	0	0	1
ATGTTA	0	0	0	0	0	0	0	1	1	0	0	0	0	1
ATTTAG	0	0	0	0	0	0	0	1	1	0	0	2	1	1
ATTTGA	0	0	0	0	0	0	0	1	2	1	1	0	0	1
CAATCG	0	0	0	0	0	0	0	1	0	0	1	0	0	1
CACCAA	0	0	0	0	0	0	0	1	0	3	3	0	1	1
CAGAGA	0	0	0	0	0	0	0	3	3	3	2	0	0	3
CAGATC	0	0	0	0	0	0	0	1	1	0	1	1	0	1
CAGTCA	0	0	0	0	0	0	0	1	1	0	1	0	0	1
CATCCA	0	0	0	0	0	0	0	1	1	1	0	0	0	1
CATGTC	0	0	0	0	0	0	0	1	0	0	0	0	1	1
CCAAAA	0	0	0	0	0	0	0	1	1	3	3	0	0	1
CCAAAG	0	0	0	0	0	0	0	2	1	0	2	0	0	2
CCAATC	0	0	0	0	0	0	0	1	2	0	0	0	0	1
CCACAG	0	0	0	0	0	0	0	2	2	2	4	0	0	2
CCATCC	0	0	0	0	0	0	0	1	1	0	0	0	1	1
CCCCTT	0	0	0	0	0	0	0	1	1	0	0	0	4	1
CCCTTG	0	0	0	0	0	0	0	1	2	0	0	0	1	1
CCGTGA	0	0	0	0	0	0	0	1	0	0	0	0	0	1
CCTATC	0	0	0	0	0	0	0	1	0	2	0	0	0	1
CCTCAG	0	0	0	0	0	0	0	1	1	0	0	0	1	1
CCTCCA	0	0	0	0	0	0	0	1	0	1	0	0	0	1
CCTGAC	0	0	0	0	0	0	0	1	2	2	2	0	2	1
CCTGAG	0	0	0	0	0	0	0	1	1	1	1	0	0	1
CCTGCT	0	0	0	0	0	0	0	1	0	1	0	0	0	1
CCTTGC	0	0	0	0	0	0	0	1	0	0	1	0	2	1
CGAAAT	0	0	0	0	0	0	0	2	0	0	0	0	0	2
CGAACG	0	0	0	0	0	0	0	1	0	0	0	0	0	1
CGCTCT	0	0	0	0	0	0	0	1	1	0	0	0	0	1
CGTACA	0	0	0	0	0	0	0	1	0	0	0	0	0	1
CGTCCA	0	0	0	0	0	0	0	1	0	1	0	0	0	1
CGTGAG	0	0	0	0	0	0	0	1	0	0	0	0	0	1
CGTTTA	0	0	0	0	0	0	0	1	0	0	0	0	0	1
CTACAT	0	0	0	0	0	0	0	1	1	0	1	0	0	1
CTCCAT	0	0	0	0	0	0	0	1	1	1	0	0	0	1
CTCCGT	0	0	0	0	0	0	0	1	0	0	1	1	0	1
CTCTAG	0	0	0	0	0	0	0	1	1	0	0	0	0	1
CTCTCA	0	0	0	0	0	0	0	1	1	0	0	1	0	1
CTCTGG	0	0	0	0	0	0	0	2	0	3	0	0	1	2
CTGACC	0	0	0	0	0	0	0	1	1	3	0	0	4	1
CTGCGC	0	0	0	0	0	0	0	1	0	0	0	0	0	1
CTGGGA	0	0	0	0	0	0	0	2	3	5	1	0	2	2
CTGTAT	0	0	0	0	0	0	0	1	1	0	0	0	0	1
CTTCAA	0	0	0	0	0	0	0	1	0	0	2	0	1	1
CTTCCG	0	0	0	0	0	0	0	1	0	0	0	0	0	1
GAAAGT	0	0	0	0	0	0	0	1	0	0	1	0	0	1
GAATGG	0	0	0	0	0	0	0	1	0	0	1	0	0	1
GACCTA	0	0	0	0	0	0	0	1	0	1	0	0	1	1
GAGAGG	0	0	0	0	0	0	0	1	0	0	1	0	1	1
GAGAGT	0	0	0	0	0	0	0	1	1	0	0	0	2	1
GAGGGT	0	0	0	0	0	0	0	1	1	0	0	0	1	1
GAGTGG	0	0	0	0	0	0	0	1	0	0	0	0	0	1
GAGTTA	0	0	0	0	0	0	0	1	0	1	0	0	0	1
GATGCC	0	0	0	0	0	0	0	1	0	1	0	0	1	1
GATGTA	0	0	0	0	0	0	0	1	0	0	0	0	0	1
GATTCA	0	0	0	0	0	0	0	1	1	0	0	0	1	1
GATTCC	0	0	0	0	0	0	0	1	0	2	0	0	0	1
GCACTC	0	0	0	0	0	0	0	1	2	0	1	1	1	1
GCAGTC	0	0	0	0	0	0	0	1	1	0	1	0	0	1
GCCACA	0	0	0	0	0	0	0	2	3	0	0	0	1	2
GCTCTC	0	0	0	0	0	0	0	1	0	0	1	1	0	1
GCTTCC	0	0	0	0	0	0	0	1	1	1	0	0	0	1
GGCCAC	0	0	0	0	0	0	0	1	2	0	0	0	1	1
GGCTTC	0	0	0	0	0	0	0	1	1	0	0	0	0	1
GGGAGT	0	0	0	0	0	0	0	1	2	0	0	0	0	1
GGGTTC	0	0	0	0	0	0	0	1	0	0	0	0	1	1
GGTCCA	0	0	0	0	0	0	0	2	0	0	1	0	2	2
GGTCTA	0	0	0	0	0	0	0	1	1	0	0	0	0	1
GGTGCA	0	0	0	0	0	0	0	1	0	0	0	0	0	1
GTACAG	0	0	0	0	0	0	0	1	0	0	1	0	1	1
GTACCC	0	0	0	0	0	0	0	1	0	0	1	0	0	1
GTATAG	0	0	0	0	0	0	0	1	0	1	0	0	0	1
GTCAAC	0	0	0	0	0	0	0	1	1	0	1	0	0	1
GTCATC	0	0	0	0	0	0	0	1	1	1	0	0	0	1
GTCCAA	0	0	0	0	0	0	0	2	0	1	1	0	0	2
GTCCCC	0	0	0	0	0	0	0	1	1	0	0	0	0	1
GTCTAC	0	0	0	0	0	0	0	1	0	0	0	0	0	1
GTGCAG	0	0	0	0	0	0	0	1	0	0	3	0	0	1
GTGGTC	0	0	0	0	0	0	0	1	1	1	3	0	2	1
GTGTGA	0	0	0	0	0	0	0	1	1	0	0	0	0	1
GTGTTC	0	0	0	0	0	0	0	1	0	2	0	0	2	1
GTTATC	0	0	0	0	0	0	0	1	1	0	0	0	0	1
GTTATG	0	0	0	0	0	0	0	1	0	0	0	0	0	1
GTTCCT	0	0	0	0	0	0	0	1	1	0	1	0	0	1
GTTTAG	0	0	0	0	0	0	0	1	0	0	0	1	0	1
GTTTCG	0	0	0	0	0	0	0	1	0	0	0	0	0	1
TACATG	0	0	0	0	0	0	0	1	0	0	0	0	0	1
TACCCG	0	0	0	0	0	0	0	1	0	0	0	0	0	1
TAGACG	0	0	0	0	0	0	0	1	0	0	0	0	0	1
TAGATG	0	0	0	0	0	0	0	1	2	1	0	0	0	1
TAGGAG	0	0	0	0	0	0	0	1	0	1	0	0	0	1
TAGGTG	0	0	0	0	0	0	0	2	0	0	0	0	0	2
TAGTTA	0	0	0	0	0	0	0	1	0	1	0	1	0	1
TATAGT	0	0	0	0	0	0	0	1	0	0	0	0	0	1
TATCAC	0	0	0	0	0	0	0	1	0	0	0	0	0	1
TATCCC	0	0	0	0	0	0	0	1	0	1	0	1	0	1
TCAAAC	0	0	0	0	0	0	0	2	0	0	0	2	0	2
TCACCA	0	0	0	0	0	0	0	1	1	2	1	0	1	1
TCAGAG	0	0	0	0	0	0	0	1	2	1	0	0	0	1
TCCAAT	0	0	0	0	0	0	0	1	1	0	1	0	0	1
TCCATA	0	0	0	0	0	0	0	1	1	2	0	0	0	1
TCCATC	0	0	0	0	0	0	0	1	3	1	0	0	1	1
TCCCCT	0	0	0	0	0	0	0	1	0	1	0	0	2	1
TCCGTG	0	0	0	0	0	0	0	1	0	0	0	0	0	1
TCCTCA	0	0	0	0	0	0	0	1	0	0	1	1	0	1
TCCTGA	0	0	0	0	0	0	0	1	0	2	1	0	1	1
TCGAAC	0	0	0	0	0	0	0	1	0	0	0	0	1	1
TCGTAC	0	0	0	0	0	0	0	1	0	0	0	0	0	1
TCGTCC	0	0	0	0	0	0	0	1	0	2	0	0	0	1
TCTCAA	0	0	0	0	0	0	0	1	2	2	1	1	0	1
TCTCTA	0	0	0	0	0	0	0	1	0	0	1	0	0	1
TCTCTC	0	0	0	0	0	0	0	1	0	1	0	0	0	1
TCTGGG	0	0	0	0	0	0	0	2	0	5	0	0	1	2
TGCAGT	0	0	0	0	0	0	0	2	2	0	2	0	0	2
TGCATC	0	0	0	0	0	0	0	1	0	2	0	0	2	1
TGCCAC	0	0	0	0	0	0	0	1	1	0	1	0	1	1
TGCGCT	0	0	0	0	0	0	0	1	1	0	0	0	0	1
TGCTCC	0	0	0	0	0	0	0	1	3	2	1	0	1	1
TGGGAT	0	0	0	0	0	0	0	1	1	0	0	0	2	1
TGGTCA	0	0	0	0	0	0	0	1	0	1	1	0	0	1
TGGTCC	0	0	0	0	0	0	0	1	2	1	0	0	1	1
TGTACC	0	0	0	0	0	0	0	1	0	0	1	0	0	1
TGTATA	0	0	0	0	0	0	0	1	1	1	0	0	0	1
TGTCCC	0	0	0	0	0	0	0	1	3	1	0	0	0	1
TGTTAT	0	0	0	0	0	0	0	1	1	0	0	0	0	1
TTAGGT	0	0	0	0	0	0	0	2	0	0	0	0	0	2
TTAGTT	0	0	0	0	0	0	0	1	2	0	0	1	0	1
TTATCC	0	0	0	0	0	0	0	1	2	1	0	0	0	1
TTCCTG	0	0	0	0	0	0	0	1	0	3	0	0	1	1
TTTAGG	0	0	0	0	0	0	0	1	1	0	0	2	1	1
TTTAGT	0	0	0	0	0	0	0	1	0	0	0	1	1	1
TTTCGA	0	0	0	0	0	0	0	1	0	0	1	0	0	1
AAAAAA	0	0	0	0	0	0	0	0	8	0	26	1	1	0
AAAAAT	0	0	0	0	0	0	0	0	3	2	4	0	2	0
AAAACA	0	0	0	0	0	0	0	0	4	2	1	0	0	0
AAAACG	0	0	0	0	0	0	0	0	1	0	0	0	1	0
AAAATC	0	0	0	0	0	0	0	0	2	1	1	0	1	0
AAAATG	0	0	0	0	0	0	0	0	1	2	2	0	0	0
AAAATT	0	0	0	0	0	0	0	0	3	1	1	0	0	0
AAACAA	0	0	0	0	0	0	0	0	4	0	0	0	0	0
AAACCC	0	0	0	0	0	0	0	0	2	0	1	0	0	0
AAACGC	0	0	0	0	0	0	0	0	1	0	0	0	0	0
AAAGGC	0	0	0	0	0	0	0	0	1	1	0	0	0	0
AAAGTC	0	0	0	0	0	0	0	0	1	0	0	0	0	0
AAATAA	0	0	0	0	0	0	0	0	1	1	2	1	0	0
AAATGA	0	0	0	0	0	0	0	0	1	4	0	0	0	0
AAATGC	0	0	0	0	0	0	0	0	1	0	0	0	0	0
AAATGG	0	0	0	0	0	0	0	0	1	0	1	1	0	0
AAATGT	0	0	0	0	0	0	0	0	1	2	2	0	1	0
AAATTA	0	0	0	0	0	0	0	0	2	0	2	0	0	0
AAATTG	0	0	0	0	0	0	0	0	2	3	2	1	0	0
AACAAA	0	0	0	0	0	0	0	0	4	0	2	1	0	0
AACAAC	0	0	0	0	0	0	0	0	5	0	2	0	0	0
AACAAT	0	0	0	0	0	0	0	0	2	1	1	0	0	0
AACACC	0	0	0	0	0	0	0	0	1	1	2	0	1	0
AACACG	0	0	0	0	0	0	0	0	1	0	2	0	0	0
AACAGC	0	0	0	0	0	0	0	0	1	0	0	0	0	0
AACATG	0	0	0	0	0	0	0	0	1	0	0	0	0	0
AACCAA	0	0	0	0	0	0	0	0	3	0	0	0	0	0
AACCAT	0	0	0	0	0	0	0	0	1	1	2	0	1	0
AACCCC	0	0	0	0	0	0	0	0	2	1	1	0	1	0
AACGCT	0	0	0	0	0	0	0	0	1	0	1	0	2	0
AACTGA	0	0	0	0	0	0	0	0	1	0	1	0	0	0
AACTGG	0	0	0	0	0	0	0	0	2	1	2	1	0	0
AACTGT	0	0	0	0	0	0	0	0	2	2	0	0	1	0
AACTTA	0	0	0	0	0	0	0	0	1	0	1	0	0	0
AACTTG	0	0	0	0	0	0	0	0	2	0	2	0	0	0
AAGACC	0	0	0	0	0	0	0	0	1	0	3	0	2	0
AAGATC	0	0	0	0	0	0	0	0	1	0	0	0	0	0
AAGCCG	0	0	0	0	0	0	0	0	1	0	0	0	0	0
AAGCGT	0	0	0	0	0	0	0	0	1	0	0	0	0	0
AAGCTC	0	0	0	0	0	0	0	0	1	0	1	0	0	0
AAGGCA	0	0	0	0	0	0	0	0	2	2	0	1	0	0
AAGGTG	0	0	0	0	0	0	0	0	3	1	1	0	0	0
AAGTCA	0	0	0	0	0	0	0	0	2	1	1	0	0	0
AAGTCC	0	0	0	0	0	0	0	0	1	1	0	0	0	0
AAGTGC	0	0	0	0	0	0	0	0	2	1	1	0	0	0
AAGTTG	0	0	0	0	0	0	0	0	1	0	2	0	0	0
AATAAC	0	0	0	0	0	0	0	0	2	1	1	0	2	0
AATAAG	0	0	0	0	0	0	0	0	1	1	1	0	1	0
AATAAT	0	0	0	0	0	0	0	0	2	1	2	0	0	0
AATAGA	0	0	0	0	0	0	0	0	1	0	0	1	0	0
AATATA	0	0	0	0	0	0	0	0	2	0	0	0	0	0
AATATT	0	0	0	0	0	0	0	0	1	0	0	1	0	0
AATCAA	0	0	0	0	0	0	0	0	2	1	1	1	0	0
AATCCA	0	0	0	0	0	0	0	0	4	0	1	0	0	0
AATCTA	0	0	0	0	0	0	0	0	2	0	1	0	0	0
AATGAC	0	0	0	0	0	0	0	0	1	0	1	0	1	0
AATGAG	0	0	0	0	0	0	0	0	3	1	1	0	0	0
AATGCC	0	0	0	0	0	0	0	0	3	0	1	0	1	0
AATGGG	0	0	0	0	0	0	0	0	1	0	1	0	0	0
AATGTA	0	0	0	0	0	0	0	0	3	2	1	0	1	0
AATTAC	0	0	0	0	0	0	0	0	1	0	0	0	0	0
AATTAT	0	0	0	0	0	0	0	0	3	0	1	0	0	0
AATTCA	0	0	0	0	0	0	0	0	1	1	0	1	1	0
AATTGA	0	0	0	0	0	0	0	0	2	0	1	1	0	0
AATTGT	0	0	0	0	0	0	0	0	3	0	0	0	0	0
AATTTT	0	0	0	0	0	0	0	0	2	1	1	1	0	0
ACAAAT	0	0	0	0	0	0	0	0	2	3	2	1	0	0
ACAAGC	0	0	0	0	0	0	0	0	1	1	0	0	1	0
ACAAGT	0	0	0	0	0	0	0	0	1	0	1	0	0	0
ACAATA	0	0	0	0	0	0	0	0	3	0	1	0	0	0
ACAATC	0	0	0	0	0	0	0	0	1	0	0	0	0	0
ACAATG	0	0	0	0	0	0	0	0	2	1	0	1	0	0
ACAATT	0	0	0	0	0	0	0	0	2	0	1	0	0	0
ACACCA	0	0	0	0	0	0	0	0	1	2	2	0	0	0
ACACCG	0	0	0	0	0	0	0	0	1	0	0	0	0	0
ACACGG	0	0	0	0	0	0	0	0	2	0	1	0	0	0
ACACTG	0	0	0	0	0	0	0	0	1	0	0	0	1	0
ACAGAC	0	0	0	0	0	0	0	0	2	1	0	0	0	0
ACAGCA	0	0	0	0	0	0	0	0	1	0	1	0	0	0
ACAGCT	0	0	0	0	0	0	0	0	2	1	0	0	2	0
ACAGGA	0	0	0	0	0	0	0	0	1	0	1	0	1	0
ACAGGT	0	0	0	0	0	0	0	0	1	0	1	0	0	0
ACAGTG	0	0	0	0	0	0	0	0	1	1	1	0	2	0
ACATAG	0	0	0	0	0	0	0	0	1	0	2	0	0	0
ACATCG	0	0	0	0	0	0	0	0	1	0	0	0	0	0
ACATGA	0	0	0	0	0	0	0	0	2	0	0	0	1	0
ACATGC	0	0	0	0	0	0	0	0	1	0	0	0	0	0
ACATTT	0	0	0	0	0	0	0	0	1	2	0	0	2	0
ACCAAG	0	0	0	0	0	0	0	0	1	1	0	0	1	0
ACCAAT	0	0	0	0	0	0	0	0	1	2	2	0	0	0
ACCACC	0	0	0	0	0	0	0	0	1	1	0	0	1	0
ACCAGC	0	0	0	0	0	0	0	0	2	2	4	0	0	0
ACCAGG	0	0	0	0	0	0	0	0	1	0	0	0	0	0
ACCATC	0	0	0	0	0	0	0	0	2	1	0	1	0	0
ACCCAA	0	0	0	0	0	0	0	0	1	0	0	0	0	0
ACCCAC	0	0	0	0	0	0	0	0	1	0	0	0	0	0
ACCCAT	0	0	0	0	0	0	0	0	1	0	0	0	2	0
ACCCCA	0	0	0	0	0	0	0	0	2	1	1	0	2	0
ACCCCT	0	0	0	0	0	0	0	0	3	0	0	0	1	0
ACCCTG	0	0	0	0	0	0	0	0	3	1	0	0	1	0
ACCGCA	0	0	0	0	0	0	0	0	1	0	1	0	1	0
ACCGGA	0	0	0	0	0	0	0	0	1	0	0	0	0	0
ACCGTC	0	0	0	0	0	0	0	0	1	0	1	0	0	0
ACCTAC	0	0	0	0	0	0	0	0	1	1	0	1	0	0
ACCTGG	0	0	0	0	0	0	0	0	3	1	1	0	3	0
ACCTGT	0	0	0	0	0	0	0	0	1	0	1	0	2	0
ACCTTA	0	0	0	0	0	0	0	0	1	0	0	1	1	0
ACGCTC	0	0	0	0	0	0	0	0	2	0	1	0	0	0
ACGGAT	0	0	0	0	0	0	0	0	1	0	0	0	0	0
ACGGTC	0	0	0	0	0	0	0	0	1	0	0	0	0	0
ACGGTG	0	0	0	0	0	0	0	0	1	0	1	0	0	0
ACGTGA	0	0	0	0	0	0	0	0	1	1	0	0	1	0
ACTACT	0	0	0	0	0	0	0	0	1	0	0	0	1	0
ACTAGC	0	0	0	0	0	0	0	0	1	0	0	0	0	0
ACTAGG	0	0	0	0	0	0	0	0	1	0	0	0	0	0
ACTATT	0	0	0	0	0	0	0	0	1	0	0	2	0	0
ACTCTA	0	0	0	0	0	0	0	0	3	1	0	0	0	0
ACTGAA	0	0	0	0	0	0	0	0	1	0	1	0	0	0
ACTGAC	0	0	0	0	0	0	0	0	2	0	0	0	1	0
ACTGAT	0	0	0	0	0	0	0	0	1	0	0	2	0	0
ACTGCC	0	0	0	0	0	0	0	0	2	1	0	0	2	0
ACTGGC	0	0	0	0	0	0	0	0	1	0	1	0	1	0
ACTGGG	0	0	0	0	0	0	0	0	2	2	0	0	0	0
ACTGGT	0	0	0	0	0	0	0	0	1	1	0	0	0	0
ACTGTC	0	0	0	0	0	0	0	0	1	0	0	0	1	0
ACTGTG	0	0	0	0	0	0	0	0	2	1	0	0	1	0
ACTGTT	0	0	0	0	0	0	0	0	2	1	2	0	0	0
ACTTAC	0	0	0	0	0	0	0	0	1	0	0	0	0	0
ACTTAT	0	0	0	0	0	0	0	0	2	0	1	0	1	0
ACTTGG	0	0	0	0	0	0	0	0	1	0	0	0	0	0
ACTTTA	0	0	0	0	0	0	0	0	1	1	1	1	1	0
AGAACT	0	0	0	0	0	0	0	0	1	0	0	0	1	0
AGACCA	0	0	0	0	0	0	0	0	2	0	2	0	0	0
AGACTA	0	0	0	0	0	0	0	0	1	2	1	0	0	0
AGACTG	0	0	0	0	0	0	0	0	2	2	0	0	0	0
AGAGAC	0	0	0	0	0	0	0	0	2	1	0	0	1	0
AGAGAT	0	0	0	0	0	0	0	0	1	1	1	1	0	0
AGAGTA	0	0	0	0	0	0	0	0	1	0	0	0	0	0
AGATCA	0	0	0	0	0	0	0	0	4	0	2	1	0	0
AGATGG	0	0	0	0	0	0	0	0	4	0	1	0	1	0
AGCAAG	0	0	0	0	0	0	0	0	1	2	0	0	1	0
AGCACA	0	0	0	0	0	0	0	0	2	0	0	0	0	0
AGCATC	0	0	0	0	0	0	0	0	1	1	3	0	2	0
AGCCAC	0	0	0	0	0	0	0	0	2	0	0	0	0	0
AGCCCC	0	0	0	0	0	0	0	0	1	0	1	0	1	0
AGCCCG	0	0	0	0	0	0	0	0	1	0	0	0	0	0
AGCCGT	0	0	0	0	0	0	0	0	1	1	0	0	0	0
AGCCTG	0	0	0	0	0	0	0	0	3	1	1	0	3	0
AGCGTT	0	0	0	0	0	0	0	0	2	0	0	0	0	0
AGCTAA	0	0	0	0	0	0	0	0	1	1	0	0	0	0
AGCTAC	0	0	0	0	0	0	0	0	2	1	4	0	0	0
AGCTAG	0	0	0	0	0	0	0	0	2	1	0	0	0	0
AGCTCA	0	0	0	0	0	0	0	0	2	1	2	0	0	0
AGCTCC	0	0	0	0	0	0	0	0	2	2	1	0	0	0
AGCTGG	0	0	0	0	0	0	0	0	1	2	1	0	4	0
AGGACC	0	0	0	0	0	0	0	0	1	0	1	0	0	0
AGGAGA	0	0	0	0	0	0	0	0	1	1	5	2	1	0
AGGATG	0	0	0	0	0	0	0	0	1	0	1	0	1	0
AGGCAA	0	0	0	0	0	0	0	0	2	1	0	0	0	0
AGGCAC	0	0	0	0	0	0	0	0	1	1	1	1	1	0
AGGCAG	0	0	0	0	0	0	0	0	4	0	4	0	1	0
AGGCAT	0	0	0	0	0	0	0	0	1	1	0	2	0	0
AGGCTC	0	0	0	0	0	0	0	0	1	1	0	0	0	0
AGGCTG	0	0	0	0	0	0	0	0	1	1	1	1	4	0
AGGGAT	0	0	0	0	0	0	0	0	2	0	0	0	0	0
AGGGGG	0	0	0	0	0	0	0	0	1	0	0	0	0	0
AGGGTG	0	0	0	0	0	0	0	0	2	0	1	0	0	0
AGGTAC	0	0	0	0	0	0	0	0	1	0	1	0	0	0
AGGTGT	0	0	0	0	0	0	0	0	3	3	0	0	0	0
AGGTTG	0	0	0	0	0	0	0	0	3	0	0	0	1	0
AGTACC	0	0	0	0	0	0	0	0	1	0	0	1	0	0
AGTAGC	0	0	0	0	0	0	0	0	1	0	0	0	1	0
AGTATA	0	0	0	0	0	0	0	0	2	0	0	0	0	0
AGTCAC	0	0	0	0	0	0	0	0	1	0	2	0	1	0
AGTCAG	0	0	0	0	0	0	0	0	1	0	0	0	0	0
AGTCCA	0	0	0	0	0	0	0	0	1	0	0	0	1	0
AGTCCC	0	0	0	0	0	0	0	0	1	1	1	0	0	0
AGTCCT	0	0	0	0	0	0	0	0	1	0	0	0	0	0
AGTCTT	0	0	0	0	0	0	0	0	1	0	0	0	1	0
AGTGAG	0	0	0	0	0	0	0	0	2	0	2	0	0	0
AGTGCA	0	0	0	0	0	0	0	0	2	0	2	0	0	0
AGTGGC	0	0	0	0	0	0	0	0	1	0	2	0	1	0
AGTGGG	0	0	0	0	0	0	0	0	1	0	1	0	0	0
AGTGTC	0	0	0	0	0	0	0	0	3	0	0	0	0	0
AGTTGC	0	0	0	0	0	0	0	0	4	0	0	0	0	0
AGTTGT	0	0	0	0	0	0	0	0	1	0	1	0	0	0
ATAAAT	0	0	0	0	0	0	0	0	1	1	1	0	0	0
ATAACC	0	0	0	0	0	0	0	0	1	0	1	0	0	0
ATAAGA	0	0	0	0	0	0	0	0	1	0	2	0	1	0
ATAAGC	0	0	0	0	0	0	0	0	1	0	0	0	0	0
ATAAGT	0	0	0	0	0	0	0	0	1	0	1	0	0	0
ATAATA	0	0	0	0	0	0	0	0	3	0	1	1	0	0
ATAATT	0	0	0	0	0	0	0	0	1	0	0	0	0	0
ATAGCA	0	0	0	0	0	0	0	0	1	0	0	1	0	0
ATAGTA	0	0	0	0	0	0	0	0	1	0	0	0	0	0
ATAGTG	0	0	0	0	0	0	0	0	1	0	1	0	0	0
ATATAA	0	0	0	0	0	0	0	0	4	0	1	0	0	0
ATATGC	0	0	0	0	0	0	0	0	1	0	0	0	0	0
ATATTA	0	0	0	0	0	0	0	0	2	2	0	0	0	0
ATATTG	0	0	0	0	0	0	0	0	2	0	1	0	0	0
ATCAAC	0	0	0	0	0	0	0	0	1	2	0	1	0	0
ATCACT	0	0	0	0	0	0	0	0	2	0	1	0	2	0
ATCAGA	0	0	0	0	0	0	0	0	3	1	1	1	0	0
ATCAGC	0	0	0	0	0	0	0	0	2	1	0	1	0	0
ATCATA	0	0	0	0	0	0	0	0	1	0	0	1	0	0
ATCCAG	0	0	0	0	0	0	0	0	1	0	0	0	0	0
ATCCCC	0	0	0	0	0	0	0	0	1	1	0	0	0	0
ATCCCT	0	0	0	0	0	0	0	0	2	1	0	0	1	0
ATCCGC	0	0	0	0	0	0	0	0	1	0	1	0	0	0
ATCCTG	0	0	0	0	0	0	0	0	1	1	2	1	2	0
ATCGAC	0	0	0	0	0	0	0	0	1	0	0	0	0	0
ATCTAA	0	0	0	0	0	0	0	0	1	0	0	0	0	0
ATCTAC	0	0	0	0	0	0	0	0	1	1	0	0	1	0
ATCTGA	0	0	0	0	0	0	0	0	2	0	1	0	3	0
ATCTGG	0	0	0	0	0	0	0	0	3	2	1	0	0	0
ATCTTA	0	0	0	0	0	0	0	0	2	0	2	0	0	0
ATCTTT	0	0	0	0	0	0	0	0	3	0	1	0	1	0
ATGAAC	0	0	0	0	0	0	0	0	2	0	2	0	0	0
ATGAAT	0	0	0	0	0	0	0	0	1	2	2	0	0	0
ATGACC	0	0	0	0	0	0	0	0	1	0	1	0	0	0
ATGAGA	0	0	0	0	0	0	0	0	4	1	0	0	1	0
ATGAGG	0	0	0	0	0	0	0	0	1	0	1	0	0	0
ATGATA	0	0	0	0	0	0	0	0	1	0	0	0	0	0
ATGCCT	0	0	0	0	0	0	0	0	3	0	0	0	1	0
ATGCGA	0	0	0	0	0	0	0	0	1	0	0	0	0	0
ATGCTC	0	0	0	0	0	0	0	0	2	0	1	1	0	0
ATGCTG	0	0	0	0	0	0	0	0	2	0	0	0	0	0
ATGGAC	0	0	0	0	0	0	0	0	1	0	0	0	0	0
ATGGCC	0	0	0	0	0	0	0	0	1	0	0	0	0	0
ATGGCT	0	0	0	0	0	0	0	0	2	0	0	0	2	0
ATGGGA	0	0	0	0	0	0	0	0	1	0	1	0	1	0
ATGGGT	0	0	0	0	0	0	0	0	1	0	1	0	0	0
ATGGTG	0	0	0	0	0	0	0	0	1	0	1	1	0	0
ATGGTT	0	0	0	0	0	0	0	0	1	1	1	1	0	0
ATGTAA	0	0	0	0	0	0	0	0	2	0	0	0	1	0
ATTAAA	0	0	0	0	0	0	0	0	1	2	1	0	2	0
ATTAAG	0	0	0	0	0	0	0	0	1	1	0	0	1	0
ATTACC	0	0	0	0	0	0	0	0	1	0	0	0	0	0
ATTACT	0	0	0	0	0	0	0	0	1	0	0	0	0	0
ATTAGT	0	0	0	0	0	0	0	0	1	0	0	0	0	0
ATTATA	0	0	0	0	0	0	0	0	1	0	1	0	1	0
ATTATC	0	0	0	0	0	0	0	0	1	0	0	1	0	0
ATTATG	0	0	0	0	0	0	0	0	1	1	0	1	0	0
ATTATT	0	0	0	0	0	0	0	0	2	0	0	0	0	0
ATTCAT	0	0	0	0	0	0	0	0	1	0	0	0	0	0
ATTGAA	0	0	0	0	0	0	0	0	1	0	1	2	0	0
ATTGCG	0	0	0	0	0	0	0	0	1	0	0	0	0	0
ATTGCT	0	0	0	0	0	0	0	0	1	4	0	0	0	0
ATTGGT	0	0	0	0	0	0	0	0	1	1	1	0	0	0
ATTGTA	0	0	0	0	0	0	0	0	1	0	1	0	0	0
ATTGTC	0	0	0	0	0	0	0	0	1	0	0	1	0	0
ATTGTG	0	0	0	0	0	0	0	0	1	0	2	0	0	0
ATTTAT	0	0	0	0	0	0	0	0	3	1	0	1	0	0
ATTTTA	0	0	0	0	0	0	0	0	2	2	1	1	0	0
ATTTTG	0	0	0	0	0	0	0	0	5	0	2	2	1	0
CAAAAT	0	0	0	0	0	0	0	0	2	2	1	1	0	0
CAAATG	0	0	0	0	0	0	0	0	1	3	0	1	0	0
CAACAT	0	0	0	0	0	0	0	0	1	2	2	0	0	0
CAACCA	0	0	0	0	0	0	0	0	2	0	2	0	1	0
CAACCC	0	0	0	0	0	0	0	0	3	1	0	0	2	0
CAACTA	0	0	0	0	0	0	0	0	1	0	2	0	0	0
CAAGCA	0	0	0	0	0	0	0	0	2	0	1	0	1	0
CAAGCC	0	0	0	0	0	0	0	0	2	0	0	0	1	0
CAAGCT	0	0	0	0	0	0	0	0	2	1	1	0	0	0
CAAGGT	0	0	0	0	0	0	0	0	1	0	0	0	0	0
CAAGTA	0	0	0	0	0	0	0	0	1	0	1	0	1	0
CAAGTT	0	0	0	0	0	0	0	0	1	1	0	0	0	0
CAATAA	0	0	0	0	0	0	0	0	2	1	1	0	0	0
CAATAT	0	0	0	0	0	0	0	0	1	0	0	0	0	0
CAATCC	0	0	0	0	0	0	0	0	1	0	0	0	0	0
CAATCT	0	0	0	0	0	0	0	0	1	0	0	0	1	0
CAATTC	0	0	0	0	0	0	0	0	2	0	1	0	1	0
CAATTT	0	0	0	0	0	0	0	0	1	2	2	0	0	0
CACAAT	0	0	0	0	0	0	0	0	2	0	0	1	0	0
CACACC	0	0	0	0	0	0	0	0	1	0	0	0	0	0
CACACG	0	0	0	0	0	0	0	0	1	0	0	0	1	0
CACAGG	0	0	0	0	0	0	0	0	1	0	2	0	0	0
CACAGT	0	0	0	0	0	0	0	0	1	1	1	0	0	0
CACATG	0	0	0	0	0	0	0	0	1	0	1	0	0	0
CACCAT	0	0	0	0	0	0	0	0	1	2	0	0	1	0
CACCCA	0	0	0	0	0	0	0	0	2	0	0	0	3	0
CACCCC	0	0	0	0	0	0	0	0	3	0	1	0	4	0
CACCCT	0	0	0	0	0	0	0	0	1	0	0	1	0	0
CACCGC	0	0	0	0	0	0	0	0	1	0	1	0	1	0
CACCGG	0	0	0	0	0	0	0	0	1	0	0	0	0	0
CACCGT	0	0	0	0	0	0	0	0	1	0	0	0	0	0
CACCTT	0	0	0	0	0	0	0	0	1	1	1	0	0	0
CACGAT	0	0	0	0	0	0	0	0	1	0	0	0	0	0
CACGGG	0	0	0	0	0	0	0	0	1	0	0	0	0	0
CACGGT	0	0	0	0	0	0	0	0	2	0	1	0	0	0
CACTAC	0	0	0	0	0	0	0	0	1	0	0	0	1	0
CACTAT	0	0	0	0	0	0	0	0	1	0	0	1	0	0
CACTCA	0	0	0	0	0	0	0	0	1	0	0	0	2	0
CACTGA	0	0	0	0	0	0	0	0	3	1	0	1	2	0
CACTGC	0	0	0	0	0	0	0	0	3	0	1	0	1	0
CACTGG	0	0	0	0	0	0	0	0	2	0	0	0	2	0
CACTTA	0	0	0	0	0	0	0	0	1	0	1	0	0	0
CACTTC	0	0	0	0	0	0	0	0	1	1	3	0	0	0
CAGAAC	0	0	0	0	0	0	0	0	1	0	1	0	1	0
CAGCAC	0	0	0	0	0	0	0	0	1	1	1	1	1	0
CAGCAG	0	0	0	0	0	0	0	0	2	3	1	0	2	0
CAGCCA	0	0	0	0	0	0	0	0	1	1	1	0	1	0
CAGCCT	0	0	0	0	0	0	0	0	2	1	1	0	1	0
CAGCGT	0	0	0	0	0	0	0	0	1	0	0	0	0	0
CAGCTG	0	0	0	0	0	0	0	0	2	4	1	0	3	0
CAGCTT	0	0	0	0	0	0	0	0	1	2	1	0	4	0
CAGGAG	0	0	0	0	0	0	0	0	3	0	2	0	1	0
CAGGCA	0	0	0	0	0	0	0	0	3	1	0	0	0	0
CAGGGC	0	0	0	0	0	0	0	0	1	0	0	0	0	0
CAGGGT	0	0	0	0	0	0	0	0	1	0	1	0	0	0
CAGGTA	0	0	0	0	0	0	0	0	1	1	0	0	0	0
CAGGTG	0	0	0	0	0	0	0	0	1	2	0	0	0	0
CAGTCC	0	0	0	0	0	0	0	0	1	0	0	0	0	0
CAGTGA	0	0	0	0	0	0	0	0	1	0	1	0	1	0
CAGTGC	0	0	0	0	0	0	0	0	1	1	2	0	0	0
CAGTGG	0	0	0	0	0	0	0	0	3	0	2	0	2	0
CAGTGT	0	0	0	0	0	0	0	0	1	0	0	1	0	0
CAGTTC	0	0	0	0	0	0	0	0	1	2	0	0	0	0
CATAAG	0	0	0	0	0	0	0	0	1	0	1	0	0	0
CATAGT	0	0	0	0	0	0	0	0	2	0	2	0	0	0
CATATC	0	0	0	0	0	0	0	0	1	0	0	1	1	0
CATCAG	0	0	0	0	0	0	0	0	3	2	0	1	0	0
CATCAT	0	0	0	0	0	0	0	0	1	0	0	1	1	0
CATCCC	0	0	0	0	0	0	0	0	2	1	0	1	0	0
CATCGA	0	0	0	0	0	0	0	0	1	0	0	0	0	0
CATGAA	0	0	0	0	0	0	0	0	2	0	2	1	0	0
CATGAT	0	0	0	0	0	0	0	0	1	1	0	0	2	0
CATGCG	0	0	0	0	0	0	0	0	1	0	0	0	0	0
CATGCT	0	0	0	0	0	0	0	0	2	0	0	0	0	0
CATTAA	0	0	0	0	0	0	0	0	1	0	0	0	0	0
CATTAT	0	0	0	0	0	0	0	0	2	0	0	2	0	0
CATTGA	0	0	0	0	0	0	0	0	1	0	1	0	0	0
CATTGC	0	0	0	0	0	0	0	0	2	0	0	0	0	0
CATTTA	0	0	0	0	0	0	0	0	2	1	0	1	0	0
CATTTC	0	0	0	0	0	0	0	0	1	2	0	1	1	0
CATTTG	0	0	0	0	0	0	0	0	1	0	1	0	0	0
CATTTT	0	0	0	0	0	0	0	0	3	2	2	0	1	0
CCAACA	0	0	0	0	0	0	0	0	2	2	0	0	1	0
CCAACC	0	0	0	0	0	0	0	0	1	1	0	0	1	0
CCAACT	0	0	0	0	0	0	0	0	1	0	2	0	1	0
CCAAGC	0	0	0	0	0	0	0	0	3	0	1	0	0	0
CCAATT	0	0	0	0	0	0	0	0	1	2	2	0	0	0
CCACAC	0	0	0	0	0	0	0	0	3	0	0	0	0	0
CCACAT	0	0	0	0	0	0	0	0	1	0	0	0	0	0
CCACCC	0	0	0	0	0	0	0	0	3	0	0	0	4	0
CCACCG	0	0	0	0	0	0	0	0	1	0	1	0	0	0
CCACCT	0	0	0	0	0	0	0	0	1	2	0	0	3	0
CCACGG	0	0	0	0	0	0	0	0	1	0	0	0	0	0
CCACTG	0	0	0	0	0	0	0	0	4	0	1	0	1	0
CCAGCC	0	0	0	0	0	0	0	0	3	2	2	0	0	0
CCAGCT	0	0	0	0	0	0	0	0	2	2	2	0	1	0
CCAGGC	0	0	0	0	0	0	0	0	1	2	0	0	1	0
CCAGGG	0	0	0	0	0	0	0	0	1	0	0	0	0	0
CCAGGT	0	0	0	0	0	0	0	0	2	1	0	0	2	0
CCAGTC	0	0	0	0	0	0	0	0	1	0	0	0	1	0
CCAGTG	0	0	0	0	0	0	0	0	1	0	2	0	0	0
CCATAA	0	0	0	0	0	0	0	0	2	2	0	0	0	0
CCATAT	0	0	0	0	0	0	0	0	1	0	1	1	0	0
CCATCA	0	0	0	0	0	0	0	0	1	2	0	1	1	0
CCATCT	0	0	0	0	0	0	0	0	4	1	1	0	0	0
CCATGC	0	0	0	0	0	0	0	0	1	0	0	0	2	0
CCATTG	0	0	0	0	0	0	0	0	1	0	2	0	0	0
CCATTT	0	0	0	0	0	0	0	0	4	1	1	0	0	0
CCCAAA	0	0	0	0	0	0	0	0	1	1	1	0	1	0
CCCAAC	0	0	0	0	0	0	0	0	3	1	0	0	2	0
CCCAAG	0	0	0	0	0	0	0	0	1	2	1	1	0	0
CCCACA	0	0	0	0	0	0	0	0	2	2	2	0	0	0
CCCACC	0	0	0	0	0	0	0	0	1	0	0	0	3	0
CCCACT	0	0	0	0	0	0	0	0	1	1	0	0	0	0
CCCAGC	0	0	0	0	0	0	0	0	2	4	1	0	2	0
CCCAGT	0	0	0	0	0	0	0	0	1	0	0	0	0	0
CCCATA	0	0	0	0	0	0	0	0	1	0	0	1	0	0
CCCATC	0	0	0	0	0	0	0	0	1	0	1	0	0	0
CCCATT	0	0	0	0	0	0	0	0	3	0	0	0	1	0
CCCCAA	0	0	0	0	0	0	0	0	3	2	0	0	2	0
CCCCAC	0	0	0	0	0	0	0	0	2	1	1	0	3	0
CCCCAG	0	0	0	0	0	0	0	0	1	2	1	0	2	0
CCCCAT	0	0	0	0	0	0	0	0	1	0	0	0	0	0
CCCCTA	0	0	0	0	0	0	0	0	2	0	0	0	0	0
CCCCTC	0	0	0	0	0	0	0	0	1	0	0	0	1	0
CCCGGA	0	0	0	0	0	0	0	0	1	0	0	0	1	0
CCCTAC	0	0	0	0	0	0	0	0	1	1	0	0	0	0
CCCTAG	0	0	0	0	0	0	0	0	1	0	0	0	0	0
CCCTCA	0	0	0	0	0	0	0	0	1	1	0	0	1	0
CCCTCT	0	0	0	0	0	0	0	0	1	0	0	0	0	0
CCCTGA	0	0	0	0	0	0	0	0	2	2	0	0	0	0
CCCTGC	0	0	0	0	0	0	0	0	1	0	0	0	1	0
CCCTGG	0	0	0	0	0	0	0	0	2	1	0	0	1	0
CCCTGT	0	0	0	0	0	0	0	0	2	1	0	0	1	0
CCCTTC	0	0	0	0	0	0	0	0	3	1	0	0	2	0
CCGAGA	0	0	0	0	0	0	0	0	1	0	1	0	0	0
CCGCAC	0	0	0	0	0	0	0	0	1	0	0	0	1	0
CCGCAG	0	0	0	0	0	0	0	0	1	0	0	0	0	0
CCGGAA	0	0	0	0	0	0	0	0	1	0	0	0	0	0
CCGGAT	0	0	0	0	0	0	0	0	1	0	0	0	0	0
CCGTAT	0	0	0	0	0	0	0	0	1	0	0	0	0	0
CCGTCT	0	0	0	0	0	0	0	0	1	0	1	1	0	0
CCGTGT	0	0	0	0	0	0	0	0	1	0	0	0	0	0
CCTAAT	0	0	0	0	0	0	0	0	2	0	0	0	0	0
CCTACC	0	0	0	0	0	0	0	0	2	2	1	0	0	0
CCTACT	0	0	0	0	0	0	0	0	3	0	0	1	0	0
CCTAGA	0	0	0	0	0	0	0	0	2	0	0	0	0	0
CCTGAA	0	0	0	0	0	0	0	0	1	1	1	1	1	0
CCTGCC	0	0	0	0	0	0	0	0	1	0	0	0	4	0
CCTGGC	0	0	0	0	0	0	0	0	3	1	2	0	1	0
CCTGGG	0	0	0	0	0	0	0	0	4	0	2	0	2	0
CCTGGT	0	0	0	0	0	0	0	0	1	2	0	0	2	0
CCTGTA	0	0	0	0	0	0	0	0	2	1	2	0	0	0
CCTGTC	0	0	0	0	0	0	0	0	3	0	0	0	2	0
CCTGTT	0	0	0	0	0	0	0	0	1	1	0	0	4	0
CCTTAA	0	0	0	0	0	0	0	0	1	3	0	2	0	0
CCTTAC	0	0	0	0	0	0	0	0	2	0	1	0	1	0
CCTTAT	0	0	0	0	0	0	0	0	2	0	0	0	1	0
CCTTCA	0	0	0	0	0	0	0	0	1	0	0	0	0	0
CCTTGG	0	0	0	0	0	0	0	0	1	1	0	0	2	0
CGAAAA	0	0	0	0	0	0	0	0	1	0	0	0	0	0
CGACTT	0	0	0	0	0	0	0	0	1	0	0	0	0	0
CGAGAC	0	0	0	0	0	0	0	0	1	0	1	0	0	0
CGAGGG	0	0	0	0	0	0	0	0	1	0	0	0	0	0
CGATTC	0	0	0	0	0	0	0	0	1	0	0	0	0	0
CGCACT	0	0	0	0	0	0	0	0	1	0	0	0	0	0
CGCAGC	0	0	0	0	0	0	0	0	1	0	0	0	0	0
CGCCTG	0	0	0	0	0	0	0	0	1	0	2	0	1	0
CGCTAG	0	0	0	0	0	0	0	0	1	0	0	0	0	0
CGCTCA	0	0	0	0	0	0	0	0	1	0	1	0	1	0
CGGATC	0	0	0	0	0	0	0	0	1	0	0	0	0	0
CGGATG	0	0	0	0	0	0	0	0	1	0	0	0	0	0
CGGGAA	0	0	0	0	0	0	0	0	1	0	0	0	0	0
CGGGCG	0	0	0	0	0	0	0	0	1	0	1	0	0	0
CGGTCT	0	0	0	0	0	0	0	0	1	0	0	0	0	0
CGGTGA	0	0	0	0	0	0	0	0	1	0	1	0	0	0
CGTATC	0	0	0	0	0	0	0	0	1	0	0	0	0	0
CGTCTC	0	0	0	0	0	0	0	0	1	0	1	0	0	0
CGTGAC	0	0	0	0	0	0	0	0	1	0	0	0	1	0
CGTGTT	0	0	0	0	0	0	0	0	1	0	0	0	0	0
CGTTAT	0	0	0	0	0	0	0	0	1	0	0	0	0	0
CGTTTT	0	0	0	0	0	0	0	0	1	0	0	0	0	0
CTAAAA	0	0	0	0	0	0	0	0	2	1	0	1	1	0
CTAACC	0	0	0	0	0	0	0	0	1	1	0	0	1	0
CTAAGC	0	0	0	0	0	0	0	0	1	0	0	0	0	0
CTAATG	0	0	0	0	0	0	0	0	4	0	1	0	0	0
CTAATT	0	0	0	0	0	0	0	0	1	0	0	0	0	0
CTACTA	0	0	0	0	0	0	0	0	1	0	0	0	1	0
CTACTC	0	0	0	0	0	0	0	0	3	2	0	0	0	0
CTACTG	0	0	0	0	0	0	0	0	3	0	1	1	2	0
CTACTT	0	0	0	0	0	0	0	0	1	0	0	0	0	0
CTAGCC	0	0	0	0	0	0	0	0	1	0	0	0	0	0
CTAGCT	0	0	0	0	0	0	0	0	1	0	0	0	0	0
CTAGGA	0	0	0	0	0	0	0	0	1	0	0	0	0	0
CTAGGC	0	0	0	0	0	0	0	0	1	0	0	0	0	0
CTAGGT	0	0	0	0	0	0	0	0	1	1	0	0	0	0
CTATAT	0	0	0	0	0	0	0	0	1	1	0	0	0	0
CTATGC	0	0	0	0	0	0	0	0	2	0	0	0	0	0
CTATTT	0	0	0	0	0	0	0	0	3	2	1	2	0	0
CTCAAC	0	0	0	0	0	0	0	0	2	1	3	1	0	0
CTCACC	0	0	0	0	0	0	0	0	2	0	0	0	0	0
CTCATA	0	0	0	0	0	0	0	0	1	0	0	0	0	0
CTCATC	0	0	0	0	0	0	0	0	1	1	1	0	0	0
CTCCCC	0	0	0	0	0	0	0	0	3	1	0	0	1	0
CTCCCT	0	0	0	0	0	0	0	0	1	1	0	0	3	0
CTCCTC	0	0	0	0	0	0	0	0	1	1	0	0	0	0
CTCCTG	0	0	0	0	0	0	0	0	1	2	0	0	3	0
CTCGCT	0	0	0	0	0	0	0	0	1	0	0	0	0	0
CTCTAA	0	0	0	0	0	0	0	0	1	0	1	0	0	0
CTCTGC	0	0	0	0	0	0	0	0	3	2	0	0	2	0
CTCTTA	0	0	0	0	0	0	0	0	1	1	1	0	0	0
CTGACA	0	0	0	0	0	0	0	0	2	1	1	0	2	0
CTGACG	0	0	0	0	0	0	0	0	1	0	2	0	0	0
CTGAGC	0	0	0	0	0	0	0	0	2	0	1	0	1	0
CTGAGT	0	0	0	0	0	0	0	0	1	0	0	0	0	0
CTGATA	0	0	0	0	0	0	0	0	1	0	0	0	0	0
CTGATT	0	0	0	0	0	0	0	0	2	3	0	2	0	0
CTGCAG	0	0	0	0	0	0	0	0	1	2	2	0	1	0
CTGCCA	0	0	0	0	0	0	0	0	3	0	0	0	2	0
CTGCCC	0	0	0	0	0	0	0	0	1	1	0	0	4	0
CTGCCG	0	0	0	0	0	0	0	0	1	0	0	0	0	0
CTGCCT	0	0	0	0	0	0	0	0	2	0	0	0	2	0
CTGGAA	0	0	0	0	0	0	0	0	1	2	0	0	2	0
CTGGAG	0	0	0	0	0	0	0	0	3	0	1	0	2	0
CTGGAT	0	0	0	0	0	0	0	0	1	1	1	1	0	0
CTGGCC	0	0	0	0	0	0	0	0	4	0	0	0	1	0
CTGGGC	0	0	0	0	0	0	0	0	2	1	1	0	1	0
CTGGGG	0	0	0	0	0	0	0	0	1	1	0	0	2	0
CTGGTC	0	0	0	0	0	0	0	0	1	1	1	0	0	0
CTGGTG	0	0	0	0	0	0	0	0	1	2	0	0	2	0
CTGTAA	0	0	0	0	0	0	0	0	1	2	1	0	0	0
CTGTAG	0	0	0	0	0	0	0	0	1	2	1	0	0	0
CTGTCA	0	0	0	0	0	0	0	0	4	0	0	2	2	0
CTGTCC	0	0	0	0	0	0	0	0	2	0	0	0	2	0
CTGTTA	0	0	0	0	0	0	0	0	3	0	0	1	2	0
CTGTTC	0	0	0	0	0	0	0	0	1	2	1	0	0	0
CTGTTG	0	0	0	0	0	0	0	0	1	0	0	0	1	0
CTTAAG	0	0	0	0	0	0	0	0	1	1	0	1	0	0
CTTAAT	0	0	0	0	0	0	0	0	2	2	1	0	0	0
CTTACC	0	0	0	0	0	0	0	0	2	0	0	0	0	0
CTTACT	0	0	0	0	0	0	0	0	1	0	0	0	0	0
CTTAGA	0	0	0	0	0	0	0	0	1	2	0	0	1	0
CTTAGT	0	0	0	0	0	0	0	0	1	0	0	0	0	0
CTTATA	0	0	0	0	0	0	0	0	1	0	0	0	1	0
CTTATG	0	0	0	0	0	0	0	0	2	0	0	0	1	0
CTTATT	0	0	0	0	0	0	0	0	1	1	2	0	1	0
CTTCCA	0	0	0	0	0	0	0	0	3	2	1	0	0	0
CTTCCC	0	0	0	0	0	0	0	0	2	1	2	0	2	0
CTTGAC	0	0	0	0	0	0	0	0	2	1	0	0	0	0
CTTGAT	0	0	0	0	0	0	0	0	1	0	1	0	0	0
CTTGCC	0	0	0	0	0	0	0	0	1	1	1	0	1	0
CTTGGC	0	0	0	0	0	0	0	0	1	0	0	0	2	0
CTTGGG	0	0	0	0	0	0	0	0	2	0	0	0	1	0
CTTTAA	0	0	0	0	0	0	0	0	4	1	1	0	1	0
CTTTAG	0	0	0	0	0	0	0	0	1	0	0	0	0	0
CTTTCA	0	0	0	0	0	0	0	0	1	0	0	0	3	0
CTTTGC	0	0	0	0	0	0	0	0	1	0	0	0	0	0
CTTTTA	0	0	0	0	0	0	0	0	1	1	0	0	1	0
GAAAAC	0	0	0	0	0	0	0	0	4	2	1	0	1	0
GAAAGC	0	0	0	0	0	0	0	0	1	2	1	0	0	0
GAAATG	0	0	0	0	0	0	0	0	2	1	0	0	1	0
GAACTA	0	0	0	0	0	0	0	0	1	0	0	0	0	0
GAACTG	0	0	0	0	0	0	0	0	3	0	1	0	1	0
GAAGAC	0	0	0	0	0	0	0	0	1	1	0	0	1	0
GAAGGG	0	0	0	0	0	0	0	0	1	2	0	0	0	0
GAAGTG	0	0	0	0	0	0	0	0	1	0	1	0	0	0
GAATCC	0	0	0	0	0	0	0	0	2	0	2	0	1	0
GAATTG	0	0	0	0	0	0	0	0	2	0	0	0	0	0
GACAAC	0	0	0	0	0	0	0	0	1	0	1	0	0	0
GACAAT	0	0	0	0	0	0	0	0	1	0	0	0	0	0
GACACA	0	0	0	0	0	0	0	0	2	0	0	0	1	0
GACAGG	0	0	0	0	0	0	0	0	1	0	0	0	0	0
GACATC	0	0	0	0	0	0	0	0	1	0	0	0	0	0
GACCAA	0	0	0	0	0	0	0	0	1	1	1	0	0	0
GACCAG	0	0	0	0	0	0	0	0	1	0	2	0	0	0
GACCTG	0	0	0	0	0	0	0	0	3	1	0	0	0	0
GACGCT	0	0	0	0	0	0	0	0	1	0	0	0	0	0
GACTAA	0	0	0	0	0	0	0	0	1	1	0	0	0	0
GACTAG	0	0	0	0	0	0	0	0	1	0	1	0	0	0
GACTCT	0	0	0	0	0	0	0	0	1	1	0	0	2	0
GACTGA	0	0	0	0	0	0	0	0	1	0	1	0	0	0
GACTTA	0	0	0	0	0	0	0	0	1	0	0	0	1	0
GACTTT	0	0	0	0	0	0	0	0	1	2	1	0	0	0
GAGAAA	0	0	0	0	0	0	0	0	2	1	3	1	0	0
GAGACA	0	0	0	0	0	0	0	0	1	0	2	0	0	0
GAGACT	0	0	0	0	0	0	0	0	2	2	1	0	1	0
GAGATC	0	0	0	0	0	0	0	0	2	0	2	0	1	0
GAGATG	0	0	0	0	0	0	0	0	2	1	1	0	0	0
GAGCAT	0	0	0	0	0	0	0	0	2	0	1	0	0	0
GAGCCA	0	0	0	0	0	0	0	0	1	2	1	0	1	0
GAGCCT	0	0	0	0	0	0	0	0	1	2	2	0	3	0
GAGCTC	0	0	0	0	0	0	0	0	1	1	1	0	0	0
GAGGCA	0	0	0	0	0	0	0	0	2	0	3	1	1	0
GAGGGA	0	0	0	0	0	0	0	0	1	3	0	1	0	0
GAGGGG	0	0	0	0	0	0	0	0	1	0	0	0	0	0
GAGTAC	0	0	0	0	0	0	0	0	1	0	1	0	1	0
GAGTAT	0	0	0	0	0	0	0	0	1	0	0	0	1	0
GAGTCA	0	0	0	0	0	0	0	0	1	1	0	0	1	0
GAGTCC	0	0	0	0	0	0	0	0	1	0	0	0	1	0
GAGTCT	0	0	0	0	0	0	0	0	1	0	0	0	1	0
GAGTGA	0	0	0	0	0	0	0	0	1	0	0	0	0	0
GATCAC	0	0	0	0	0	0	0	0	1	0	1	0	1	0
GATCAG	0	0	0	0	0	0	0	0	2	1	0	0	0	0
GATCAT	0	0	0	0	0	0	0	0	1	1	1	1	0	0
GATCTA	0	0	0	0	0	0	0	0	1	0	0	1	0	0
GATCTT	0	0	0	0	0	0	0	0	1	0	0	0	2	0
GATGAA	0	0	0	0	0	0	0	0	3	2	1	0	1	0
GATGAG	0	0	0	0	0	0	0	0	1	0	1	0	1	0
GATGGC	0	0	0	0	0	0	0	0	2	0	0	0	1	0
GATGGG	0	0	0	0	0	0	0	0	1	0	1	0	0	0
GATGGT	0	0	0	0	0	0	0	0	1	0	0	0	1	0
GATTTT	0	0	0	0	0	0	0	0	2	0	2	2	0	0
GCAAAC	0	0	0	0	0	0	0	0	1	0	0	0	0	0
GCACAA	0	0	0	0	0	0	0	0	2	0	0	0	0	0
GCACGG	0	0	0	0	0	0	0	0	1	0	0	0	0	0
GCACTA	0	0	0	0	0	0	0	0	1	1	0	0	0	0
GCACTG	0	0	0	0	0	0	0	0	2	1	0	1	1	0
GCAGAG	0	0	0	0	0	0	0	0	1	1	1	0	0	0
GCAGCA	0	0	0	0	0	0	0	0	1	1	1	0	2	0
GCAGGA	0	0	0	0	0	0	0	0	4	1	2	0	1	0
GCAGGC	0	0	0	0	0	0	0	0	1	1	1	0	0	0
GCAGTG	0	0	0	0	0	0	0	0	4	0	1	0	0	0
GCATAG	0	0	0	0	0	0	0	0	1	0	3	0	0	0
GCATCA	0	0	0	0	0	0	0	0	2	0	1	1	1	0
GCATGC	0	0	0	0	0	0	0	0	1	1	0	0	0	0
GCATTA	0	0	0	0	0	0	0	0	1	1	0	0	0	0
GCATTG	0	0	0	0	0	0	0	0	2	1	1	0	0	0
GCCAAA	0	0	0	0	0	0	0	0	1	2	2	0	0	0
GCCAAC	0	0	0	0	0	0	0	0	1	1	2	0	1	0
GCCACC	0	0	0	0	0	0	0	0	1	0	0	0	1	0
GCCACT	0	0	0	0	0	0	0	0	1	0	1	0	0	0
GCCAGC	0	0	0	0	0	0	0	0	1	1	0	0	0	0
GCCAGG	0	0	0	0	0	0	0	0	2	1	0	0	2	0
GCCAGT	0	0	0	0	0	0	0	0	1	0	1	0	1	0
GCCATT	0	0	0	0	0	0	0	0	2	0	1	0	0	0
GCCCCT	0	0	0	0	0	0	0	0	1	0	0	0	2	0
GCCCGG	0	0	0	0	0	0	0	0	1	0	0	0	1	0
GCCCTG	0	0	0	0	0	0	0	0	3	0	0	0	1	0
GCCGAG	0	0	0	0	0	0	0	0	1	0	1	0	0	0
GCCGTA	0	0	0	0	0	0	0	0	1	0	0	0	0	0
GCCGTG	0	0	0	0	0	0	0	0	1	1	0	0	0	0
GCCTAA	0	0	0	0	0	0	0	0	1	0	0	0	0	0
GCCTAC	0	0	0	0	0	0	0	0	1	0	1	0	0	0
GCCTAG	0	0	0	0	0	0	0	0	1	1	0	0	0	0
GCCTCT	0	0	0	0	0	0	0	0	1	0	1	0	0	0
GCCTGA	0	0	0	0	0	0	0	0	2	1	1	0	4	0
GCCTGG	0	0	0	0	0	0	0	0	2	0	1	0	2	0
GCCTGT	0	0	0	0	0	0	0	0	2	1	2	0	1	0
GCCTTA	0	0	0	0	0	0	0	0	2	2	0	0	0	0
GCCTTG	0	0	0	0	0	0	0	0	2	0	2	0	1	0
GCCTTT	0	0	0	0	0	0	0	0	3	0	1	0	2	0
GCGAAA	0	0	0	0	0	0	0	0	1	0	0	0	0	0
GCGAGG	0	0	0	0	0	0	0	0	1	0	0	0	0	0
GCGCAC	0	0	0	0	0	0	0	0	1	0	0	0	0	0
GCGCCT	0	0	0	0	0	0	0	0	1	0	1	0	0	0
GCGGGC	0	0	0	0	0	0	0	0	1	0	1	0	0	0
GCGTTA	0	0	0	0	0	0	0	0	1	0	0	0	0	0
GCGTTT	0	0	0	0	0	0	0	0	1	0	0	0	0	0
GCTAAC	0	0	0	0	0	0	0	0	1	0	1	0	0	0
GCTAAG	0	0	0	0	0	0	0	0	1	1	0	0	1	0
GCTAAT	0	0	0	0	0	0	0	0	1	0	1	0	0	0
GCTACA	0	0	0	0	0	0	0	0	1	0	4	0	0	0
GCTACT	0	0	0	0	0	0	0	0	2	0	0	0	1	0
GCTAGC	0	0	0	0	0	0	0	0	1	0	0	0	0	0
GCTAGT	0	0	0	0	0	0	0	0	1	1	0	0	1	0
GCTCAC	0	0	0	0	0	0	0	0	3	0	1	0	0	0
GCTCAG	0	0	0	0	0	0	0	0	1	2	2	0	1	0
GCTCCC	0	0	0	0	0	0	0	0	2	1	0	0	2	0
GCTCCT	0	0	0	0	0	0	0	0	2	1	0	0	0	0
GCTCGC	0	0	0	0	0	0	0	0	1	0	0	0	0	0
GCTGAG	0	0	0	0	0	0	0	0	1	0	1	0	2	0
GCTGCC	0	0	0	0	0	0	0	0	1	0	0	0	0	0
GCTGGA	0	0	0	0	0	0	0	0	1	1	1	0	1	0
GCTGTT	0	0	0	0	0	0	0	0	2	0	0	1	0	0
GCTTAG	0	0	0	0	0	0	0	0	1	1	0	0	0	0
GCTTGA	0	0	0	0	0	0	0	0	4	0	0	0	1	0
GCTTGG	0	0	0	0	0	0	0	0	1	0	0	0	4	0
GCTTTA	0	0	0	0	0	0	0	0	1	0	0	0	0	0
GGACAC	0	0	0	0	0	0	0	0	1	0	0	0	1	0
GGAGAA	0	0	0	0	0	0	0	0	1	0	3	1	1	0
GGAGGC	0	0	0	0	0	0	0	0	2	0	2	0	3	0
GGAGTC	0	0	0	0	0	0	0	0	2	0	0	0	0	0
GGATCT	0	0	0	0	0	0	0	0	2	0	0	0	0	0
GGATGA	0	0	0	0	0	0	0	0	2	0	0	0	1	0
GGATGT	0	0	0	0	0	0	0	0	2	1	0	1	1	0
GGCAAG	0	0	0	0	0	0	0	0	2	0	1	0	0	0
GGCACT	0	0	0	0	0	0	0	0	1	2	1	1	1	0
GGCAGA	0	0	0	0	0	0	0	0	1	0	3	0	1	0
GGCAGG	0	0	0	0	0	0	0	0	2	1	1	0	0	0
GGCAGT	0	0	0	0	0	0	0	0	1	0	0	0	0	0
GGCATT	0	0	0	0	0	0	0	0	3	2	1	0	0	0
GGCCAA	0	0	0	0	0	0	0	0	1	0	2	0	0	0
GGCCAG	0	0	0	0	0	0	0	0	2	0	0	0	2	0
GGCCAT	0	0	0	0	0	0	0	0	1	0	1	0	0	0
GGCCCT	0	0	0	0	0	0	0	0	1	0	0	0	0	0
GGCCTG	0	0	0	0	0	0	0	0	1	1	1	0	2	0
GGCGCC	0	0	0	0	0	0	0	0	1	0	1	0	0	0
GGCGGG	0	0	0	0	0	0	0	0	1	0	1	0	0	0
GGCTAA	0	0	0	0	0	0	0	0	1	0	1	1	1	0
GGCTAT	0	0	0	0	0	0	0	0	1	0	0	0	0	0
GGCTCG	0	0	0	0	0	0	0	0	1	0	0	0	0	0
GGCTCT	0	0	0	0	0	0	0	0	1	0	0	0	0	0
GGCTTG	0	0	0	0	0	0	0	0	1	0	0	0	1	0
GGGAAA	0	0	0	0	0	0	0	0	3	1	1	0	1	0
GGGACC	0	0	0	0	0	0	0	0	1	0	0	0	0	0
GGGAGA	0	0	0	0	0	0	0	0	1	1	1	0	0	0
GGGATC	0	0	0	0	0	0	0	0	1	0	0	0	0	0
GGGATG	0	0	0	0	0	0	0	0	2	0	0	0	0	0
GGGCCA	0	0	0	0	0	0	0	0	2	0	0	0	1	0
GGGCGC	0	0	0	0	0	0	0	0	1	0	1	0	0	0
GGGGAA	0	0	0	0	0	0	0	0	1	0	0	0	1	0
GGGGGA	0	0	0	0	0	0	0	0	1	1	0	0	1	0
GGGTCT	0	0	0	0	0	0	0	0	1	1	0	0	1	0
GGGTGA	0	0	0	0	0	0	0	0	1	0	0	0	1	0
GGGTGC	0	0	0	0	0	0	0	0	1	0	2	0	0	0
GGGTGT	0	0	0	0	0	0	0	0	1	1	1	0	0	0
GGTACC	0	0	0	0	0	0	0	0	1	0	0	0	0	0
GGTCCC	0	0	0	0	0	0	0	0	2	1	0	0	0	0
GGTCCT	0	0	0	0	0	0	0	0	1	0	0	0	0	0
GGTCTT	0	0	0	0	0	0	0	0	2	1	1	0	0	0
GGTGAG	0	0	0	0	0	0	0	0	4	2	1	0	0	0
GGTGCC	0	0	0	0	0	0	0	0	2	0	2	0	0	0
GGTGCT	0	0	0	0	0	0	0	0	1	1	0	0	1	0
GGTGGC	0	0	0	0	0	0	0	0	1	0	2	0	0	0
GGTGTA	0	0	0	0	0	0	0	0	1	2	0	0	0	0
GGTGTG	0	0	0	0	0	0	0	0	3	0	1	0	0	0
GGTTGA	0	0	0	0	0	0	0	0	1	0	0	0	1	0
GGTTGC	0	0	0	0	0	0	0	0	1	0	0	0	0	0
GGTTGG	0	0	0	0	0	0	0	0	1	0	0	0	1	0
GGTTGT	0	0	0	0	0	0	0	0	1	0	0	0	0	0
GTAAGC	0	0	0	0	0	0	0	0	1	0	0	0	0	0
GTAATA	0	0	0	0	0	0	0	0	2	2	0	1	0	0
GTAATC	0	0	0	0	0	0	0	0	2	0	1	0	0	0
GTACCA	0	0	0	0	0	0	0	0	1	0	0	0	0	0
GTACCT	0	0	0	0	0	0	0	0	1	0	0	1	0	0
GTACGT	0	0	0	0	0	0	0	0	1	0	0	0	0	0
GTAGCT	0	0	0	0	0	0	0	0	2	1	0	0	1	0
GTAGGA	0	0	0	0	0	0	0	0	1	1	0	0	0	0
GTATAA	0	0	0	0	0	0	0	0	2	0	0	0	0	0
GTATAT	0	0	0	0	0	0	0	0	1	0	0	0	0	0
GTATCT	0	0	0	0	0	0	0	0	2	1	1	0	0	0
GTATGG	0	0	0	0	0	0	0	0	1	0	0	0	0	0
GTCACA	0	0	0	0	0	0	0	0	1	0	1	1	0	0
GTCACC	0	0	0	0	0	0	0	0	1	0	0	0	1	0
GTCAGA	0	0	0	0	0	0	0	0	2	0	0	1	0	0
GTCATG	0	0	0	0	0	0	0	0	1	0	0	0	0	0
GTCATT	0	0	0	0	0	0	0	0	1	1	0	0	0	0
GTCCCA	0	0	0	0	0	0	0	0	3	2	1	0	0	0
GTCCCT	0	0	0	0	0	0	0	0	2	1	0	0	0	0
GTCCTA	0	0	0	0	0	0	0	0	1	0	0	0	0	0
GTCCTC	0	0	0	0	0	0	0	0	1	0	0	1	1	0
GTCTAA	0	0	0	0	0	0	0	0	1	0	0	0	0	0
[truncated: 1,259 more rows]
